# Supplementary material for: Complex changes in serum protein levels in COVID-19 convalescents
Source: Sci Rep. 2024 Feb 23;14:4479. doi: 10.1038/s41598-024-54534-7 (PMC10891133; doi:10.1038/s41598-024-54534-7)
Supplement: Supplementary file 2 — Supplementary Information 2. [file 41598_2024_54534_MOESM2_ESM.xlsx]

## Sheet: DemographicData
Demographics of samples as known
BMI - body mass index; CTRL - healthy control; CVD - COVID-19 convalescents
	CTRL	CTRL	CTRL	CTRL	CTRL	CTRL	CTRL	CVD	CVD	CVD	CVD	CVD	CVD	CVD	CVD	CVD	CVD	CVD
Pair ID	Sample	ParticpantID	GenderF=1	Age	RaceNonW=1	Race	BMI	Sample	ParticpantID	PairID	GenderF=1	Age	RaceNonW=1	Race	Titer1:X	DaysDiagnosis-Collection	SymptomsYes=1	Symptoms
1_C4_U467	Control	U467	0	25	1	African-American	50.5589	Covid	C4	C4_U467	0	23	1	African-American	1350	38	0	N
10_C2_U51	Control	U051	0	49	0	White	27.865	Covid	C2	C2_U51	0	50	0	White		29	1	shortness breath, sore throat, stomach, hypertension
11_C7_U340	Control	U340	0	51	0	White	26.0972	Covid	C7	C7_U340	0	51	0	White	12150	39	1	fever, shortness of breath, labored breathing, loss of appetite, smell and taste, cough
12_C11_U514	Control	U514	0	53	1	African-American	25.4012	Covid	C11	C11_U514	0	54	1	African-American	4050	40	1	dry cough, sore throat, fatigue
13_C21_U55	Control	U055	0	54	0	White	29.7784	Covid	C21	C21_U55	0	54	0	White	4050	44	1	high fever, cough
14_C6_U482	Control	U482	0	53	1	African-American	31.7965	Covid	C6	C6_U482	0	58	1	African-American	1350	29	0	N
15_C23_U175	Control	U175	0	56	1	African-American	30.4336	Covid	C23	C23_U175	0	58	1	African-American		32	0	N
16_C18_U277	Control	U277	0	51	1	African-American	26.006	Covid	C18	C18_U277	0	60	1	African-American	12150	60	1	loss of taste, shortness of breath, cough, chills, sweating
17_C5_U439	Control	U439	1	22	1	African-American	24.8459	Covid	C5	C5_U439	1	22	1	African-American	1350	38	0	N
18_C10_U264	Control	U264	1	27	0	White	24.0436	Covid	C10	C10_U264	1	27	0	na	1350	60	1	fever, fatigue, sore throat, back pain
19_C26_U470	Control	U470	1	31	0	White	18.3207	Covid	C26	C26_U470	1	31	0	White	1350	32	0	N
2_C1_U487	Control	U487	0	26	1	African-American	23.7193	Covid	C1	C1_U487	0	26	1	African-American		22	0	N
20_C15_U128	Control	U128	1	38	1	African-American	36.375	Covid	C15	C15_U128	1	32	1	African-American	450	59	1	loss of taste and smell
21_C22_U244	Control	U244	1	34	1	African-American	24.4473	Covid	C22	C22_U244	1	34	1	African-American	4050	75	1	loss of smell
22_C27_U396	Control	U396	1	35	0	White	23.1548	Covid	C27	C27_U396	1	36	0	White			0	N
23_C16_U356	Control	U356	1	42	1	Asian	28.8803	Covid	C16	C16_U356	1	43	1	Asian	4050	46	1	chills, upper back pain, congestion, fatigue, dizziness, shortness of breath
24_C12_U420	Control	U420	1	45	1	African-American	24.4143	Covid	C12	C12_U420	1	46	1	African-American		62	0	N
25_C14_U409	Control	U409	1	46	1	African-American	35.6222	Covid	C14	C14_U409	1	46	1	African-American	12150	55	1	itchy eyes, runny nose, loss of taste and smell, fever, chest pain, back pain,
26_C20_U62	Control	U062	1	52	0	White	24.3645	Covid	C20	C20_U62	1	52	0	Caucasian	12150	66	1	fever, aches, GI, bilateral pneumonia
27_C13_U327	Control	U327	1	50	1	African-American	32.0947	Covid	C13	C13_U327	1	53	1	African-American	12150	60	1	fever, loss of smell and taste, weakness
28_C28_U8	Control	U008	1	50	1	African-American	39.6823	Covid	C28	C28_U8	1	53	1	African-American	12150	53	1	fever, cough, shortness of breath, loss of taste
29_C25_U288	Control	U288	1	61	1	African-American	32.2578	Covid	C25	C25_U288	1	57	1	African-American	4050	32	0	N
3_C19_U488	Control	U488	1	44	1	African-American	24.206	Covid	C19	C19_U488	0	27	0	White		36	0	N
4_C24_U194	Control	U194	0	32	0	White	27.9036	Covid	C24	C24_U194	0	31	0	White			0	N
5_C75_U46	Control	U046	0	32	1	Hispanic	26.1542	Covid	C75	C75_U46	0	34	1	Hispanic	na	62	na	na
6_C3_U30	Control	U030	0	33	1	Hispanic	26.6878	Covid	C3	C3_U30	0	34	1	Hispanic		29	0	N
7_C17_U506	Control	U506	0	34	0	White	21.4174	Covid	C17	C17_U506	0	34	1	African-American	1350	9	0	N
8_C9_U477	Control	U477	0	32	1	African-American	24.4637	Covid	C9	C9_U477	0	43	1	African-American	4050	63	1	fever
9_C8_U236	Control	U236	0	48	1	African-American	35.4691	Covid	C8	C8_U236	0	47	1	African-American	36450	60	1	fever, shortness of breath, stomach and back pain, cough, chills

## Sheet: Run order
Temporal order of sample runs
C = convalescent COVID-19; U = control
Date = YYMMDD
QC samples were run every 6-10 samples
	Sample	Set (batch)	Date	Order
	C1	set1	201006	3
	U487	set1	201006	4
	C3	set1	201006	5
	U030	set1	201006	6
	C4	set1	201006	7
	U467	set1	201006	8
	C6	set1	201006	9
	U482	set1	201006	10
	C13	set1	201006	12
	U327	set1	201006	13
	C14	set1	201006	14
	U409	set1	201006	15
	C26	set1	201006	16
	U470	set1	201006	17
	C16	set2	201010	3
	U356	set2	201010	4
	C19	set2	201010	5
	U488	set2	201010	6
	C10	set2	201010	7
	U264	set2	201010	8
	C25	set2	201010	9
	U288	set2	201010	10
	C22	set2	201010	12
	U244	set2	201010	13
	C2	set2	201010	14
	U051	set2	201010	15
	C15	set2	201010	16
	U128	set2	201010	17
	C5	set3	201111	3
	U340	set3	201111	4
	C8	set3	201111	5
	U008	set3	201111	6
	C18	set3	201111	7
	U055	set3	201111	8
	C11	set3	201111	9
	U439	set3	201111	10
	C7	set3	201111	12
	U236	set3	201111	13
	C28	set3	201111	14
	U277	set3	201111	15
	C21	set3	201111	16
	U514	set3	201111	17
	C17	set4	201117	3
	U175	set4	201117	4
	C27	set4	201117	5
	U477	set4	201117	6
	C24	set4	201117	7
	U420	set4	201117	8
	C20	set4	201117	9
	U046	set4	201117	10
	C75	set4	201117	12
	U506	set4	201117	13
	C23	set4	201117	14
	U396	set4	201117	15
	C9	set4	201117	16
	U194	set4	201117	17
	C12	set4	201117	18
	U062	set4	201117	19

## Sheet: Protein levels
Normalized log 10 intensities
C = convalescent COVID-19; U = control
Accession	Descr	GeneName	C1	C10	C11	C12	C13	C14	C15	C16	C17	C18	C19	C2	C20	C21	C22	C23	C24	C25	C26	C27	C28	C3	C4	C5	C6	C7	C75	C8	C9	U487	U264	U514	U420	U327	U409	U128	U356	U506	U277	U488	U051	U062	U055	U244	U175	U194	U288
P05156	Complement factor I	CFI	5.86686	5.90791	5.85586	5.8709	6.07536	6.10482	5.8246	5.95027	5.85558	5.92553	5.80154	5.97578	6.14196	5.93442	6.09165	6.04374	5.86083	6.01333	5.89751	5.99748	6.00818	5.94175	5.96504	5.99325	5.98609	6.02807	5.96411	5.994	5.87313	5.82066	6.06063	6.12595	6.04611	5.95473	6.06379	6.13462	6.03192	6.14604	5.90835	5.97853	6.04757	6.05237	6.06968	5.88436	6.09063	6.01642	6.16514
P02749	Beta-2-glycoprotein 1	APOH	6.77836	6.75147	6.7138	6.76872	6.84701	6.68333	6.67375	6.69473	6.60151	6.72321	6.73802	6.75644	6.86988	6.68486	6.677	6.77179	6.73529	6.63355	6.81845	6.79889	6.67148	6.76755	6.45054	6.70253	6.72206	6.78185	6.69605	6.77932	6.63965	6.37923	6.63526	6.74951	6.66456	6.65551	6.68776	6.77308	6.76716	6.40635	6.7512	6.62234	6.92096	6.81373	6.87372	6.62685	6.76871	6.83625	6.84418
P0C0L4	Complement C4-A	C4A	6.84767	6.70594	6.90677	6.80799	7.23945	6.63206	6.45367	6.81485	6.88467	6.96804	6.82264	6.67202	6.76691	6.79914	6.98695	6.90164	6.59573	6.74539	6.88569	6.85644	6.9578	6.79315	6.25322	6.80708	6.75206	6.91356	6.71622	6.85237	6.70885	6.66776	6.62116	6.84039	6.85897	6.77681	6.75756	6.98075	6.83111	6.732	6.72081	6.46268	6.75546	6.83207	6.81132	6.77628	6.76231	6.62392	7.10155
P20851	C4b-binding protein beta chain	C4BPB	5.4894	5.49645	5.54782	5.58155	5.54008	5.57466	5.49798	5.38393	5.42925	5.63518	5.4297	5.5001	5.64068	5.3913	5.64492	5.70371	5.43041	5.50399	5.3808	5.54635	5.55692	5.42188	5.24935	5.48554	5.64402	5.67259	5.37308	5.67274	5.51613	5.43998	5.45109	5.61313	5.53047	5.4602	5.58383	5.48352	5.5643	5.59027	5.40701	5.48452	5.37098	5.45074	5.6117	5.35745	5.60258	5.46305	5.5457
P01024	Complement C3	C3	7.17393	7.194	7.2008	7.26357	7.44329	7.28599	7.12058	7.28315	7.20859	7.34496	7.17668	7.13682	7.37887	7.26901	7.42722	7.33316	7.17308	7.2435	7.28917	7.28554	7.30297	7.25487	7.05448	7.20174	7.3473	7.34151	7.20748	7.30087	7.23774	7.15933	7.31108	7.25598	7.302	7.18214	7.16602	7.3291	7.31702	7.30366	7.2135	7.17015	7.27466	7.22296	7.32379	7.26388	7.33156	7.22237	7.30642
P36955	Pigment epithelium-derived factor	SERPINF1	6.16528	5.92624	6.03844	6.04833	6.26027	6.02906	5.82244	5.93425	5.98573	6.00167	6.15288	6.17689	6.19714	6.08197	6.01101	6.05275	6.14299	5.97382	6.0717	6.0074	5.94232	6.04117	5.97945	5.97515	5.95089	6.02818	5.99452	6.17388	5.99151	6.00717	6.15846	6.0502	5.93415	5.92371	5.97018	6.11608	6.05914	6.03167	5.95973	5.93921	6.20799	6.03721	6.03045	5.955	6.04276	6.14439	6.09877
Q92820	Gamma-glutamyl hydrolase	GGH	3.02012	3.35828	3.41667	3.54463	3.31582	3.70691	3.24108	3.23587	3.3742	3.42737	3.14028	3.19109	3.57284	3.10161	3.65119	3.60018	2.98331	3.37213	3.33724	2.99889	3.72517	3.59317	3.23341	2.98308	3.02012	3.53739	3.35906	3.40241	3.36546	3.47335	3.52567	3.50604	3.95152	3.71445	3.65638	3.63268	3.40518	3.66212	3.52393	3.57637	3.2401	3.17431	3.56826	3.54984	3.82226	2.99516	3.80791
P01031	Complement C5	C5	5.61696	5.65737	5.73617	5.73874	5.66598	5.86027	5.57042	5.6636	5.62508	5.74644	5.60268	5.656	5.79382	5.64204	5.85315	5.72163	5.7353	5.60974	5.83418	5.75638	5.77024	5.63369	5.58865	5.60094	5.77717	5.68748	5.66309	5.73099	5.79265	5.64502	5.8895	5.67308	5.85707	5.7395	5.7658	5.76766	5.78441	5.86555	5.75326	5.62043	5.78549	5.74832	5.76381	5.79387	5.7777	5.63423	5.84995
P27918	Properdin	CFP	5.1393	5.12034	5.12024	5.05626	4.99729	5.35803	5.10868	5.15571	5.19735	5.17202	5.08285	5.24524	4.98578	5.28399	5.21181	5.33771	5.22741	5.0714	4.87479	5.27951	5.19143	4.95262	4.82671	5.06484	5.19647	5.16251	5.07925	5.18456	5.21782	5.09651	5.18667	5.11863	5.00612	5.08642	5.15486	4.91956	5.35393	5.26489	5.00374	5.11694	5.29738	5.11386	5.25713	4.95309	5.14497	5.21763	5.06219
P02654	Apolipoprotein C-I	APOC1	3.80352	3.62962	3.80837	3.88942	3.80352	3.80352	3.62962	3.62962	3.82243	3.57748	3.98917	3.78844	3.84797	3.95715	3.70594	3.77935	3.91859	3.88902	3.80352	3.77279	3.88229	3.80352	3.80352	3.71284	3.80352	4.21316	4.03384	3.89174	3.44866	3.80352	4.21811	4.05723	4.03236	4.20229	4.0996	4.10632	4.37783	3.92611	4.29147	3.62962	3.76732	3.97676	3.9261	3.80004	3.80376	4.12262	4.17033
P12259	Coagulation factor V	F5	4.82009	5.01769	4.89806	4.9379	4.9573	4.84102	4.69469	4.66802	4.80794	4.50567	4.71745	4.81194	4.83668	4.67214	4.91338	4.93393	4.83385	4.90683	4.68165	4.84326	4.75758	4.97131	4.60982	4.92938	4.73707	4.86095	4.91475	4.85609	4.79927	4.83292	4.80861	5.02175	4.78995	4.81157	4.8075	5.12542	4.64247	4.9988	5.16667	4.8844	4.94727	4.7915	5.0418	4.62458	4.96048	4.83686	4.95287
P02760	Protein AMBP	AMBP	6.03755	6.0393	6.10164	6.09939	6.40813	6.02811	5.90732	6.15844	6.17899	6.31165	6.06659	6.22544	6.42152	6.08857	6.0864	6.13705	6.07751	6.07227	6.19383	6.09728	6.09767	6.1717	5.87028	5.99708	6.06652	6.18981	6.0338	6.25663	5.88911	6.14998	5.98588	6.03787	5.99221	5.9885	6.15384	6.18909	6.14466	6.0943	6.13752	6.11327	6.30265	6.19138	6.24563	5.9094	6.02008	6.13532	6.23139
P04003	C4b-binding protein alpha chain	C4BPA	6.64387	6.62439	6.68316	6.71898	6.71179	6.80978	6.61321	6.70443	6.71608	6.80055	6.59152	6.63679	6.78239	6.55925	6.96996	6.86231	6.57537	6.66771	6.54154	6.66497	6.78299	6.56932	6.51471	6.69302	6.79019	6.71773	6.59605	6.77364	6.7331	6.652	6.5765	6.80252	6.73008	6.66961	6.73866	6.64997	6.69047	6.76878	6.65636	6.73268	6.60498	6.66602	6.77403	6.55115	6.76307	6.59653	6.81558
P04180	Phosphatidylcholine-sterol acyltransferase	LCAT	5.3354	5.40949	5.50223	5.4669	5.4312	5.34232	5.27462	5.30116	5.39073	5.3642	5.3648	5.34356	5.48012	5.33103	5.39149	5.43283	5.24596	5.31374	5.29622	5.42001	5.47249	5.34433	5.19095	5.34066	5.37309	5.42317	5.29258	5.538	5.27752	5.22931	5.30803	5.29008	5.33004	5.19681	5.4612	5.31198	5.36009	5.25486	5.33833	5.21249	5.41365	5.36518	5.44983	5.27768	5.16705	5.31601	5.41851
P19652	Alpha-1-acid glycoprotein 2	ORM2	6.0833	6.09466	6.09454	5.98007	5.98513	6.05718	5.99453	5.91873	6.11878	6.1625	5.91136	5.94465	6.23879	6.20696	6.2288	5.98693	5.99838	6.09273	6.19342	5.90758	6.18323	6.01399	5.95975	5.9648	6.06249	6.17198	6.06596	6.11668	5.87476	5.86193	5.9961	6.06648	5.69737	5.90016	5.93819	6.03377	6.14383	6.00659	6.02589	5.55772	5.70425	5.82638	6.07195	5.93153	5.81244	6.04638	6.17523
P00736	Complement C1r subcomponent	C1R	5.72474	5.85005	5.77672	5.79263	5.82452	5.87526	5.63857	5.76468	5.75514	5.81808	5.73713	5.74398	5.8059	5.85034	5.89709	5.77711	5.82566	5.74447	5.86154	5.76794	5.81759	5.80282	5.71186	5.85277	5.59208	5.82344	5.74506	5.85501	5.72873	5.8088	5.89177	5.94634	5.81968	5.79424	5.73268	5.93405	5.84714	5.96825	5.84839	5.69436	5.8722	5.84768	5.9347	5.73949	5.8786	5.75683	5.97629
P09871	Complement C1s subcomponent	C1S	5.92451	6.06565	5.93027	5.99518	6.07029	6.02296	5.81834	5.9039	5.94844	5.9771	5.9986	5.96573	6.00798	5.94824	6.05079	5.92712	5.99083	5.91371	6.03567	5.96385	5.99959	5.96108	5.89437	6.03777	5.76919	5.96753	5.89209	6.03344	5.87424	5.98235	6.00834	6.01705	6.01291	5.96874	5.91648	6.11412	6.00729	6.15605	6.01029	5.87087	6.05939	6.05034	6.0781	5.93417	6.06835	5.88951	6.12153
P04275	von Willebrand factor	VWF	5.08892	4.37401	4.6673	5.36865	4.72255	5.6558	4.90326	5.12046	4.84813	5.35547	4.74642	5.34546	5.37551	5.15584	4.69339	4.64967	5.45318	5.22887	4.88494	5.0241	4.90515	4.54491	4.9925	5.18719	4.90119	5.27978	4.49895	4.99097	5.04939	5.0923	5.16892	4.98424	5.04883	5.09966	5.46463	5.40006	4.80241	5.12515	5.25157	5.66874	5.14874	5.1022	5.35272	5.09856	5.24853	5.20645	5.34821
P05155	Plasma protease C1 inhibitor	SERPING1	6.06924	5.6429	5.43391	5.4385	5.9024	5.63173	5.61905	5.64463	5.88996	5.88432	5.83167	5.38039	5.34799	5.5346	5.79011	5.81096	5.78289	5.78248	5.85617	5.817	5.30027	5.69912	5.65376	5.33936	5.65876	5.60736	5.87383	5.64589	5.7954	5.68413	5.68938	5.99758	5.88532	5.85549	5.5484	6.10244	5.91391	5.95715	5.97859	5.45892	5.91758	5.77599	5.81379	5.75638	5.74987	5.52777	6.12004
P00740	Coagulation factor IX	F9	5.31232	5.17034	5.2599	5.34966	5.39448	5.32297	5.11369	5.24642	5.26727	5.2506	5.28483	5.43547	5.44768	5.33119	5.50379	5.2856	5.30344	5.27339	5.42892	5.37818	5.33194	5.48342	5.24341	5.38167	5.41793	5.37973	5.37071	5.39673	5.30969	5.29426	5.61303	5.46841	5.3376	5.32645	5.21995	5.48517	5.44744	5.42217	5.49618	5.26024	5.40268	5.35312	5.38361	5.35317	5.33879	5.43474	5.61596
P08603	Complement factor H	CFH	6.59651	6.65552	6.72678	6.80047	6.7737	6.89848	6.68798	6.7042	6.71827	6.73199	6.64309	6.69129	6.94238	6.71751	6.84477	6.81096	6.70866	6.7258	6.7737	6.77652	6.80487	6.72802	6.59925	6.70432	6.77536	6.88052	6.68153	6.82961	6.79431	6.79187	6.92985	6.82132	6.81407	6.66277	6.70274	6.74924	6.82702	6.75788	6.75111	6.80624	6.84313	6.7675	6.91159	6.74526	6.83055	6.79882	6.81248
P04217	Alpha-1B-glycoprotein	A1BG	6.89265	6.89024	7.02432	6.86077	6.94415	7.03107	6.88256	6.84615	6.92331	6.85712	6.83047	6.90402	7.00873	6.85545	6.96673	6.92146	6.76229	6.88746	6.92721	6.99955	6.99964	6.86309	6.84243	6.99045	6.90839	6.9446	6.82184	7.02266	6.90929	6.90379	7.00216	6.99026	7.07073	6.89616	6.95199	7.05168	6.92851	6.95928	7.04445	6.90337	6.95203	7.00367	6.96134	6.75264	6.92346	6.92838	7.17155
P13671	Complement component C6	C6	5.45553	5.53946	5.67603	5.51588	5.56312	5.62512	5.59362	5.51632	5.43945	5.55168	5.43069	5.34757	5.58039	5.41962	5.77263	5.66016	5.47435	5.51131	5.42433	5.65391	5.61242	5.4542	5.24375	5.39257	5.60666	5.54447	5.44226	5.6645	5.50215	5.63155	5.44778	5.64129	5.65265	5.65165	5.57771	5.61234	5.55057	5.59958	5.60454	5.55365	5.44294	5.59071	5.64925	5.45894	5.53598	5.54625	5.79831
Q92954	Proteoglycan 4	PRG4	4.85487	4.77412	4.83895	5.16001	5.19481	5.20224	4.6928	4.86593	5.03086	5.15689	4.90998	5.29362	5.05516	5.15133	5.09896	4.91565	4.82789	5.09178	4.9683	4.94275	4.85907	5.19203	4.79195	5.06491	5.06636	5.05704	5.13471	5.11136	5.00442	4.89571	5.40857	5.32221	4.81071	4.91905	5.06956	5.22926	5.24407	5.11822	5.17946	4.86297	5.17612	4.92402	5.15044	4.87459	4.94925	5.39942	5.08185
Q06033	Inter-alpha-trypsin inhibitor heavy chain H3	ITIH3	5.7176	5.6592	5.77935	5.49207	5.69017	5.98086	5.68979	5.5759	5.51234	5.69996	5.64483	5.47024	5.59597	5.53105	5.55802	5.71629	5.47554	5.7303	5.49689	5.85829	5.51852	5.61918	5.51095	5.77445	5.60431	5.68777	5.57566	5.64	5.86057	5.76607	5.59995	5.5258	5.83044	5.81486	5.59117	6.00305	5.60476	5.90397	5.70518	5.85393	5.52094	5.90237	5.74667	5.46474	5.8246	5.30474	5.94383
P08697	Alpha-2-antiplasmin	SERPINF2	5.85048	5.89289	5.80293	5.69166	5.79187	5.67527	5.69366	5.72696	5.855	5.70087	5.89806	5.72717	5.70949	5.81359	5.77809	5.82469	5.77761	5.75505	5.80818	5.88124	5.78874	5.72069	5.62659	5.79583	5.72707	5.7352	5.78555	5.77373	5.66656	5.7847	5.72969	5.77221	5.76344	5.82382	5.7243	5.90048	5.75661	5.77172	5.79918	5.57238	5.78409	5.73595	5.80485	5.7925	5.67896	5.88719	5.90169
P02748	Complement component C9	C9	5.98306	5.92537	6.04123	5.89007	6.07117	6.2404	5.72991	5.98758	5.96846	5.99309	5.9462	5.85083	6.13666	5.86444	6.3366	6.00922	5.9949	6.07897	6.0925	6.03503	6.02516	5.92828	5.90406	6.02038	5.89813	6.06487	5.92661	5.91038	6.12911	5.99314	6.08364	5.98013	5.93666	5.99998	5.81414	6.29521	6.10711	6.29648	6.12327	5.89462	5.9508	6.20298	5.98296	5.94347	6.18711	5.53091	6.28453
P08519	Apolipoprotein(a)	LPA	5.80932	6.1308	5.61351	5.45887	6.5428	6.59872	5.80346	6.19524	6.22851	6.43312	5.46205	6.70632	6.16542	6.37914	5.75381	6.66683	5.68628	6.211	5.3292	5.27707	6.62473	5.1739	5.93696	6.21401	5.87509	5.69911	4.98211	5.8475	5.70422	6.02346	5.36984	5.00742	6.35227	6.5912	6.289	5.92599	5.5609	5.38964	6.1911	6.36367	5.63381	5.88513	6.54341	6.11143	6.05204	6.23876	6.22562
P80108	Phosphatidylinositol-glycan-specific phospholipase D	GPLD1	5.57338	5.22432	5.63578	5.90217	5.85029	5.72791	5.46868	5.63021	5.65535	5.72852	5.92545	5.88959	5.77174	5.82448	5.63448	5.70898	5.91521	5.75824	6.00963	5.76736	5.68768	5.77884	5.60366	5.68373	5.68875	5.69005	5.7561	5.74336	5.76141	5.75877	6.02688	5.82992	5.73327	5.69685	5.68542	5.6287	5.8432	5.57789	5.44921	5.42221	5.83293	5.54452	5.95882	5.84749	5.63009	5.8991	5.79471
P10909	Clusterin	CLU	6.74102	6.86273	6.89724	6.85283	6.87505	7.02476	6.70114	6.73411	6.89561	6.88008	6.8272	6.87309	6.8444	6.84159	6.84443	6.85033	6.90343	6.91805	6.99031	6.93451	6.91226	6.83902	6.72918	6.87066	6.75427	6.89417	6.77081	6.96251	6.83251	6.87641	6.89565	6.86279	6.84183	6.84911	6.82281	6.9354	6.84461	6.81768	6.83773	6.81587	6.88264	6.89663	6.93399	6.77057	6.86922	6.80272	6.9553
P10124	Serglycin	SRGN	1.63195	1.93029	2.1931	2.12346	1.63195	1.63195	1.66717	1.30963	2.14029	2.08647	2.26524	1.37328	2.20142	2.3413	1.81204	2.39447	2.06168	1.77393	2.66713	1.76087	1.82711	1.63195	1.63195	1.36418	1.63195	2.11747	2.5218	2.33054	0.92737	1.63195	1.72973	2.1611	0.92737	1.63195	1.63195	2.37918	2.69128	1.73846	1.72304	0.863917	2.14323	1.1934	2.02841	1.77466	2.03286	1.81902	2.10612
P43652	Afamin	AFM	6.09042	6.2402	6.16938	6.35241	6.14907	6.20339	6.17995	6.01997	6.34244	6.08068	6.13506	6.13081	6.27874	6.32667	6.26118	6.24556	6.19158	6.10569	6.31714	6.19136	6.14175	6.14346	5.97382	6.23655	6.25312	6.3473	6.06341	6.20396	6.08226	6.11713	6.23675	6.17214	6.21017	6.14302	6.16252	6.0668	6.27431	6.02797	6.21934	5.97222	6.30836	6.06411	6.26865	6.16791	5.96731	6.30932	6.32743
P06727	Apolipoprotein A-IV	APOA4	6.64366	6.30989	6.00629	6.25255	6.36368	6.5185	6.25632	6.04752	5.94681	6.24662	6.46514	6.44348	6.52264	6.29399	5.77026	6.11551	6.22561	6.27568	6.41394	6.2674	6.06297	6.18153	6.14429	6.1027	5.93642	6.35663	6.27782	6.27607	6.09481	6.23122	6.21042	6.18325	5.99368	5.97063	5.88993	6.04481	6.31081	6.19792	6.14378	5.6647	6.50635	6.21928	6.4207	6.1323	6.48618	6.29746	6.48934
P0C0L5	Complement C4-B	C4B	6.10543	5.72703	6.06553	5.73056	6.20134	5.41019	5.59274	5.72149	5.77025	5.98539	6.02844	5.52246	5.75295	5.7242	6.15969	5.77087	5.66115	5.8106	5.91651	5.74924	6.15455	5.686	5.30943	5.80785	5.91312	6.08545	5.7287	6.08485	5.77372	5.70402	5.80109	5.886	5.84156	5.8692	5.83877	6.09502	5.8591	5.85131	5.91766	5.17491	5.68265	5.96412	5.90774	5.94156	5.74922	5.66542	5.95161
P07225	Vitamin K-dependent protein S	PROS1	5.97294	5.89309	5.99994	5.93032	6.04036	5.89657	5.81759	5.92347	5.8991	6.05992	5.82105	6.07827	5.98437	5.82197	6.00227	6.04567	5.87295	5.85429	5.92458	5.99618	5.77508	5.93964	5.80088	5.9004	6.03168	5.89501	6.01209	5.96376	5.93876	5.8733	5.81162	6.02652	5.91846	5.81955	5.94614	5.91217	5.99456	5.95202	5.87448	6.04485	5.93394	5.91197	6.07293	5.70421	5.93827	5.897	5.92874
P04070	Vitamin K-dependent protein C	PROC	4.86307	4.93469	4.92234	4.8189	4.87275	4.70921	4.66689	4.75049	4.66679	4.73314	4.80592	4.76247	4.86828	4.7572	4.8278	5.04711	4.59395	4.83402	4.89548	5.10826	4.98453	4.75283	4.49309	4.9558	4.7524	4.84943	4.89948	4.99113	4.60747	4.64536	4.85897	4.82686	4.57703	4.83637	4.81215	4.71726	4.79639	4.87951	4.79718	4.57413	4.91468	4.7238	5.02018	4.89089	4.6342	4.94564	4.799
P02655	Apolipoprotein C-II	APOC2	5.65833	5.61113	5.7263	5.8652	5.79406	5.59956	5.48292	5.42912	5.7218	5.7258	6.22899	5.95491	5.95892	5.90458	5.54856	5.66052	5.54188	5.85135	5.60757	5.77223	5.5842	5.68269	5.29086	5.446	5.7436	5.9952	5.79566	6.12487	5.06724	5.13437	5.67247	5.77792	5.57855	5.8153	5.62241	5.50802	5.87154	5.42593	5.80637	4.91468	5.60886	5.81425	5.91059	5.66038	5.48967	5.69247	5.40209
P00734	Prothrombin	F2	6.08751	6.24875	6.16619	6.09025	6.13799	6.02829	6.10581	5.99788	6.10088	6.13885	6.14603	6.05931	6.16589	6.04172	6.22052	6.11007	6.04991	6.08293	6.27587	6.15935	6.12607	6.025	5.87238	6.0766	6.17431	6.11549	6.08967	6.25165	6.00401	6.00197	6.00054	6.11763	6.08513	6.01133	6.07236	6.13688	6.1363	6.06288	6.12702	5.76424	6.05886	6.04821	6.17556	6.15951	6.02547	6.19259	6.13087
P00746	Complement factor D	CFD	5.11791	5.1925	5.13181	5.23713	5.31238	5.23285	5.13786	4.91092	5.04056	5.11097	5.23361	5.23107	5.24905	4.87869	5.0339	5.09044	4.99085	4.9935	5.04041	5.02303	5.24835	5.13605	4.86963	4.98042	4.97251	5.17572	5.0341	5.34666	4.96293	4.94315	4.85491	4.88706	5.13416	4.85542	4.95558	5.07041	4.96374	5.06279	5.05043	5.12358	5.14786	5.07147	5.06131	4.92258	5.13688	4.93644	4.96939
O75636	Ficolin-3	FCN3	5.54429	5.44117	5.56832	5.46381	5.39517	5.16074	5.24195	5.28507	5.52233	5.54559	5.41135	5.50858	5.44934	5.60808	5.41977	5.48177	5.39123	5.43165	5.38869	5.41956	5.62492	5.47578	5.50612	5.4718	5.40691	5.69714	5.47322	5.56059	5.42965	5.38479	5.56698	5.46813	4.9999	5.571	5.59772	5.34067	5.54264	5.44083	5.54629	5.47047	5.40364	5.05767	5.48681	5.42636	5.42983	5.55441	5.35625
P04114	Apolipoprotein B-100	APOB	6.36359	6.36556	6.33412	6.43111	6.78394	6.23432	6.04902	6.17101	6.43207	6.45492	6.61058	6.52074	6.43091	6.59556	6.36366	6.26596	6.32575	6.41784	6.51822	6.4466	6.30035	6.45618	5.9846	6.23664	6.42718	6.40577	6.4028	6.42874	5.94887	6.16532	6.37125	6.3736	6.05661	6.24075	6.10624	6.43279	6.53197	6.32932	6.39911	5.80876	6.33722	6.316	6.47227	6.33897	6.25871	6.44094	6.19302
P02753	Retinol-binding protein 4	RBP4	6.3213	6.40351	6.41658	6.44363	6.59682	6.3173	6.30604	6.44963	6.51045	6.5901	6.48128	6.61281	6.60745	6.57693	6.28236	6.45593	6.57263	6.34129	6.59465	6.57438	6.52922	6.47715	6.25452	6.36729	6.4219	6.46953	6.35997	6.54078	6.21063	6.2438	6.42347	6.44143	6.09874	6.3104	6.46313	6.28233	6.48196	6.31483	6.54291	6.11742	6.54983	6.2711	6.66616	6.42931	6.24009	6.56648	6.47038
P35542	Serum amyloid A-4 protein	SAA4	5.98764	6.02723	6.20218	6.00682	6.21867	6.11525	5.89419	5.81542	6.11999	6.04096	5.96794	5.96357	6.0286	5.96946	6.02776	5.83219	5.78954	6.18883	5.98611	5.92111	6.09018	5.98629	5.73064	6.18073	6.26549	6.08086	5.96646	6.03231	5.84591	5.65954	6.03814	6.0075	5.96927	5.70323	5.81129	6.21116	5.94505	6.11085	5.86252	5.61834	5.66334	5.89884	5.88593	5.75896	5.94119	5.90264	6.16076
P69891	Hemoglobin subunit gamma-1	HBG1	4.88284	4.40885	4.24366	3.19055	3.40059	3.00601	4.66613	3.67422	4.23143	4.49889	2.88606	2.88606	4.06521	3.03515	3.88537	4.19325	4.54462	3.78327	4.349	3.47214	4.29477	3.00601	3.00601	3.03515	3.00601	5.58884	3.02548	3.69321	4.35806	3.49797	2.88606	3.92853	3.02548	4.69495	3.00601	2.88606	3.81285	3.02548	4.18698	2.88606	2.88606	3.02548	3.03515	3.92123	4.5086	3.02548	3.88047
P00915	Carbonic anhydrase 1	CA1	5.34027	5.0979	4.73869	4.6399	5.3384	4.004	5.27246	5.13734	3.90611	4.1424	4.08717	3.94935	5.07002	4.05088	5.12297	4.65627	5.13982	4.43012	4.74366	4.47912	4.05088	4.61108	4.004	4.05088	4.6519	5.23619	4.44134	5.00427	5.11444	4.07299	4.1621	4.05088	3.90611	5.14939	4.08422	4.11066	4.51516	4.08868	4.77499	4.0645	4.16633	4.23431	4.55447	4.54003	4.32218	4.45339	4.12701
P32119	Peroxiredoxin-2	PRDX2	5.24466	5.08715	4.81433	4.38724	5.29939	3.88427	5.38828	5.26761	4.1579	4.72874	4.2726	3.69698	5.21099	4.29889	5.16461	4.78464	5.29077	4.6708	4.76551	4.58746	4.18971	4.40803	3.84276	3.73692	4.77852	5.41872	4.4554	5.0134	5.02681	3.88654	4.27389	3.95072	3.6847	5.13896	4.27716	3.87495	4.25833	3.82385	5.0134	4.07024	4.04443	4.19186	4.4711	4.28297	4.23937	4.3432	3.99265
P07357	Complement component C8 alpha chain	C8A	5.62418	5.62503	5.69327	5.69561	5.63405	5.6409	5.48292	5.7097	5.53833	5.48171	5.66385	5.71068	5.7298	5.54461	5.67358	5.72591	5.65709	5.60608	5.68936	5.77879	5.76613	5.74098	5.49333	5.78878	5.71017	5.62063	5.71509	5.72593	5.66482	5.69477	5.77224	5.74404	5.76926	5.6828	5.56737	5.79008	5.69138	5.75181	5.69988	5.61964	5.76914	5.85241	5.7614	5.67355	5.75237	5.57548	5.85833
P01893	Putative HLA class I histocompatibility antigen, alpha chain H	HLA-H	3.46649	3.65005	3.41656	3.6595	3.46649	3.46649	3.65005	3.65005	3.76553	4.40454	3.65005	3.65005	3.33302	3.85412	3.65005	3.33302	3.66854	3.65005	4.11376	3.37878	4.15959	3.88835	4.37058	3.41656	3.46649	3.79515	4.06167	3.41656	3.33302	3.75547	3.65005	3.41656	3.33302	4.07485	3.46649	4.11118	3.65005	3.67877	3.41656	4.12994	3.65005	3.33302	3.83394	3.65005	3.69784	3.71253	3.65005
P48740	Mannan-binding lectin serine protease 1	MASP1	5.44013	5.53552	5.26417	5.44345	5.49828	5.41954	5.33496	5.29396	5.38314	5.38306	5.43627	5.39463	5.49168	5.47007	5.43938	5.43289	5.55366	5.42287	5.4799	5.33884	5.4568	5.3335	5.37365	5.54011	5.22959	5.40003	5.24412	5.48521	5.37174	5.39327	5.46875	5.47054	5.42512	5.37342	5.43965	5.43991	5.44255	5.44972	5.46774	5.28903	5.48148	5.40264	5.59324	5.374	5.34123	5.46497	5.52551
P13796	Plastin-2	LCP1	4.17006	4.30649	4.34162	4.38085	4.47418	4.37737	4.22259	4.34142	4.18112	4.45163	4.29745	4.1399	4.28361	4.47728	4.3319	4.37671	4.44839	4.29268	4.54918	4.30435	4.37888	4.23226	4.00777	4.19482	4.31017	4.51754	4.27048	4.39703	4.30404	4.20175	4.44216	4.24546	4.34942	4.05332	4.37359	4.27783	4.40651	4.37821	4.33745	4.18197	4.40508	4.29937	4.25036	4.32442	4.35844	4.11705	4.336
P01593	Immunoglobulin kappa variable 1D-33	IGKV1D-33	5.98374	6.14044	6.28597	6.13094	5.98652	6.23248	6.37004	5.91065	6.27865	6.04738	5.9382	5.89867	6.01808	6.17076	5.92135	6.05928	6.11868	6.04855	5.99865	5.97861	6.05349	5.95156	6.36324	6.0483	6.05887	5.95932	5.99986	6.05043	6.02217	5.993	5.80218	5.91563	5.89313	5.85448	6.15012	5.72917	5.78928	5.69495	5.67645	6.09598	5.65576	6.05403	5.79019	5.92732	6.1367	6.08157	7.37492
A0A0B4J2D9	Immunoglobulin kappa variable 1D-13	IGKV1D-13	4.10589	6.13422	5.40246	5.18261	4.5075	5.14691	5.33774	4.60926	5.68571	5.71587	4.18468	4.82451	5.79088	6.34405	5.06708	5.07453	5.04476	5.59601	5.96589	4.7394	5.03758	5.47788	5.64751	4.26045	5.6047	3.93289	5.34486	5.85115	5.02855	4.95873	5.45831	5.07413	5.02645	5.3656	5.05083	5.07882	4.82148	5.25248	4.10212	5.24691	5.58135	4.1475	4.14801	4.67877	5.50578	5.97759	4.70415
P02743	Serum amyloid P-component	APCS	6.6608	6.48929	6.61142	6.84906	6.90151	6.90037	6.44808	6.70269	6.82636	7.00466	6.69751	6.79429	6.86501	6.76714	6.85421	6.78782	6.71249	6.79715	6.85471	6.63022	6.64812	6.86926	6.63839	6.78021	6.86443	6.78396	6.83187	6.76351	6.73063	6.61898	6.89166	6.91199	6.71572	6.52474	6.65257	6.72592	6.77027	6.79865	6.73039	6.60827	6.77243	6.71118	6.91616	6.75947	6.77709	6.63382	6.65973
P01780	Immunoglobulin heavy variable 3-7	IGHV3-7	5.89916	6.04397	6.02037	6.02512	5.88507	5.8141	6.01244	5.82024	6.08071	6.11811	5.68569	5.76575	5.69015	6.02613	5.8729	5.76772	5.90813	6.48503	6.15538	5.73538	6.05978	6.04867	5.90987	5.97552	5.885	5.82949	6.06636	5.65269	5.97313	5.7138	5.5564	5.77367	6.03151	5.90852	5.73696	5.95576	6.13819	5.78387	5.63594	5.61195	5.78481	5.66261	5.80907	6.01936	5.8083	5.93548	5.53173
P69905	Hemoglobin subunit alpha	HBA1	7.26985	7.02196	6.80336	6.46204	7.16764	5.9105	7.45142	6.98281	6.24343	6.64939	6.17801	5.95893	7.11635	6.27095	7.05343	6.74627	7.20421	6.59108	6.7775	6.54889	6.39516	6.65299	5.67647	5.85635	6.53133	7.24655	6.49769	7.00353	6.97866	6.00029	6.26358	6.10351	5.8429	7.07938	6.26191	6.03111	6.29226	5.99635	6.80589	6.1844	6.20524	6.17553	6.47398	6.33965	6.24451	6.35383	6.04434
P68871	Hemoglobin subunit beta	HBB	7.62864	7.40959	7.13069	6.79281	7.59592	6.31838	7.87301	7.36935	6.5752	7.03848	6.52265	6.27662	7.48915	6.6548	7.46218	7.10532	7.60213	6.91947	7.15253	6.89295	6.73038	7.00903	5.965	6.25725	7.07693	7.64666	6.84846	7.29385	7.33746	6.39476	6.58611	6.49097	6.14515	7.3732	6.47962	6.43969	6.57233	6.32755	7.20885	6.45817	6.59477	6.51157	6.80511	6.63438	6.59151	6.71116	6.39316
P11597	Cholesteryl ester transfer protein	CETP	4.45841	4.65092	4.63815	4.57474	4.9393	4.65113	4.7353	4.38786	4.82621	4.77096	4.65462	4.39216	4.53212	4.65216	4.63295	4.4912	4.32164	4.50768	4.78395	4.47536	4.79384	4.39866	4.464	4.71815	4.52687	4.60918	4.37444	4.66373	4.67186	4.42697	4.52955	4.40488	4.28658	4.33123	4.64347	4.59317	4.39338	4.50283	4.55324	4.20528	4.58756	4.57692	4.50205	4.48878	4.41313	4.43694	4.40258
A0A0C4DH43	Immunoglobulin heavy variable 2-70D	IGHV2-70D	5.71734	5.3952	5.76333	5.77478	5.9586	6.07056	6.183	5.69301	6.12622	6.26959	5.93338	5.71807	5.49296	5.74408	6.00718	5.83887	6.01923	4.71852	5.59687	4.21517	5.76138	5.80181	5.97647	6.02933	5.70209	5.6865	6.15276	5.54532	6.18335	5.6035	4.26303	5.50509	5.80032	5.62639	5.28732	5.94709	5.86751	5.70022	5.69606	6.29574	5.57578	5.49722	5.46657	5.59083	5.96265	5.91685	5.58876
P07358	Complement component C8 beta chain	C8B	5.74935	5.72486	5.78051	5.65605	5.79636	5.65985	5.45942	5.72572	5.57425	5.39862	5.75586	5.72141	5.67961	5.57731	5.66794	5.71584	5.64062	5.58306	5.76831	5.79633	5.81035	5.73263	5.49565	5.68655	5.70496	5.61269	5.65503	5.70961	5.70625	5.63494	5.73251	5.77132	5.76643	5.78425	5.5347	5.83611	5.6451	5.74177	5.74815	5.60182	5.80138	6.00594	5.74148	5.64914	5.726	5.52803	5.86688
A0A075B6R2	Immunoglobulin heavy variable 4-4	IGHV4-4	5.2343	5.27128	4.98058	4.65273	4.67562	4.46983	4.86478	4.41617	4.97516	5.37675	5.26857	4.67761	4.50024	4.59342	4.52165	4.78683	5.38607	4.83225	5.24151	5.32582	4.37052	4.27342	4.82746	5.32707	5.22045	4.89732	4.43749	5.38009	5.6271	4.77175	5.50559	4.51779	4.75317	5.07798	4.96811	5.42202	4.70978	4.33562	4.67283	5.24042	5.16262	5.20935	4.67347	4.84251	5.24847	5.48666	4.40875
P00738	Haptoglobin	HP	7.60931	7.51866	6.03642	7.46902	7.85584	7.32149	7.08559	7.5883	7.48764	8.03501	7.32718	7.57191	8.0705	7.88434	7.99071	7.00844	6.49882	7.44951	7.74538	7.63567	6.2555	7.74228	7.5725	7.46019	7.53514	7.92794	7.69214	7.99921	7.46582	7.49791	7.49515	7.91406	7.71413	7.38327	7.66211	7.77589	7.68931	7.93717	7.86204	7.41548	7.57855	7.70257	8.23595	7.30531	7.95215	7.29502	7.73128
P40197	Platelet glycoprotein V	GP5	4.21336	4.12112	4.20784	4.14081	3.92628	4.26817	4.07635	4.14782	4.28764	4.36551	4.34959	4.0023	4.06632	4.04302	3.9811	4.13015	4.18615	4.13605	4.35553	4.02195	4.12859	4.18266	4.04515	4.21377	4.1085	4.08308	4.18723	4.09055	4.1553	4.18477	4.12715	4.22262	4.14552	3.97565	4.13977	4.15982	4.22585	3.87629	4.10761	3.95523	4.27737	4.18408	4.32478	4.24904	4.15332	4.29425	4.38474
P18428	Lipopolysaccharide-binding protein	LBP	5.18514	5.014	5.12343	5.39065	5.56935	5.49275	5.05668	5.23509	5.19949	5.10661	5.12242	5.19487	5.5844	5.29566	5.48196	5.19504	5.12126	5.44326	5.31878	5.30509	5.36038	5.1806	5.3776	4.88713	5.3902	5.32285	5.0865	5.63017	5.2828	4.95072	5.67979	5.34183	5.19559	5.17445	5.11012	5.5031	5.07194	5.72925	5.32958	5.20097	5.19107	5.20843	5.34955	5.28695	5.44209	4.85274	5.50997
P13591	Neural cell adhesion molecule 1	NCAM1	2.27238	2.99462	2.43327	2.96918	3.10693	2.85924	2.98553	1.92706	3.15051	3.28797	2.66831	2.86385	2.72938	2.43327	2.65948	2.95464	2.99741	2.25217	2.27238	2.75569	3.33447	2.27238	2.27238	2.43327	2.27238	3.17145	2.72142	2.43327	2.10192	3.17671	2.66153	2.43327	2.10192	2.27238	2.27238	2.67745	2.26394	2.10192	2.43327	1.92706	2.91206	2.10192	2.43327	2.78961	2.87639	2.72908	2.80785
Q16610	Extracellular matrix protein 1	ECM1	5.2376	5.28312	5.14575	5.14402	5.33812	5.14752	5.05133	5.16734	5.34754	5.177	5.25077	5.27216	5.12897	5.52311	5.25597	5.3443	5.43233	5.19345	4.99623	5.22029	5.35867	5.08267	5.08126	5.53592	5.02157	4.85413	5.25772	5.32997	5.1279	5.09835	4.97454	5.12231	5.22058	5.1529	5.21217	5.16239	5.02257	5.09096	5.09475	5.22704	5.3811	5.16229	4.81498	4.99121	5.06176	5.30016	5.3026
P02652	Apolipoprotein A-II	APOA2	6.51579	6.46554	6.61904	6.23583	6.48947	5.95108	6.62981	5.89314	6.363	6.23989	6.69345	6.17498	6.32213	6.37629	6.14917	6.21062	6.42859	6.45531	6.48846	6.30903	6.36891	6.16312	6.10973	6.31391	6.59309	6.59894	6.36167	6.64993	6.10472	6.14968	6.48987	6.43691	6.42805	6.57139	6.44233	6.23153	6.55373	6.3249	6.51959	5.64324	5.98189	6.392	6.32631	6.48049	6.22896	6.46489	6.33146
P02751	Fibronectin	FN1	6.57918	6.17511	6.54087	6.7126	6.55141	6.71318	6.35144	6.75823	6.54084	6.657	6.67153	6.71674	6.45034	6.66551	6.35454	6.61605	6.67211	6.50369	6.34438	6.6227	6.6965	6.52957	6.45052	6.79327	6.66367	6.46068	6.28599	6.72599	6.54302	6.47795	6.7109	6.67593	6.7548	6.62452	6.62036	6.78221	6.50135	6.5075	6.57908	6.74423	6.97451	6.68982	6.67307	6.65511	6.68152	6.83517	6.7605
P01877	Immunoglobulin heavy constant alpha 2	IGHA2	7.03278	7.08771	6.99603	7.23144	7.2471	7.457	7.18654	7.41217	7.25185	7.5966	7.17731	7.07699	7.29543	7.24387	7.29918	7.26469	7.23398	7.70535	7.18472	7.04107	7.21156	7.35737	7.21588	7.43297	7.38758	7.12293	7.34366	7.08706	7.4314	7.49374	6.6958	7.28683	7.2719	7.20067	7.06066	7.51549	7.27666	7.25774	7.42072	7.41192	7.27113	7.18644	7.30816	7.33911	7.35401	7.5057	7.0495
P02649	Apolipoprotein E	APOE	6.39058	6.32186	6.39911	6.52248	6.36724	6.46311	6.1757	6.0368	6.15531	6.20478	6.31503	6.56962	6.02828	6.27664	6.13232	6.0682	6.26164	6.15791	6.01648	6.29852	5.86632	6.0441	6.11454	6.1431	6.00246	6.46575	6.17238	6.1003	5.86912	5.94906	6.1798	6.38897	6.45421	6.18892	6.16963	6.10201	6.29666	6.16967	6.22166	5.89481	6.19863	6.1985	6.28928	5.96589	6.0067	6.2441	6.19913
A0A075B6I1	Immunoglobulin lambda variable 4-60	IGLV4-60	4.78839	3.67784	4.91111	4.89422	4.91102	4.5901	5.22938	4.89904	5.45576	5.22209	4.69351	4.47667	4.75899	4.51274	5.09275	4.56398	4.60581	5.12856	3.79644	4.50841	4.99848	5.13484	4.93201	4.13942	5.40668	4.49262	4.93263	4.34826	5.068	3.79644	4.06207	4.50018	5.38733	5.24893	5.15015	4.55364	5.09063	4.92867	4.87558	4.95692	4.40653	4.71926	5.10809	4.33883	4.72641	4.47338	5.07999
A0A0A0MS15	Immunoglobulin heavy variable 3-49	IGHV3-49	5.70338	5.68256	6.00449	5.73132	5.91957	5.72177	6.04924	5.93093	5.86746	5.83625	5.47982	5.39986	5.64986	5.70624	5.92993	5.71401	5.56327	5.89969	5.68169	5.52605	5.90657	5.77642	5.7275	5.50688	5.93142	5.50901	5.82895	5.71639	5.93359	5.60296	5.10531	5.49414	5.64837	5.34294	5.70036	5.90032	5.78692	5.54972	5.76154	5.98808	5.6231	5.61574	5.49325	5.67773	5.84688	5.57341	5.32166
P11226	Mannose-binding protein C	MBL2	4.55411	4.11938	4.3344	3.80683	3.83976	4.27186	3.73911	4.60707	4.07557	3.66747	4.25665	3.44649	3.60755	4.21933	3.53734	3.52039	4.67672	3.47736	4.69856	4.19212	3.55325	3.65973	3.65973	4.14109	3.65973	4.11328	3.59369	3.67799	3.43919	3.77663	4.4348	3.90449	4.24959	4.40304	3.65973	4.39827	4.04403	4.5313	4.52199	3.56621	3.71483	4.73587	4.42779	4.03854	3.84607	4.01212	4.22797
P06681	Complement C2	C2	5.63151	5.41997	5.4962	5.49186	5.6019	5.5714	5.41131	5.41655	5.45133	5.48318	5.3982	5.41437	5.59616	5.50088	5.60808	5.49748	5.40707	5.44873	5.61737	5.53929	5.4745	5.38136	5.13442	5.35738	5.49883	5.6249	5.35081	5.63417	5.40083	5.44531	5.63491	5.659	5.57736	5.3483	5.36246	5.60507	5.49659	5.63037	5.64479	5.33624	5.41132	5.53833	5.58047	5.53875	5.57445	5.32542	5.56861
P02741	C-reactive protein	CRP	3.77357	3.68797	3.99271	4.86622	5.23966	5.17789	3.67542	4.10169	3.86612	4.94047	3.69006	3.94657	5.16744	4.83217	5.5607	4.42197	3.73634	5.09362	4.82009	3.81152	4.60401	4.64303	5.35149	4.23835	4.47369	5.36051	4.52985	3.87168	4.21871	3.882	5.83923	4.63471	4.48274	4.28005	3.77357	5.47723	4.45779	6.12095	4.29148	4.65849	4.10709	4.40359	4.54687	4.70763	5.06587	4.24994	4.60717
P01876	Immunoglobulin heavy constant alpha 1	IGHA1	7.50735	7.57528	7.51522	7.71027	7.77654	7.68855	7.66854	7.89421	7.72168	8.05719	7.70036	7.52951	7.81979	7.66369	7.7922	7.75262	7.67676	7.8872	7.6207	7.48429	7.57083	7.69523	7.5997	7.77989	7.76308	7.53301	7.70852	7.53063	7.77043	7.91363	7.07546	7.70033	7.59149	7.67819	7.55305	7.95887	7.71923	7.51614	7.88547	7.8304	7.77481	7.67127	7.70331	7.78173	7.66535	7.87898	7.51975
P00751	Complement factor B	CFB	6.7897	6.70676	6.84257	6.76839	6.94387	6.92315	6.74706	6.74479	6.68435	6.78147	6.79612	6.71061	6.9467	6.72737	7.00137	6.88745	6.67565	6.8377	6.77261	6.82363	6.93586	6.75715	6.81166	6.773	6.82999	6.81324	6.76168	6.8691	6.75384	6.71045	6.86126	6.8799	6.83818	6.79573	6.72683	6.84657	6.75377	6.94759	6.88494	6.70832	6.7464	6.8808	6.80329	6.85332	6.90777	6.8006	7.01364
Q96KN2	Beta-Ala-His dipeptidase	CNDP1	5.19256	5.1749	5.0808	5.11016	5.32777	5.00863	5.31784	5.42116	5.04676	5.23076	5.12024	5.29012	5.21287	5.1021	5.22738	5.34406	5.20757	5.23873	5.18122	5.15511	5.2771	5.32647	5.15923	5.37661	5.09422	5.16158	5.40272	5.39214	5.25637	5.02354	5.32582	5.40149	5.29865	5.3475	5.15704	5.23097	5.2875	4.92548	5.44261	4.93756	5.09604	5.17022	5.42919	5.19114	5.08102	5.36533	5.08634
A0A0A0MT36	Immunoglobulin kappa variable 6D-21	IGKV6D-21	5.37509	4.30328	5.46489	5.67701	5.32723	5.19732	5.18659	5.15535	5.01538	5.64702	4.92446	4.03654	4.78407	4.56226	4.7361	4.84811	5.6685	5.39845	4.36668	4.69288	5.15471	5.46914	5.46481	4.92909	5.48707	4.76091	5.71943	4.11873	5.22484	4.43186	5.17749	5.2335	5.15282	5.07748	5.29915	5.16424	5.20161	4.7737	5.15136	4.92394	5.04082	5.14619	5.16147	5.23582	5.15797	4.39625	5.59376
P12111	Collagen alpha-3(VI) chain	COL6A3	1.90488	2.47826	2.22819	2.09142	2.57353	2.4103	1.53071	2.02653	1.95914	1.94468	2.27386	2.28717	2.23762	2.08077	1.91265	1.69688	2.48966	1.53071	2.46268	1.61669	1.61857	1.90488	1.90488	2.10599	1.90488	2.59805	1.90488	2.3565	2.30179	1.90488	2.13941	2.23264	2.20933	1.90488	1.90488	2.13691	2.20906	1.729	1.61857	1.53071	2.28028	2.16997	2.39653	2.14326	2.20658	1.45071	1.53071
P06276	Cholinesterase	BCHE	5.26949	5.21397	5.30014	5.26458	5.36737	5.1145	5.17934	5.11124	5.23171	5.18907	5.4095	5.33783	5.26902	5.26165	5.11952	5.27606	5.29766	5.14251	5.03964	5.21001	5.2892	5.41008	4.87821	5.24848	5.26018	5.43431	5.37656	5.3428	5.13857	5.21307	5.30361	5.29931	5.15699	5.26885	5.15901	5.14076	5.22173	5.04926	5.00521	5.08462	5.23132	5.30213	5.37216	5.27806	5.35793	5.22748	5.12459
P01721	Immunoglobulin lambda variable 6-57	IGLV6-57	4.89707	4.74196	4.86244	4.74527	4.899	4.66723	5.21654	4.77085	5.16037	4.86894	5.05911	4.54634	4.84171	4.89293	4.61301	4.65528	4.82622	4.92286	4.75641	4.49756	5.02909	4.79307	5.22583	5.00782	4.91841	4.61182	4.91771	4.40203	5.16158	4.85896	4.55743	4.70421	4.55783	4.81224	4.72935	4.79089	5.13472	4.5693	4.93603	4.70529	4.60676	4.72844	4.79103	5.09227	4.90287	4.84903	4.56799
Q96PD5	N-acetylmuramoyl-L-alanine amidase	PGLYRP2	5.90068	5.94376	5.98123	5.87187	5.89893	5.91204	5.78893	5.75988	5.74815	5.83784	5.88833	5.89713	5.81879	5.77916	5.76896	5.78381	5.78905	5.77509	5.63541	5.78792	5.85031	5.80618	5.53247	5.79154	5.94445	5.85385	5.72137	6.01695	5.72156	5.77873	5.47832	5.80775	5.7936	5.85533	5.65287	5.91146	5.82189	5.66598	5.89774	5.67635	5.88921	5.93911	5.81562	5.58429	5.74025	5.84752	5.95654
P02790	Hemopexin	HPX	7.34157	7.35256	7.37981	7.38103	7.47248	7.27046	7.08185	7.28401	7.31579	7.37444	7.28433	7.30692	7.50049	7.53262	7.45696	7.33917	7.34737	7.36726	7.50276	7.41904	7.28576	7.28292	7.18802	7.43373	7.27363	7.44675	7.23396	7.32889	7.14767	7.22876	7.30093	7.32889	7.26994	7.27289	7.21733	7.3142	7.43444	7.37045	7.14747	7.03321	7.34496	7.28554	7.36055	7.26319	7.06112	7.25391	7.39599
P02763	Alpha-1-acid glycoprotein 1	ORM1	7.15596	7.03701	7.02934	7.06934	7.33176	7.20618	6.93445	7.11548	7.04752	7.21679	7.34109	7.1125	7.28433	7.14594	7.32516	6.9989	7.00001	7.15497	7.12806	7.09509	7.14835	7.12032	7.15783	7.02601	7.15292	7.19429	7.07124	7.0453	7.01148	6.96888	7.13828	7.20059	7.00886	7.09263	6.9584	7.25285	7.21564	7.33866	7.11026	6.75851	7.15636	7.21586	7.19354	7.02409	7.05322	7.04498	7.29818
Q14520	Hyaluronan-binding protein 2	HABP2	5.17742	5.25616	5.35341	5.31485	5.23619	5.34522	5.24797	5.30497	5.27488	5.22695	5.17237	5.13759	5.37011	5.20609	5.30186	5.29232	5.31223	5.17598	5.49067	5.34168	5.23674	5.26693	4.96263	5.36732	5.32244	5.34709	5.21393	5.28619	5.20932	5.19656	5.42414	5.35555	5.35512	5.20417	5.3227	5.31763	5.25567	5.37729	5.40128	5.20161	5.34379	5.27119	5.41872	5.39577	5.19643	5.17231	5.40438
P04004	Vitronectin	VTN	7.09362	7.0858	7.16732	7.13988	7.13022	7.1185	6.96529	7.08487	7.0965	7.01508	7.09336	7.10808	7.18873	7.2093	7.08811	7.1098	7.04861	7.04161	7.29148	7.20527	7.22922	7.09032	7.02696	7.32931	7.10526	7.20841	7.02795	7.29384	7.1093	7.09501	7.35405	7.18135	7.10505	7.11548	7.06529	7.28541	7.16684	7.15206	7.20947	7.05209	7.167	7.20071	7.22237	7.19772	7.13245	7.10976	7.24698
P02775	Platelet basic protein	PPBP	6.46929	6.39015	6.34106	6.32891	6.34844	6.65456	6.30191	6.49589	6.39579	6.62226	6.44743	6.28351	6.30093	6.36387	6.33965	6.29489	6.50786	6.30026	6.48758	6.25345	6.33716	6.38499	6.17426	6.43722	6.29642	6.29031	6.40539	6.37227	6.37016	6.37038	6.4113	6.43754	6.38201	6.11748	6.33341	6.36085	6.42722	6.26017	6.32375	6.14343	6.53465	6.39034	6.34069	6.39063	6.42022	6.48184	6.43932
P09486	SPARC	SPARC	4.47315	4.24622	4.15011	4.40853	4.36139	4.61741	4.33101	4.45366	4.67917	4.75984	4.45413	4.21695	4.27225	4.45197	4.37847	4.19252	4.52804	4.23408	4.66135	4.22885	4.40487	4.36628	4.00127	4.09566	4.30181	4.315	4.38622	4.55905	4.22775	4.32778	4.47331	4.53642	4.3676	4.00122	4.22284	4.43609	4.49077	4.25412	4.4863	4.07658	4.59994	4.39628	4.29937	4.42487	4.36951	4.39071	4.42238
P0DJI8	Serum amyloid A-1 protein	SAA1	4.90952	4.48696	4.42096	4.9995	5.75423	5.9532	4.16562	4.48771	4.55319	5.23754	5.17283	4.76493	5.27695	5.43351	5.03373	4.02168	4.50189	5.85615	4.90964	5.16211	5.48234	5.19952	6.11081	4.45815	4.85569	5.03727	5.37652	4.60291	4.9173	4.35431	5.53975	5.07966	4.93609	4.62815	4.17077	5.94036	5.09745	6.82739	4.97915	5.28055	4.98316	4.84627	5.09485	4.89863	5.32958	4.70776	5.4666
A0A0B4J1U7	Immunoglobulin heavy variable 6-1	IGHV6-1	6.1592	6.23847	5.92383	5.7676	5.72301	6.39933	6.55887	6.04981	6.31892	5.80643	5.15584	6.01969	5.65655	5.97146	6.26014	6.23812	5.71539	5.26099	5.86112	5.51443	6.0471	5.63823	5.91984	5.90914	6.1235	5.49068	5.84684	5.76914	5.32934	5.33028	5.48971	6.03825	5.25783	5.14218	5.70894	5.95133	5.94136	5.79866	6.01881	5.86219	5.07792	6.16997	5.68994	5.89889	6.01891	5.30663	5.66118
A0A075B6I4	Immunoglobulin lambda variable 10-54	IGLV10-54	4.89884	4.6597	3.81005	5.07179	4.78643	4.69326	4.88894	4.9674	4.93669	4.98701	3.89758	4.93382	4.41203	4.7116	4.91526	4.65106	4.87957	5.12145	5.11368	4.50065	4.9675	5.12008	3.96139	4.99041	3.96138	4.21016	5.09505	4.25082	4.93588	5.08783	3.89758	3.89692	5.07806	4.99387	4.70041	4.74885	5.07491	4.60298	4.73072	4.70257	4.69323	4.19272	5.00678	4.88914	4.61832	4.84999	3.89758
P02766	Transthyretin	TTR	6.88487	6.89398	6.84283	6.82973	7.00001	6.62301	6.7761	6.811	6.91777	7.1105	6.98859	6.9685	6.78863	6.98476	6.70557	6.94061	6.98348	6.93023	6.97605	6.90809	6.82542	6.92706	6.67294	6.72311	6.97712	6.82885	6.79923	6.87033	6.8307	6.62836	6.79149	6.99707	6.75122	6.68534	6.85016	6.84215	6.80665	6.72513	6.9056	6.53474	6.9986	6.83693	7.01758	6.85832	6.79826	6.83893	6.78397
P62937	Peptidyl-prolyl cis-trans isomerase A	PPIA	3.76251	3.51964	3.59566	3.80634	3.8108	3.83858	3.68664	3.86907	4.11009	3.91166	3.65493	3.16684	3.4407	3.61322	3.71258	3.4407	3.4407	3.21589	3.83229	3.4407	3.61213	3.4182	3.25829	3.43378	3.46952	3.53264	3.44806	3.62741	3.89493	3.25829	4.18349	3.46274	4.24433	3.68142	4.06153	3.96434	4.15943	3.86299	3.2999	3.94325	4.03192	4.00377	3.87113	4.10836	3.90645	4.1107	4.05406
P02747	Complement C1q subcomponent subunit C	C1QC	6.17303	6.33324	6.2096	6.3136	6.26355	6.33081	6.19198	6.18536	6.34062	6.2453	6.25939	6.27195	6.19076	6.27192	6.32752	6.26774	6.33301	6.21823	6.26194	6.22461	6.24057	6.24599	6.3542	6.32237	5.9928	6.28455	6.2011	6.29237	6.1878	6.32966	6.34616	6.32671	6.28634	6.27609	6.22886	6.234	6.43385	6.36932	6.14854	6.1773	6.29272	6.35562	6.3646	6.23672	6.32174	6.25395	6.27709
P01011	Alpha-1-antichymotrypsin	SERPINA3	6.96512	7.03569	6.99993	6.79329	7.02023	6.94574	6.77787	6.92487	6.84603	6.8704	6.88886	6.91766	6.99564	6.87828	7.10278	6.89838	6.86535	6.932	7.01514	6.92387	6.87749	6.99247	6.93866	6.83552	6.80463	6.85719	6.91845	6.85086	6.94817	6.91497	6.97857	6.9929	7.00108	6.86429	6.96621	7.10775	6.96518	7.22977	7.06794	6.88191	6.976	7.12793	6.98474	6.83533	6.97274	6.80709	7.13337
P05546	Heparin cofactor 2	SERPIND1	6.43214	6.42643	6.22418	6.37383	6.51622	6.4251	6.20947	6.3739	6.29411	6.4951	6.29251	6.50375	6.58546	6.46955	6.49525	6.27921	6.17717	6.28569	6.63267	6.56289	6.17008	6.48655	6.34818	6.35375	6.3787	6.4943	6.38535	6.49068	6.37404	6.36165	6.62784	6.58953	6.47934	6.39222	6.40282	6.47396	6.48203	6.57709	6.46221	6.22729	6.49662	6.46201	6.61001	6.53888	6.54963	6.43284	6.44818
Q9BXR6	Complement factor H-related protein 5	CFHR5	4.27357	4.44654	4.61757	4.28665	4.69797	4.93672	4.6387	4.51523	4.50131	4.74406	4.50527	4.77461	4.80343	4.28455	4.76875	4.56676	4.52689	4.74761	4.84182	4.49006	4.47224	4.79588	4.51986	4.64753	4.76753	4.71291	4.8721	4.71468	4.91519	4.76688	4.78381	4.92964	4.72642	4.1938	4.62234	4.77508	4.73176	4.89959	4.92819	4.66554	4.17996	4.77422	4.8658	4.7058	4.87874	4.40015	4.94893
P07360	Complement component C8 gamma chain	C8G	5.77897	5.81091	5.96527	5.80041	5.75641	5.82196	5.62344	5.84528	5.69889	5.64785	5.83206	5.87597	5.92677	5.7551	5.8503	5.77742	5.82408	5.76909	5.90692	5.87441	5.9484	5.91058	5.58708	5.82123	5.86771	5.84986	5.88596	5.73203	5.7256	5.76305	5.92617	5.90886	5.85631	5.72687	5.74846	5.83883	5.79087	5.91624	5.8545	5.74484	5.94215	5.98221	5.8888	5.79746	5.81962	5.65133	5.86357
P02746	Complement C1q subcomponent subunit B	C1QB	5.83492	5.9309	5.71477	5.8345	5.94901	5.74045	5.66571	5.74604	5.84418	5.69349	5.84993	5.71998	5.69618	5.85687	5.89106	5.78451	5.82609	5.75997	5.96394	5.73766	5.80119	5.73934	5.74635	5.84151	5.54188	5.80448	5.71884	5.82189	5.68152	5.74487	5.85507	5.87356	5.77296	5.79842	5.5903	5.75734	5.87115	5.88699	5.73147	5.53868	5.88492	5.87171	5.84765	5.75822	5.80479	5.68847	5.82754
P01859	Immunoglobulin heavy constant gamma 2	IGHG2	7.51082	7.7482	7.76729	7.66593	7.09617	7.72054	7.69594	7.83235	7.94168	7.87279	7.25556	7.38701	7.14066	7.81815	7.76051	7.57318	7.51217	7.75018	7.83441	7.56801	7.70516	7.70666	7.46308	7.65407	7.69415	7.21505	7.78646	7.15289	7.79783	7.42171	7.45718	7.43889	8.02764	7.34226	7.64398	7.64263	7.79691	7.48218	7.48875	7.7186	7.66577	7.70207	7.54563	7.70262	7.5668	7.542	7.27898
P49908	Selenoprotein P	SELENOP	5.27864	5.48835	5.34137	5.33061	5.36684	5.41204	5.33134	5.28249	5.37412	5.33994	5.39559	5.40709	5.46729	5.44156	5.26032	5.37743	5.43693	5.2856	5.43387	5.36314	5.35027	5.41824	5.25599	5.43012	5.27014	5.48693	5.42087	5.40764	5.24358	5.45385	5.50974	5.40102	5.30875	5.31496	5.30833	5.27854	5.3122	5.32313	5.33552	5.32312	5.46627	5.42275	5.55651	5.34338	5.37429	5.4423	5.34326
Q9UNN8	Endothelial protein C receptor	PROCR	3.91109	3.71081	3.61202	3.62039	3.98418	4.05982	3.2625	3.69729	3.7657	3.87059	3.87278	3.94176	4.04741	3.52777	3.40831	4.15381	3.82602	3.52533	3.76315	4.08188	3.92291	3.32324	3.50267	3.94507	3.83873	3.7812	3.48118	3.85327	3.65674	3.32324	4.09228	3.79369	3.72756	3.70883	3.8697	3.96893	3.5854	3.84854	3.50108	3.85214	4.09536	3.80582	3.76465	3.56763	3.74028	3.4371	3.76948
A0A0B4J1Y9	Immunoglobulin heavy variable 3-72	IGHV3-72	5.45629	5.79185	5.83152	5.73177	5.41144	5.64188	6.30314	5.90508	6.35176	5.9984	5.79953	5.86377	5.35161	5.51025	6.22827	5.47376	6.16954	5.92527	6.09404	5.32536	5.7359	6.45331	5.42447	6.08716	5.51654	5.41372	6.20619	5.62705	5.79572	5.98499	5.13926	5.87969	5.8024	5.54437	5.8217	5.74094	6.13705	5.48106	5.50318	5.61208	5.7021	5.95644	5.54549	5.66084	5.65793	5.94887	5.24141
P00338	L-lactate dehydrogenase A chain	LDHA	2.77442	3.257	3.48824	3.31038	2.77442	3.6156	3.49218	3.1309	3.2812	3.41558	3.23877	3.04621	3.33944	3.27471	3.32858	3.17624	3.60727	3.29133	2.77442	3.22828	3.30183	3.4659	2.77442	3.17923	3.69435	3.61932	3.18667	3.46627	3.29284	2.77442	3.12145	3.20007	3.33763	2.77442	2.77442	2.39062	3.41947	3.26685	3.2166	3.33856	3.2727	3.28376	3.33969	3.27564	3.20364	3.2491	3.28032
P43251	Biotinidase	BTD	5.39399	5.45517	5.51485	5.41757	5.33914	5.36671	5.11996	5.39787	5.64784	5.37122	5.41065	5.39127	5.30063	5.49552	5.32803	5.40406	5.45442	5.39425	5.49272	5.40752	5.45372	5.41403	5.0938	5.33742	5.3569	5.46403	5.30952	5.65115	5.17926	5.40362	5.43903	5.37967	5.35013	5.25777	5.38703	5.40278	5.35409	5.41884	5.48775	5.26087	5.33037	5.39612	5.51418	5.50775	5.31559	5.20265	5.39517
A0A075B6H7			5.78991	5.59468	6.22672	6.20558	5.89839	6.06744	6.41026	6.18398	6.3709	5.7901	5.93789	6.00659	5.3617	6.25876	6.13537	5.98006	6.05837	6.51863	6.00959	5.95159	6.43257	6.05703	6.44554	6.15876	6.00926	5.87507	5.83056	6.2194	6.14384	5.97918	5.71235	5.73096	6.07427	6.01556	5.89914	5.9935	6.19771	6.14122	5.98842	5.88937	5.75495	5.77538	5.75368	6.16294	6.04236	5.97686	5.70863
P0DP01	Immunoglobulin heavy variable 1-8	IGHV1-8	4.44006	3.7607	3.78775	4.38824	4.21825	4.80807	4.80334	4.87649	4.32298	5.42654	4.15222	4.44864	4.73415	4.76143	4.37795	3.89875	4.6773	5.15291	4.50768	4.42496	5.03773	4.85833	5.14847	4.65478	4.74667	4.75868	5.15427	5.15209	4.97458	4.62996	4.32836	4.71428	4.6938	4.4668	4.65074	4.46231	5.09151	3.89875	4.1155	4.72684	4.33041	4.31103	4.35713	4.63785	4.88459	4.67271	4.34647
P29622	Kallistatin	SERPINA4	5.64039	5.71051	5.64716	5.51	5.73634	5.27421	5.45591	5.3163	5.50155	5.49682	5.73365	5.49736	5.40014	5.52313	5.35334	5.5758	5.51483	5.57579	5.7361	5.66283	5.57685	5.4751	5.21504	5.51561	5.50055	5.4265	5.48286	5.65229	5.45981	5.43859	5.36099	5.59866	5.40395	5.52914	5.4574	5.40701	5.57885	5.36004	5.52161	5.11094	5.5301	5.45644	5.58175	5.64502	5.4104	5.56436	5.48987
Q13093	Platelet-activating factor acetylhydrolase	PLA2G7	2.89279	3.14097	3.19363	3.07271	3.34611	2.89279	3.10105	2.68715	3.12888	2.75982	3.54288	3.46409	2.9739	3.44521	2.68715	2.69842	3.06192	2.68715	3.10775	2.97284	2.75982	2.89279	2.89279	3.21196	2.89279	3.17822	2.98719	3.20131	2.59928	2.89279	2.73291	3.22341	2.84494	2.89279	2.89279	2.78893	3.09251	3.00833	2.95306	2.68715	3.21243	2.98764	2.75982	2.68715	2.92111	3.07776	2.68715
P04430	Immunoglobulin kappa variable 1-16	IGKV1-16	5.28042	5.73902	5.53192	5.56159	5.66601	5.52416	5.72771	5.44709	5.6307	5.67136	5.35093	5.52954	5.41931	5.58421	5.35745	5.35912	5.45486	5.57281	5.54769	5.20939	5.51369	5.45768	5.85144	5.34847	5.32946	5.14938	5.6831	5.56231	5.36889	5.29362	5.01006	5.3497	5.53663	5.25723	5.41767	5.51321	5.28304	5.17692	4.93784	5.69622	5.12328	5.29584	5.30947	5.25859	5.64865	5.33921	5.02148
P02042	Hemoglobin subunit delta	HBD	5.65605	5.39129	5.19413	4.72182	5.62565	4.27784	5.95473	5.1503	4.59179	4.97964	4.41249	4.16205	5.41652	4.40815	5.40729	5.0195	5.60329	4.99472	5.21485	4.86823	4.4971	4.90332	3.91289	4.11458	5.03639	5.82304	4.74533	5.14651	5.33309	4.4053	4.70194	4.524	4.00021	5.46647	4.47767	4.20156	4.58098	4.2845	5.24623	4.45735	4.58007	4.50671	4.78477	4.64429	4.55609	4.79645	4.2993
P02647	Apolipoprotein A-I	APOA1	7.1189	7.09091	7.13432	6.92035	7.07532	6.77835	7.14361	6.482	6.88974	6.86743	7.26666	6.74716	6.91002	6.90001	6.77162	6.82378	6.88972	7.10895	7.04883	6.91927	6.88119	6.75304	6.57681	6.8273	6.92646	6.9827	6.96568	6.91683	6.65766	6.58502	6.82385	6.84333	6.71267	6.85491	6.74063	6.74563	6.73405	6.54398	7.05855	6.08229	6.46486	6.81244	6.90615	6.99746	6.66906	6.83351	6.73617
O00187	Mannan-binding lectin serine protease 2	MASP2	4.40817	4.44342	4.58195	4.56975	4.73974	4.30788	4.29007	4.53826	4.46489	4.5347	4.58558	4.67974	4.61822	4.52606	4.45431	4.56263	4.66965	4.3281	4.692	4.21207	4.5645	4.52923	4.52095	4.39585	4.28857	4.56624	4.67196	4.74088	4.49406	4.56643	4.70265	4.68508	4.47255	4.62708	4.59248	4.69655	4.65877	4.56734	4.63264	4.59197	4.68458	4.44926	4.6739	4.68392	4.48152	4.67929	4.40438
P22792	Carboxypeptidase N subunit 2	CPN2	5.70496	5.81782	5.76016	5.7796	5.73766	5.79527	5.84493	5.58257	5.71805	5.70146	5.78029	5.79312	5.63132	5.60651	5.57636	5.79653	5.74096	5.68679	5.78362	5.82325	5.83553	5.6774	5.59021	5.93461	5.80578	5.77259	5.62887	5.83162	5.75862	5.7425	5.76578	5.847	5.82928	5.62829	5.75736	5.77443	5.69049	5.75161	5.78065	5.68443	5.62823	5.6814	5.84895	5.8056	5.75604	5.73498	5.78272
A0A075B6I0	Immunoglobulin lambda variable 8-61	IGLV8-61	5.70834	5.55007	5.40609	5.99916	5.47612	5.4099	5.59998	5.92447	6.15771	5.78233	4.93143	5.69053	5.34023	5.67548	5.97483	5.69909	5.81061	5.96117	6.03318	5.39851	6.01025	5.96013	6.04196	5.98093	5.61994	5.70455	5.70663	4.92414	5.84036	5.70803	5.60223	4.85987	5.97753	6.12652	5.64792	5.47365	6.03683	5.83957	5.69132	6.12342	5.5419	5.51202	5.70265	5.78766	5.45889	4.93255	5.38622
P37802	Transgelin-2	TAGLN2	3.49914	3.4216	3.45496	3.38219	3.49914	3.81157	3.4216	3.4216	3.93548	4.13981	3.4216	3.4216	3.38219	3.45496	3.4216	3.38219	3.85281	3.4216	3.49914	3.38219	3.62041	3.49914	3.49914	3.45496	3.49914	3.45496	3.38219	3.50939	3.38219	3.49914	4.39637	3.91444	4.29687	3.49914	3.49914	4.07818	4.47184	3.38219	3.45496	3.89511	4.34729	4.02633	4.17613	4.51395	4.23856	4.13323	4.18554
P02656	Apolipoprotein C-III	APOC3	6.83861	6.58819	6.4538	6.96291	7.04606	6.54184	6.3512	6.62239	6.5977	6.7251	6.84847	7.14161	6.95259	6.74783	6.49955	6.61353	6.59767	6.73474	6.79292	6.85718	6.41939	6.84616	6.32853	6.43438	6.73132	6.78283	6.73893	6.76971	6.26655	6.29082	6.87034	6.83293	6.55155	6.64904	6.64008	6.43657	6.87848	6.54415	6.87366	6.20653	6.75048	6.75568	7.13858	6.59345	6.42573	6.77761	6.56105
P62328	Thymosin beta-4	TMSB4X	4.31408	4.3771	4.79058	4.8583	4.34305	5.16958	4.43729	4.61532	4.97397	5.25192	4.62778	4.33975	4.57264	4.74305	4.26276	4.38968	4.86591	4.44148	4.5945	4.33165	4.81248	4.44929	4.24856	4.60805	4.36574	4.42744	4.16004	4.33275	4.23289	4.91266	5.21689	4.82143	5.2172	4.79218	5.08202	5.21128	5.23648	4.86115	4.2527	5.03089	5.25468	5.01066	5.15076	5.56272	5.01806	5.0831	5.24534
P31146	Coronin-1A	CORO1A	2.68665	2.45312	2.34394	3.06375	2.68665	2.68665	2.45312	2.45312	2.97612	3.13068	2.91959	2.45312	2.33371	2.6902	2.45312	2.33371	2.9686	2.45312	3.06521	2.53286	2.34394	2.68665	2.68665	2.34394	2.68665	2.59599	2.33371	2.39799	2.33371	2.68665	3.54329	2.81183	3.29719	2.68665	2.68665	3.03978	3.46818	2.98484	2.34394	2.45312	3.11532	2.89262	2.88753	3.54649	3.23828	3.20952	3.12522
P11021	Endoplasmic reticulum chaperone BiP	HSPA5	4.06043	3.67527	3.77378	3.99171	4.10124	3.83194	4.027	3.68135	4.10308	3.67099	4.03602	3.71133	3.79724	3.67099	4.05445	3.96067	4.01115	3.96955	3.86543	3.90798	3.88155	3.85752	3.68144	3.9788	4.08529	4.07646	3.96297	3.67099	3.91666	3.74193	3.97389	4.13055	4.1737	3.68144	4.03928	3.95052	3.9903	4.00019	4.1766	3.53442	4.09377	4.10714	4.22061	4.20028	4.20547	3.98622	4.11731
Q9UK55	Protein Z-dependent protease inhibitor	SERPINA10	5.14289	5.04587	5.20587	5.027	5.3123	5.09434	4.86108	5.02337	5.13114	5.14968	4.95167	5.10084	4.91516	5.06224	5.17698	5.23491	5.1423	5.0685	5.27406	4.83151	5.22186	5.07467	4.90806	5.06375	4.9686	5.06945	5.08188	5.11261	5.2658	5.18647	5.31896	5.30601	5.18404	5.1066	5.03491	5.27307	5.24241	5.20204	5.23206	5.03568	5.1277	5.23609	5.18498	5.17445	5.07493	5.06519	5.34147
Q9UGM5	Fetuin-B	FETUB	5.04153	5.05638	5.23109	5.09558	5.13328	5.15794	4.98906	5.15034	4.95794	5.0956	4.97109	4.9714	5.14536	5.07617	4.88059	5.17788	5.05562	5.05656	5.42272	5.1527	5.11206	5.01825	4.77022	5.14415	5.05447	5.19036	5.03141	5.0334	5.12308	5.031	5.57169	5.03225	5.15951	4.8976	5.25499	5.1769	5.14029	5.09513	5.15379	4.81826	5.20818	4.99821	5.16689	5.58608	5.24917	5.14896	5.19124
P15169	Carboxypeptidase N catalytic chain	CPN1	5.42181	5.54	5.4413	5.53309	5.45147	5.50004	5.49187	5.374	5.43616	5.44974	5.48972	5.46942	5.40196	5.23063	5.28978	5.48888	5.43754	5.38534	5.48946	5.56287	5.52946	5.41349	5.22007	5.51334	5.4123	5.45372	5.35644	5.47315	5.50594	5.4912	5.46856	5.44595	5.59934	5.32184	5.51367	5.5294	5.37994	5.50797	5.49438	5.49252	5.44638	5.28554	5.51371	5.61487	5.50778	5.39977	5.52837
P01860	Immunoglobulin heavy constant gamma 3	IGHG3	7.10515	7.18885	7.23275	6.86741	7.20382	7.37506	7.6976	7.16963	7.348	7.01971	7.18195	6.8523	6.68801	7.05404	6.98071	7.13281	7.21337	7.06585	6.99464	7.15501	7.27087	7.036	7.35574	7.5721	7.47833	6.97883	7.18136	6.72009	7.14361	7.29848	6.6434	7.57728	6.83687	6.89164	7.18466	7.18253	7.16283	7.5254	7.08848	7.2951	7.16787	7.42394	6.93884	7.29087	7.55547	7.08262	7.88618
P01034	Cystatin-C	CST3	4.87559	4.8795	4.88766	4.98073	5.05634	5.03717	4.61628	4.6852	4.96184	5.02839	4.86452	5.28772	5.1947	4.88999	4.71991	4.83691	5.03504	4.63047	4.77911	4.92579	4.7574	4.77124	4.74253	4.74924	4.73156	5.02738	4.42581	5.06312	4.68148	5.04314	4.94771	4.88676	4.86893	4.84837	4.78595	5.05012	4.7345	5.11708	4.87012	5.33884	5.09545	4.95807	5.01374	4.62507	5.00711	4.76469	4.82922
Q9NZP8	Complement C1r subcomponent-like protein	C1RL	5.39731	5.53651	5.47396	5.40804	5.53917	5.50018	5.34447	5.32542	5.45984	5.47594	5.48117	5.43577	5.50975	5.39642	5.46298	5.43995	5.56205	5.38684	5.60003	5.49239	5.42947	5.50134	5.36291	5.48188	5.30235	5.61237	5.37275	5.10668	5.36228	5.53622	5.73435	5.50387	5.45547	5.50819	5.36747	5.65374	5.50377	5.59799	5.28806	5.35558	5.50248	5.49968	5.51678	5.42709	5.52119	5.36883	5.49071
Q04756	Hepatocyte growth factor activator	HGFAC	5.36198	5.37573	5.24927	5.23575	5.20893	5.34945	5.2318	5.27642	5.35899	5.21828	5.23539	5.30573	5.23696	5.25933	5.36379	5.3083	5.07899	5.35932	4.83381	5.40669	5.39169	5.24933	5.05089	5.46001	5.25843	5.07727	5.27611	5.40129	5.13739	5.26372	5.05169	5.31805	5.33018	5.27175	5.32298	5.33874	5.15748	5.39867	5.42406	5.28008	5.41498	5.28641	5.22806	5.11271	5.37414	5.19236	5.35746
P61769	Beta-2-microglobulin	B2M	4.38247	4.28364	4.24255	4.22987	4.48798	4.11677	4.05641	4.1572	4.28736	4.31045	4.37483	4.35098	4.42909	4.30067	4.30248	4.22657	4.2434	4.2854	4.37885	4.16267	4.26127	4.13456	4.11477	3.76495	4.07784	4.33351	4.17163	4.29963	4.23106	4.31544	4.32474	4.18948	4.05	4.151	4.18504	4.13111	4.23215	4.46522	4.47106	4.25766	4.29122	4.26485	4.1837	4.25267	4.29669	4.22957	4.36594
P03951	Coagulation factor XI	F11	4.63438	4.34601	4.59807	4.34314	4.26659	4.48033	4.15146	4.27476	4.44962	4.44863	4.53839	4.41402	4.39038	4.59559	4.39956	4.55063	4.52125	4.49982	4.68758	4.06043	4.68705	4.64565	4.01694	4.26736	4.33521	4.59693	4.54444	4.48949	4.25583	4.41923	4.61588	4.671	4.62673	4.1852	4.57081	4.51788	4.62322	4.52277	4.41228	4.27805	4.31168	4.50281	4.46942	4.5506	4.69006	4.43715	4.73866
Q14376	UDP-glucose 4-epimerase	GALE	4.2997	4.74451	4.99287	4.63848	4.66238	4.2997	4.80703	4.20741	4.95833	4.95765	5.11326	4.20741	4.77868	4.48773	4.53304	4.10551	4.78542	4.62167	4.2997	4.88605	4.78984	4.2997	4.2997	4.269	4.96714	4.47925	4.54472	4.269	4.10551	4.2997	4.4749	4.85802	4.67036	4.2997	4.60097	4.20741	4.91582	4.59174	4.82951	4.20741	5.02538	4.79497	4.85727	4.81796	4.247	4.56905	4.74612
Q9Y6R7	IgGFc-binding protein	FCGBP	4.84105	4.84288	4.96098	5.31189	4.76953	5.33916	5.24137	4.9666	5.16653	4.93844	4.98022	5.12578	4.85221	4.78122	4.82979	5.21578	4.83612	5.24255	4.96838	4.86593	5.115	4.66427	5.5203	5.10254	5.35223	5.11315	4.68232	5.12268	5.06704	4.70308	5.08344	5.17082	5.39623	4.78249	5.13701	4.78463	5.1125	4.8442	4.71409	5.02994	4.9455	4.91807	5.0291	5.13487	5.26054	4.97694	5.14814
O00391	Sulfhydryl oxidase 1	QSOX1	4.7243	4.76357	4.66697	4.76307	4.7441	4.8497	4.60814	4.64403	4.75595	4.61918	4.76688	4.71858	4.68699	4.65597	4.58444	4.70029	4.75948	4.64606	4.62126	4.78739	4.67361	4.60744	4.57933	4.73059	4.54497	4.93571	4.67418	4.87453	4.63347	4.76873	4.74593	4.85333	4.61189	4.58683	4.53904	4.67429	4.66786	4.71855	4.59446	4.61923	4.79996	4.7375	4.7786	4.74514	4.86158	4.70417	4.66077
P22891	Vitamin K-dependent protein Z	PROZ	4.92947	4.90118	5.24616	4.99298	5.06881	4.93559	4.83796	4.87957	5.08729	5.16723	4.83181	5.0964	4.73244	4.81677	5.14032	5.16955	5.16712	4.79894	4.9927	4.59896	4.73419	4.84025	4.91028	5.19981	4.84889	4.97692	4.89807	5.03239	5.08456	5.24802	5.11384	5.36878	4.84976	4.9279	5.02895	5.02622	4.96604	4.76852	5.01277	4.94772	4.78602	5.02626	5.16029	4.86294	4.92871	5.10806	5.17254
P10720	Platelet factor 4 variant	PF4V1	5.74847	5.61235	5.62468	5.63367	5.54084	5.94219	5.5878	5.6994	5.75746	5.89928	5.73802	5.54697	5.6278	5.61887	5.6379	5.45826	5.83009	5.62499	5.85201	5.55341	5.55987	5.56156	5.53133	5.61159	5.62467	5.49435	5.59059	5.62572	5.62579	5.60664	5.73042	5.72293	5.6273	5.42332	5.55658	5.67592	5.77344	5.57013	5.52438	5.37493	5.78718	5.62885	5.61008	5.73847	5.62741	5.74274	5.64392
P06310	Immunoglobulin kappa variable 2-30	IGKV2-30	5.80391	5.93057	5.82075	5.87616	5.56057	5.741	5.82822	5.97938	5.96585	5.9375	5.49777	5.9066	5.42379	5.93076	5.68114	5.83549	5.70823	6.02618	5.99475	5.77501	5.68384	5.76899	5.83064	5.73034	5.78741	5.68589	5.6946	5.22535	5.74044	5.75327	5.5195	5.59817	6.1179	5.66871	5.81198	5.7555	5.85782	6.06477	5.58887	5.83375	5.81549	5.75771	5.69983	5.56016	5.75732	5.67931	5.43616
Q14624	Inter-alpha-trypsin inhibitor heavy chain H4	ITIH4	6.56255	6.67129	6.74983	6.48392	6.64465	6.70724	6.47355	6.49802	6.57994	6.63157	6.59628	6.59403	6.59646	6.57567	6.58766	6.60005	6.60592	6.62717	6.78396	6.70834	6.68364	6.62021	6.364	6.68946	6.54177	6.64061	6.5573	6.62343	6.63401	6.62119	6.74832	6.56654	6.65303	6.56407	6.51895	6.75484	6.62542	6.71194	6.6249	6.47115	6.50148	6.6669	6.68458	6.63597	6.58751	6.52728	6.6989
P06702	Protein S100-A9	S100A9	3.68462	2.99073	3.86357	4.16722	4.04121	4.00552	3.6145	3.85565	3.59153	3.98034	4.14669	3.39866	4.02175	3.96949	4.11537	3.07801	3.84362	4.07581	4.23283	3.5936	4.03088	2.87693	2.87777	3.45564	3.8258	4.00298	3.61934	3.56782	2.98811	3.55866	3.99045	3.57481	3.99875	3.86504	2.87693	3.94748	4.13728	4.00342	3.00222	2.86003	3.3807	3.73049	3.26132	3.87204	3.76961	3.35378	3.66382
A0A087WSX0	Immunoglobulin lambda variable 5-45	IGLV5-45	4.36104	4.41819	4.24979	4.13241	4.30956	4.00752	4.42879	4.39426	4.37702	4.13919	4.12157	4.19846	3.27133	3.75025	4.47842	4.63356	4.3006	4.02984	4.08779	3.93905	4.71552	4.47167	4.90311	4.59578	4.41249	4.05896	4.39129	4.24366	4.2275	4.39007	3.68656	4.35698	4.13948	4.74808	4.01998	3.88517	4.40271	4.16519	3.80191	4.47949	4.15053	4.05038	4.65767	4.31442	4.24471	3.8079	4.30097
Q96IY4	Carboxypeptidase B2	CPB2	5.48219	5.62494	5.66247	5.51814	5.58031	5.71684	5.30545	5.46781	5.50575	5.56191	5.59614	5.6151	5.55246	5.46629	5.633	5.60932	5.60454	5.51194	5.67311	5.59617	5.50219	5.66999	5.38437	5.64156	5.43261	5.53776	5.65926	5.61864	5.53096	5.53892	5.60636	5.58545	5.56423	5.37614	5.55087	5.52836	5.59743	5.57919	5.63059	5.43155	5.67271	5.63285	5.62866	5.62643	5.55589	5.46341	5.62175
P02776	Platelet factor 4	PF4	4.67935	4.65926	4.57149	4.54208	4.79843	4.9852	4.8447	4.64032	4.67523	4.93619	4.79452	4.43587	4.54852	4.6193	4.88179	4.43018	4.84886	4.62944	5.12317	4.61402	4.51561	4.41036	4.43787	4.51232	4.90407	4.42595	4.51478	4.64336	4.75808	4.64577	4.63416	4.69686	4.81411	4.22909	4.49047	4.71126	4.7643	4.63703	4.46334	4.05982	4.73665	4.78874	4.6443	4.66397	4.73262	4.76933	4.81644
P25311	Zinc-alpha-2-glycoprotein	AZGP1	6.37965	6.3209	6.29421	6.32159	6.45727	6.36439	6.28227	6.25754	6.26747	6.49717	6.41192	6.441	6.37159	6.45684	6.22475	6.23388	6.46068	6.27658	6.5421	6.37785	6.17903	6.315	6.12232	6.38557	6.22876	6.3398	6.22464	6.31154	6.23767	6.2103	6.37097	6.37057	6.2728	6.24301	6.18702	6.33698	6.29842	6.35783	6.41125	6.0857	6.43152	6.36836	6.46458	6.29931	6.23322	6.32937	6.40939
A0A0C4DH25	Immunoglobulin kappa variable 3D-20	IGKV3D-20	6.08293	6.12913	6.19222	6.02577	5.96039	6.1517	6.23685	6.05113	6.30843	6.22739	5.90843	5.82637	5.84148	6.07935	6.36816	5.93462	6.0844	6.06216	6.13885	6.01223	6.09357	6.03791	6.02855	6.09489	6.13391	5.88826	6.11388	5.77347	6.16209	5.93138	5.73409	6.30657	6.24534	5.95834	5.9048	5.99598	6.11612	5.85322	5.77253	6.21801	5.77636	5.84611	5.76041	6.0389	5.90179	6.20486	6.15259
A0A0G2JS06	Immunoglobulin lambda variable 5-39	IGLV5-39	4.1513	4.63689	4.14633	4.4762	4.44863	4.24983	4.5918	4.56016	4.87594	4.36344	4.50744	4.54104	4.31617	4.02636	4.39404	4.7771	4.67397	4.41378	4.68552	4.27012	5.19055	4.66215	5.04448	4.39993	4.30604	4.24845	4.4954	4.38303	4.48755	4.50062	4.0769	4.19605	4.38269	4.64295	4.22521	4.08954	4.77858	4.55848	4.35215	4.35419	4.31427	4.19692	4.70298	4.78387	4.41784	4.29687	4.60691
Q08380	Galectin-3-binding protein	LGALS3BP	5.57495	5.77389	5.25799	5.5916	5.70905	5.12973	5.26211	5.80942	5.58291	5.57792	5.57727	5.51835	5.72776	5.77398	5.81347	5.69545	5.27947	5.52126	5.54089	5.5297	5.86225	5.46223	5.61091	5.56594	5.7369	5.79515	5.43731	5.69614	5.37142	5.48741	5.58536	5.48052	5.62899	5.59533	5.64518	5.58228	5.47067	5.47948	5.50761	5.46572	5.46491	5.86664	5.53305	5.75138	5.82049	5.50813	5.26914
A0A0G2JMI3	Immunoglobulin heavy variable 1-69-2	IGHV1-69-2	4.60627	4.61459	4.54339	4.29713	3.78109	4.78695	5.08563	4.30226	4.81123	4.90769	4.32022	3.87821	4.20716	4.6665	4.51646	4.28009	4.22046	5.12868	4.47834	4.0514	4.8897	3.72518	4.45192	4.39808	4.63427	3.84657	3.66295	4.35125	5.08243	4.93483	4.49946	4.02511	4.57071	4.3683	4.31738	4.1802	3.89935	4.04221	4.26765	4.28208	4.16676	4.55047	3.73486	4.34691	4.62518	3.79285	4.36609
P01599	Immunoglobulin kappa variable 1-17	IGKV1-17	5.59684	5.41708	5.55965	5.78768	5.59279	5.54012	5.80461	5.7633	5.78807	5.70093	5.45909	5.58377	5.49277	5.92057	5.53777	5.51368	5.72076	6.07264	5.86508	5.46723	5.66193	5.42331	5.49533	5.70629	5.66379	5.2939	5.50928	5.27902	5.58684	5.46994	5.18363	5.28982	5.77774	5.40985	5.48428	5.49172	5.94735	5.39183	5.1099	5.58732	5.38646	5.62894	5.40539	5.79451	5.52025	5.4795	5.01489
A0M8Q6	Immunoglobulin lambda constant 7	IGLC7	7.38021	7.30547	7.30378	7.41487	7.25358	7.41599	7.4529	7.37839	7.59582	7.538	7.29165	7.2382	7.17095	7.32244	7.31161	7.48513	7.35559	7.45128	7.39496	7.16513	7.40902	7.39313	7.3531	7.37141	7.44139	7.06542	7.27993	7.08991	7.46689	7.25331	7.02336	7.17318	7.46066	7.24531	7.15165	7.54327	7.44318	7.33362	7.32703	7.45789	7.35075	7.33266	7.32956	7.35279	7.31509	7.17591	7.00081
A0A075B6H9	Immunoglobulin lambda variable 4-69	IGLV4-69	5.56255	5.20183	5.36529	5.44486	5.26237	5.01824	5.74765	5.59409	5.86506	5.52732	5.47811	5.31671	5.36447	5.24569	5.4118	5.52702	5.37989	5.13952	5.67447	5.33139	5.49758	5.58799	5.62933	5.36198	5.62849	5.22439	5.27083	4.846	5.59403	4.70622	5.05372	5.11106	5.51428	5.62092	5.20681	5.18737	5.60016	5.20433	5.54266	5.50756	5.18142	5.40201	5.2139	5.62893	5.31812	5.05546	5.46068
P00739	Haptoglobin-related protein	HPR	6.36605	5.9019	6.61321	6.61484	6.30653	6.76473	6.34276	6.00659	6.50196	6.63293	5.81682	6.36721	6.13075	6.03659	6.43445	6.76616	6.0483	6.79204	6.51487	6.14259	6.96633	6.2366	6.22837	6.64692	6.6549	5.97223	6.2221	6.66879	6.39679	6.3796	6.30688	6.60829	6.44994	6.09489	6.30655	6.23125	6.1109	6.18252	6.2003	6.38568	6.00088	6.17282	6.38685	6.59632	6.44173	6.15066	6.39338
P13473	Lysosome-associated membrane glycoprotein 2	LAMP2	4.09798	4.28413	4.15068	4.03515	4.19163	4.04025	4.03607	4.03083	4.17013	4.1126	4.41378	4.05557	4.06426	4.09139	4.10024	4.2016	4.15608	4.04561	4.27284	4.06503	4.38741	4.04885	3.72446	3.98174	4.05484	4.19613	4.06212	4.37715	4.19671	4.10376	4.0811	4.15187	4.11291	4.0225	4.04217	3.93978	4.01859	3.93074	4.06564	3.86067	4.00221	4.1228	4.14078	4.57514	4.11781	4.09183	4.05413
Q9Y5Y7	Lymphatic vessel endothelial hyaluronic acid receptor 1	LYVE1	2.37489	3.03351	3.20983	3.17458	3.77669	3.54715	3.24307	3.10217	3.10864	3.12215	3.06795	2.85524	2.98934	2.99641	3.0711	3.16694	3.29832	3.1129	3.68792	2.97528	3.04373	3.20113	2.37489	3.16057	2.37489	3.15328	2.82585	3.02005	2.91197	3.13582	3.15547	2.9799	2.95739	2.37572	2.97254	3.02056	3.03259	2.96167	2.8443	2.32296	2.87064	3.11152	2.88863	3.17888	2.86562	2.67987	2.92983
P55056	Apolipoprotein C-IV	APOC4	3.72024	3.79162	3.77208	4.18073	4.27082	3.65071	3.74726	3.35384	3.8993	3.99587	4.59856	4.25919	4.33325	4.02564	3.87538	3.99502	3.47263	4.25291	4.21937	4.22506	3.9201	3.88976	3.3643	3.65285	4.36053	4.02896	3.93677	4.19947	3.66761	3.67676	3.75676	4.09381	3.77278	3.3643	3.86641	3.91586	4.11278	3.59326	4.03055	3.29619	3.91777	3.94781	4.09929	3.90428	3.44876	3.97686	3.65259
P05090	Apolipoprotein D	APOD	6.66625	6.61404	6.50706	6.66854	6.35281	6.48281	6.55631	6.28251	6.5885	6.42584	6.67453	6.51968	6.11638	6.52021	6.21509	6.34532	6.63367	6.44783	6.37875	6.40045	6.21762	6.43528	6.29467	6.66251	6.45728	6.49023	6.48152	6.59979	6.37432	6.40741	6.25522	6.48489	6.49269	6.40386	6.37656	6.07644	6.50026	6.37457	6.54717	6.18406	6.41451	6.31243	6.37729	6.42167	6.44835	6.43726	6.38275
P01861	Immunoglobulin heavy constant gamma 4	IGHG4	7.39309	7.13076	7.72409	6.67678	7.56977	7.02883	7.22634	7.08993	7.49003	7.78571	6.2081	7.70011	6.75797	7.13429	7.6632	7.25052	7.0612	7.19489	7.60764	7.65886	7.37593	7.60315	7.36004	6.88637	7.29703	6.95955	7.69518	7.09431	7.58784	6.4709	6.9706	5.86041	7.35356	5.98394	7.078	6.91109	6.83187	6.65412	6.38859	7.77647	7.28998	7.31895	7.57491	7.09035	7.00134	7.20652	6.65292
P22352	Glutathione peroxidase 3	GPX3	5.4583	5.51381	5.57954	5.54208	5.3537	5.38593	5.53883	5.38986	5.39552	5.31933	5.52969	5.30297	5.41056	5.61566	5.40096	5.34775	5.54291	5.48759	5.45467	5.39153	5.44949	5.40926	5.19088	5.34286	5.38021	5.46049	5.43284	5.71765	5.27578	5.37763	5.3006	5.49043	5.48209	5.30264	5.35558	5.35066	5.25042	5.21123	5.44855	5.23444	5.45534	5.43735	5.53403	5.42337	5.42184	5.20756	5.41041
A0A0C4DH55	Immunoglobulin kappa variable 3D-7	IGKV3D-7	6.72149	6.71277	6.88796	6.733	6.51851	6.93107	6.89686	6.66466	6.96347	6.97344	6.62493	6.53185	6.57014	6.75104	6.8395	6.63957	6.70066	6.81722	6.72204	6.59008	6.68966	6.69302	6.90173	6.72339	6.80415	6.48365	6.80913	6.6676	6.96158	6.64869	6.54773	6.6937	6.69331	6.57212	6.60375	6.7633	6.77927	6.65846	6.52175	6.83992	6.5684	6.64159	6.47797	6.72655	6.79922	6.59542	6.24717
P01782	Immunoglobulin heavy variable 3-9	IGHV3-9	6.61919	6.64366	6.72918	6.79388	6.80115	6.57599	6.92244	6.90696	6.8723	6.92145	6.43475	6.39205	6.56441	6.94046	6.93162	6.49933	6.7862	6.94262	6.85513	6.50586	6.81803	6.74532	6.68841	6.70221	6.58628	6.44466	6.70945	6.59297	6.72402	6.57096	6.27531	6.6031	6.78757	6.35832	6.51314	6.58506	6.7228	6.46075	6.36647	6.70069	6.54307	6.50586	6.58277	6.63294	6.61672	6.57827	6.29174
P01714	Immunoglobulin lambda variable 3-19	IGLV3-19	5.75448	5.8318	5.77144	5.94783	5.86233	5.85652	6.30662	5.90625	5.95049	6.00671	5.53061	5.72534	5.92771	5.86474	5.79199	5.95301	5.75231	5.99816	5.54692	5.4819	5.915	5.85574	6.23268	5.90625	5.97814	5.81053	5.97282	5.79241	5.33791	5.71151	5.70595	5.62061	5.70367	5.91454	5.816	5.64368	5.61621	5.71884	5.69102	5.796	5.42227	5.49961	5.4085	5.80275	5.91794	5.7226	5.39456
A0A075B6S5	Immunoglobulin kappa variable 1-27	IGKV1-27	5.14637	5.36596	5.4736	5.19111	5.28219	5.05256	5.4801	5.18025	5.05034	5.13611	5.29413	4.82818	4.95947	5.38278	5.22232	5.11821	5.14211	5.15004	5.1439	5.09982	4.91372	5.04946	5.15091	5.07515	5.44086	4.8688	5.14603	5.04559	5.03549	5.01677	4.90601	5.1605	5.09819	4.96159	5.03853	4.85474	5.21983	4.88135	4.59275	4.64596	4.5108	4.88748	5.04185	5.1281	5.12631	4.95154	4.72028
A0A0C4DH33	Immunoglobulin heavy variable 1-24	IGHV1-24	4.89068	5.27046	5.24662	4.75582	4.9848	4.99342	5.45602	4.31696	5.04788	5.63608	4.68635	4.85147	5.60668	5.99039	5.09825	4.97477	4.89938	5.50493	4.89655	4.5905	5.32142	5.15042	5.42471	5.27322	4.86555	4.61498	5.24403	5.87691	5.0851	4.86272	4.79314	4.64552	4.82927	4.90868	5.55796	4.49272	4.91646	4.49242	4.64915	5.65846	4.61581	5.09508	4.64378	4.71201	4.83742	4.64459	4.73241
P01008	Antithrombin-III	SERPINC1	6.25797	6.31251	6.27583	6.08034	6.31887	6.04338	6.12298	6.11231	6.17177	6.18163	6.33336	6.1707	6.05913	6.25833	5.99319	6.22517	6.24686	6.21799	6.17225	6.28574	6.11747	6.16739	6.03922	6.26365	6.06424	5.97659	6.05807	6.07976	6.10689	6.24803	6.03357	6.16385	6.22913	6.21216	6.10879	6.16655	6.16575	6.21952	6.18368	5.94267	6.227	6.18286	6.20647	6.06321	6.14635	6.2027	6.33447
A0A0B4J1X8	Immunoglobulin heavy variable 3-43	IGHV3-43	5.03466	4.72252	4.60831	4.90693	4.84119	5.0539	5.30976	5.14764	5.27017	5.09599	4.98601	4.64018	4.74326	5.01265	4.89392	4.42237	5.06537	5.08986	4.83027	4.76973	4.81402	5.30191	4.91819	5.1078	4.79658	4.79015	5.38733	4.63721	5.31544	5.0797	4.6408	4.87142	4.92599	4.94518	4.89035	4.79379	5.09687	4.70028	4.48962	5.24394	4.6727	4.71753	4.87031	4.96041	4.75522	4.98905	4.65886
P01833	Polymeric immunoglobulin receptor	PIGR	4.50205	4.65158	4.68896	4.68535	4.65746	4.70128	4.82145	4.47327	4.44575	4.55959	4.30677	4.66251	4.83532	4.69192	4.83294	4.60446	4.69326	4.67952	4.72566	4.63901	4.68722	4.65795	4.52569	4.52869	4.50319	4.88892	4.54075	4.89339	4.61611	4.86923	4.99593	4.67781	4.93133	4.77912	4.48575	4.56654	4.67296	4.97602	4.29138	4.51528	4.38767	4.77796	4.6273	4.73644	5.387	4.51254	4.82641
Q03591	Complement factor H-related protein 1	CFHR1	5.55569	5.73338	5.45625	5.3405	5.54001	5.48589	5.42794	5.47286	5.26786	5.94174	5.50987	5.71926	5.60453	5.57994	5.79828	5.83567	5.61299	5.43378	5.75908	5.6939	5.40215	5.69046	5.26591	5.00381	5.80907	5.67902	5.64243	5.65893	4.9902	5.50058	5.62829	6.22437	5.44476	5.29239	5.73495	5.77101	5.78092	5.64074	5.02443	5.10442	5.10787	5.79965	5.16201	5.46888	5.92923	5.70746	5.86007
P21333	Filamin-A	FLNA	3.86638	3.88593	3.94174	4.14312	3.86638	4.64959	3.88593	3.91201	4.34226	4.42676	3.97453	3.88593	3.78692	3.99248	3.88593	3.78692	4.27326	3.88593	4.04794	3.80573	4.06086	3.86638	3.86638	4.16659	3.86638	3.90816	3.79424	3.95042	3.78692	4.34777	5.0177	4.50681	4.77523	4.23033	4.53061	4.63844	4.96783	4.4756	3.90816	4.50839	4.74714	4.57332	4.54403	4.88338	4.67921	4.79201	4.66681
P07737	Profilin-1	PFN1	3.7027	3.64187	3.80748	4.13715	3.76441	4.33055	3.64187	4.09677	4.20361	4.41691	4.2353	3.66436	3.75403	3.81291	3.78203	3.61329	4.22474	3.64187	4.33616	3.73365	3.92636	3.7027	3.7027	3.81327	3.7027	3.77209	3.62257	4.03855	3.73255	4.07015	4.82949	4.2565	4.51583	4.10029	3.94274	4.46798	4.80896	4.19198	3.68899	4.0488	4.56912	4.39423	4.40749	4.83062	4.44155	4.57938	4.56624
P23528	Cofilin-1	CFL1	3.96081	3.77611	3.76411	4.36695	3.87667	4.07963	3.8726	4.00623	4.12002	4.23004	4.02662	3.77611	3.99093	3.99085	3.77611	3.85138	4.18282	3.77611	4.2222	3.68672	3.99503	3.85385	3.80764	3.89659	3.80764	3.85217	3.74623	3.89565	4.00929	3.80764	4.65185	3.93322	4.32988	4.02876	3.80764	4.44539	4.67492	4.13361	3.76411	4.20684	4.42719	4.19922	3.94994	4.68652	4.12192	4.40655	4.2719
P05154	Plasma serine protease inhibitor	SERPINA5	2.06164	2.21819	1.79927	2.91498	2.06164	2.06164	2.21819	2.21819	3.40388	2.03707	2.21819	2.21819	1.74609	2.00087	2.21819	2.43775	2.49223	2.21819	2.06164	1.74609	2.52199	2.06164	2.06164	1.79927	2.06164	2.40579	3.70173	1.79927	1.74609	3.47847	2.3952	4.0012	3.1965	2.06164	2.55735	2.21819	2.21819	2.4883	2.11803	2.21819	3.66839	2.58035	1.79927	2.21819	3.4107	2.68225	3.56485
P02745	Complement C1q subcomponent subunit A	C1QA	5.47576	5.71854	5.43556	5.62744	5.67362	5.68582	5.56856	5.59162	5.65083	5.60927	5.64324	5.60284	5.52437	5.59077	5.71127	5.55727	5.65091	5.58562	5.71485	5.58948	5.5311	5.56043	5.72085	5.63916	5.49092	5.55954	5.43366	5.57858	5.65154	5.64522	5.66321	5.70566	5.68036	5.65006	5.58552	5.56367	5.7083	5.77714	5.53389	5.46691	5.65975	5.72941	5.66145	5.60464	5.6895	5.60553	5.65148
P08246	Neutrophil elastase	ELANE	3.97125	3.79231	4.00506	4.34385	3.97125	4.72503	3.79231	4.71842	4.80932	4.00506	3.79231	3.79231	4.51113	4.16053	4.69595	3.75911	4.43319	4.49046	4.83851	3.75911	4.00506	3.97125	3.97125	4.00506	3.97125	4.33808	3.75911	4.00506	3.75911	4.52668	4.52858	4.00506	4.71747	3.97125	3.97125	4.74784	4.57372	4.37866	4.00506	3.79231	4.6198	4.62922	4.00506	4.35894	4.14176	5.14897	3.9721
P36980	Complement factor H-related protein 2	CFHR2	4.96078	4.99244	4.68973	4.93948	5.10408	5.01657	4.92577	4.47108	4.84443	4.90854	4.59738	5.0727	5.18803	4.54425	4.87552	5.15903	4.7434	4.92258	5.16026	4.91713	5.01163	4.93234	4.87163	4.92697	4.74911	5.22066	4.84195	4.96567	4.99426	4.93284	5.15574	5.22386	4.88205	4.59006	5.02598	4.92508	5.06347	5.007	4.91514	5.07659	4.66012	4.85746	5.11436	5.00914	4.79187	4.84649	5.29763
P00742	Coagulation factor X	F10	5.39267	5.32314	5.29822	5.34286	5.34153	5.3208	5.26653	5.41981	5.17577	5.2536	5.26397	5.40229	5.3644	5.3078	5.36898	5.34866	5.37577	5.28427	5.53934	5.43083	5.34054	5.41966	5.215	5.41138	5.41718	5.32108	5.36368	5.44318	5.41016	5.35741	5.52012	5.53663	5.30189	5.27932	5.35679	5.33526	5.46306	5.40861	5.46811	5.23062	5.32659	5.39504	5.46815	5.48372	5.27904	5.4336	5.4795
Q13201	Multimerin-1	MMRN1	4.15518	4.07362	4.19573	4.10816	4.20817	4.1517	3.81513	4.1289	4.05026	4.09582	4.2647	3.92479	4.07895	3.94845	4.11428	3.9818	4.24031	3.96177	4.27699	4.05426	4.08762	4.09248	3.9883	4.07521	3.91491	4.17605	4.17009	4.07305	4.16332	4.08692	4.13783	4.27534	4.07873	3.76978	4.16213	4.20784	4.26064	3.97922	4.27813	3.89539	4.29205	4.06741	4.14242	4.14275	3.9585	4.32226	4.13058
P00488	Coagulation factor XIII A chain	F13A1	3.53078	3.75931	4.06338	4.13256	3.75243	4.22466	3.75202	3.57602	4.25067	4.21571	3.7866	4.06393	3.98773	3.62561	3.40445	3.72124	4.24544	3.58493	3.87334	3.78125	4.37157	3.84178	3.82784	3.62561	4.08373	4.20809	3.58983	4.23426	3.94322	4.26557	4.38689	3.62561	4.26858	3.84851	3.67969	3.67727	4.21216	3.58983	3.71019	4.13692	4.06516	4.41786	4.09478	4.30968	4.46314	3.99314	3.50966
P19827	Inter-alpha-trypsin inhibitor heavy chain H1	ITIH1	6.51611	6.63584	6.67073	6.4761	6.42986	6.47301	6.48399	6.50246	6.58905	6.56479	6.65848	6.6285	6.57269	6.50127	6.56428	6.59442	6.52388	6.43517	6.74605	6.64895	6.61578	6.60553	6.30023	6.69401	6.59058	6.509	6.55329	6.5721	6.56881	6.59409	6.46278	6.59424	6.63018	6.51558	6.58952	6.64339	6.60535	6.54556	6.59079	6.57925	6.6326	6.60181	6.68061	6.67529	6.54935	6.63461	6.55339
A0A0A0MT89	Immunoglobulin kappa joining 1	IGKJ1	4.32032	4.73771	5.05532	4.81602	4.76838	5.34044	5.20279	4.74507	5.03603	4.94749	4.69502	4.61133	4.3533	4.73882	4.73159	4.90785	4.8127	4.94795	4.97065	4.7781	4.98404	5.31884	4.71126	4.34743	5.07765	4.64183	5.21048	4.70775	5.03072	4.70445	4.75261	4.94678	4.8536	4.86812	4.41145	4.71379	5.02625	4.49636	5.03092	4.9279	4.66829	5.18111	4.84602	5.06722	4.75742	5.1595	4.70324
P07359	Platelet glycoprotein Ib alpha chain	GP1BA	5.00427	4.58481	4.84327	4.72493	4.4021	4.69937	5.30518	4.35573	4.89216	4.93247	4.94195	4.5029	4.54764	4.94004	4.64501	4.67167	4.97295	4.36593	4.7944	4.7904	4.93552	4.45439	4.3747	4.99424	5.10749	4.55276	4.75463	4.46969	4.8098	4.4503	4.89048	4.86749	4.84547	4.97566	4.51528	4.73071	4.94671	4.73765	4.49592	4.3354	5.58375	4.75904	4.7897	4.90736	4.82643	4.81741	4.64083
Q6EMK4	Vasorin	VASN	4.3873	4.61533	4.4558	4.37415	4.39751	4.45432	4.43152	4.36666	4.33312	4.39259	4.53402	4.57114	4.5036	4.38466	4.26983	4.37058	4.57662	4.37094	4.48646	4.42846	4.43357	4.51052	4.24623	4.24762	4.18564	4.52757	4.39232	4.42609	4.1603	4.50188	4.45835	4.31004	4.36663	4.31312	4.32986	4.37703	4.36874	4.45798	4.43959	4.29718	4.59094	4.45367	4.37137	4.36528	4.37489	4.36915	4.45486
A0A075B6K6	Immunoglobulin lambda variable 4-3	IGLV4-3	5.15206	4.76417	5.04598	5.35044	4.92398	3.87474	6.46005	4.82095	5.22425	5.11227	4.77078	4.85234	4.03109	4.93405	4.83053	4.53964	4.77076	4.85696	4.91459	4.7706	5.1624	4.92255	4.99442	5.18322	5.0125	5.03277	6.18989	4.762	4.76065	4.92561	4.51097	4.54799	6.41263	4.87107	6.19389	6.15861	4.9306	4.59177	5.09898	4.73597	4.5986	6.20352	4.87656	4.958	4.84496	3.98534	4.68712
P03952	Plasma kallikrein	KLKB1	5.68454	6.00271	6.06223	5.92133	6.05876	5.87365	5.94668	6.09578	5.46997	5.98121	5.92787	5.89303	6.03851	5.99477	6.03603	6.03067	6.04009	5.79681	6.01646	5.91665	6.03503	6.05271	5.83866	5.98182	5.98643	5.80926	5.99129	5.96556	5.8844	5.93562	5.97271	6.04986	5.95813	5.98523	5.9848	5.93916	5.84492	5.95701	5.90374	5.90085	5.95541	6.04535	6.12536	5.94582	5.88283	6.01014	5.9807
Q9HDC9	Adipocyte plasma membrane-associated protein	APMAP	3.67897	3.57171	3.92417	4.08575	3.85456	4.45779	3.55565	3.95151	3.88892	3.79637	4.05193	4.46433	4.41123	3.89365	4.39969	3.61848	4.15862	4.31019	3.81584	3.74129	3.94984	4.26886	3.84673	3.67422	4.00996	4.44456	4.11707	4.33628	3.94289	3.97751	4.14014	4.49955	4.16331	3.60629	4.34091	4.18798	4.28975	4.35301	4.4722	4.00284	4.07237	4.14983	4.17465	3.58039	3.76896	3.98438	3.6351
P05160	Coagulation factor XIII B chain	F13B	5.18857	5.35533	5.58577	5.43712	5.38007	5.40033	5.47545	5.31343	5.21004	5.45711	5.28323	5.34741	5.46796	5.11035	5.37711	5.30557	5.37165	5.23023	5.39826	5.27867	5.30244	5.32988	5.05514	5.25291	5.48567	5.51564	5.35085	5.50587	5.33661	5.5176	5.33097	5.4753	5.33189	5.20615	5.41916	5.16525	5.44462	5.33312	5.33182	5.34647	5.35489	5.36832	5.57419	5.33231	5.34429	5.28149	5.40286
Q15485	Ficolin-2	FCN2	3.9478	4.10292	4.17101	4.35966	4.58084	3.9478	3.74272	4.43268	4.50005	4.57698	4.47499	4.36355	4.28538	4.43824	4.45093	4.5665	4.15917	4.37081	4.6812	4.42735	4.43613	3.9478	3.99072	3.80763	4.35881	4.55511	4.30764	4.53126	4.08843	4.32077	4.37248	4.55269	3.79512	3.94781	4.56907	4.32707	4.10414	4.4471	4.34093	3.74272	4.46653	4.31419	4.55718	4.35695	3.74864	4.3293	4.49861
O00533	Neural cell adhesion molecule L1-like protein	CHL1	3.75321	4.04701	3.8573	3.91713	3.71629	4.20744	3.81957	3.7	4.08434	3.99659	4.54073	3.84501	3.83577	3.63314	3.55567	4.16613	4.03724	3.58373	3.74636	3.79444	3.95409	3.73758	3.61491	3.78861	3.90738	4.19354	3.81777	3.80849	3.73632	4.06013	3.87389	3.84542	3.81669	3.61491	3.89176	3.58913	3.96721	3.96199	3.66823	3.84444	4.04015	3.91653	3.98733	3.91081	3.89204	3.89987	3.72499
P27169	Serum paraoxonase/arylesterase 1	PON1	6.45609	6.55024	6.45737	6.53582	6.17352	6.47276	6.51677	6.42774	6.55134	6.50843	6.55206	6.51258	6.36428	6.32074	6.49536	6.26039	6.5133	6.3584	6.54245	6.58421	6.27757	6.4329	6.33823	6.51557	6.41069	6.54352	6.39807	6.74973	6.19436	6.46887	6.4195	6.50542	6.63444	6.53847	6.28754	6.36162	6.51685	6.40214	6.56922	6.23422	6.43091	6.62696	6.55653	6.36854	6.37149	6.41728	6.43877
P12955	Xaa-Pro dipeptidase	PEPD	3.66293	3.7981	3.47652	3.56953	3.11308	3.62192	3.10948	3.10948	3.38502	3.19482	3.49862	3.47458	3.38023	3.43549	3.5437	3.49721	3.73779	3.29772	3.59247	3.5284	3.31112	3.11308	3.11308	3.5892	3.11308	3.50083	3.51524	3.61908	3.04407	3.67006	3.35334	3.61716	3.46732	3.11308	3.62643	3.10948	3.49088	3.60053	3.49129	3.69013	3.49865	3.13517	3.19607	3.15763	3.47753	3.38773	3.10948
P01704	Immunoglobulin lambda variable 2-14	IGLV2-14	3.78821	3.84406	5.35106	4.35287	5.74832	3.78821	5.39573	3.84406	5.727	5.27196	5.52741	5.20773	3.72115	5.52953	5.57797	3.72115	5.63509	5.58516	5.72063	5.09239	3.59299	4.05105	3.78821	5.16865	5.49305	5.02493	3.72115	5.0806	3.72115	3.78821	3.84406	5.05678	3.82879	3.78821	3.78821	3.84406	5.3771	5.36188	3.59299	3.90217	5.49276	5.68533	5.31107	4.03981	5.15542	3.75848	3.84406
A0A0C4DH24	Immunoglobulin kappa variable 6-21	IGKV6-21	5.00325	5.24076	5.17901	5.11545	4.92994	5.48475	5.42516	5.43417	5.37775	5.04956	4.9491	5.0229	5.07396	5.20051	4.86442	5.44647	5.70725	5.50347	5.63364	4.90468	5.28958	5.27162	5.37429	5.39781	5.11582	5.09426	5.24727	5.29529	5.30788	5.02384	5.41739	5.20179	5.71035	5.26704	4.94902	5.16347	5.10857	5.0295	5.12989	5.27393	5.22262	5.47914	4.87928	5.17258	5.41538	4.85534	4.94613
P01709	Immunoglobulin lambda variable 2-8	IGLV2-8	4.97434	5.47349	5.34003	5.83114	5.19696	4.85372	5.34964	5.17923	5.62966	5.43553	4.83331	5.29183	5.02605	5.4631	5.13362	4.94487	5.50734	5.30877	5.62362	5.14175	5.31741	5.43297	5.51251	5.14263	5.10932	5.08572	5.53663	5.03639	5.06524	5.15656	5.6312	5.18761	5.34953	4.91287	5.27478	4.81969	5.61479	5.13786	5.26704	5.1395	5.01941	5.0548	5.84067	5.14427	4.99862	4.93865	4.87312
P04196	Histidine-rich glycoprotein	HRG	6.58238	6.50416	6.60672	6.65474	6.54642	6.53304	6.63379	6.43419	6.44453	6.50121	6.56906	6.61161	6.5635	6.59583	6.40672	6.46221	6.57335	6.46743	6.30111	6.40482	6.53798	6.38381	6.33345	6.3335	6.29129	6.56795	6.35236	6.91756	6.60333	6.56847	6.44586	6.28934	6.57515	6.55878	6.51515	6.37818	6.23547	6.4283	6.56598	6.55293	6.65378	6.34807	6.46761	6.44656	6.62385	6.43219	6.65667
P01703	Immunoglobulin lambda variable 1-40	IGLV1-40	5.38555	6.18169	6.25553	6.14018	6.27691	5.91417	5.93918	6.06675	6.26829	6.31765	5.46388	6.02004	6.10366	6.25185	6.1203	5.69311	5.87193	6.0936	6.03153	5.5304	6.16898	5.92489	6.10234	5.68583	5.80888	6.25543	6.20104	6.39797	6.10876	6.61063	6.03586	5.72791	5.4218	5.84907	5.96785	5.3458	6.01144	6.00989	6.11993	6.01821	5.69266	5.9001	6.34988	6.22947	6.15215	6.08867	5.74554
P15814	Immunoglobulin lambda-like polypeptide 1	IGLL1	7.2404	7.13359	7.1266	7.21299	7.09946	7.20246	7.26375	7.20103	7.379	7.35761	7.11252	7.06626	6.94874	7.14698	7.14439	7.30435	7.15308	7.35704	7.24741	6.96947	7.24514	7.23031	7.04032	7.22361	7.27023	6.86991	7.21484	6.89996	7.2247	7.08877	6.8447	6.97855	7.27136	6.96272	6.97735	7.36998	7.25204	7.10649	7.18686	7.26664	7.16735	7.13241	7.01444	7.18245	7.11088	6.93829	6.81901
A0A0B4J1X5	Immunoglobulin heavy variable 3-74	IGHV3-74	5.90733	6.11142	6.25515	6.39605	5.90152	6.1146	5.81939	6.11483	6.30844	6.28064	5.91754	6.11175	5.69497	6.03222	6.21973	5.83443	6.09816	6.33554	6.33503	5.8146	6.23178	6.03294	6.18241	6.20404	5.88667	5.88256	6.04269	5.73995	6.21299	5.97738	5.71632	6.00124	6.53228	5.90527	5.83398	6.04481	6.32504	6.02693	6.05503	5.85927	5.9932	5.78042	6.06229	6.16955	5.83804	5.91001	5.45602
P05543	Thyroxine-binding globulin	SERPINA7	5.66673	5.81214	5.86307	5.73346	5.71902	5.76356	5.66464	5.68211	5.74152	5.60885	5.71055	5.64	5.86627	5.67038	5.72077	5.75531	5.72225	5.71126	5.95419	5.79362	5.82342	5.73124	5.59042	5.94169	5.58138	5.83472	5.67944	5.66848	5.67802	5.62512	6.02911	5.698	5.6508	5.65783	5.6698	5.78876	5.54924	5.80874	5.6249	5.48266	5.53678	5.66099	5.67421	5.91529	5.71017	5.38877	5.86194
P01601	Immunoglobulin kappa variable 1D-16	IGKV1D-16	5.26224	5.17842	5.28073	5.41044	5.43112	5.30325	5.31534	5.35154	5.55666	5.20559	4.84319	5.00285	4.97804	5.25586	5.16756	5.10121	5.18521	5.33009	5.0008	5.17898	5.29356	5.11818	5.35382	5.35965	5.16878	4.85155	5.23763	5.28022	5.39913	4.92048	5.01045	4.91307	5.25118	5.00574	5.04188	5.30265	5.38751	5.09153	4.80511	5.58118	5.02663	5.041	4.95014	5.39589	5.37188	5.026	4.56765
P20742	Pregnancy zone protein	PZP	4.33707	5.24831	5.83124	5.75067	5.32029	5.84834	5.62018	4.55164	4.41826	5.52509	4.17569	4.21505	5.98665	4.44453	5.82043	5.84044	4.41826	5.61148	6.61283	6.03508	5.98024	5.04705	4.33707	5.86531	5.49756	5.64173	5.03023	5.34089	5.15434	4.35815	6.31349	4.76056	5.66362	5.6621	5.61168	5.75598	5.50257	4.63102	4.44453	5.32254	4.58791	5.52358	4.44453	5.83927	4.41826	4.41826	5.37899
A0A0B4J1V6	Immunoglobulin heavy variable 3-73	IGHV3-73	6.12323	6.32048	6.44984	6.38569	6.04292	6.17912	6.354	6.23834	6.39601	6.42044	6.08681	6.16816	6.00305	6.23616	6.19282	6.03157	6.19895	6.54153	6.40951	6.03382	6.2811	6.22799	6.17255	6.28899	6.34882	6.14054	6.31087	5.68679	6.27465	5.91448	5.79985	6.39817	6.36647	5.97405	5.96196	6.15087	6.37835	6.12747	6.19173	6.16315	6.02906	6.05886	6.15364	6.25847	6.15458	6.13491	5.64628
A0A0B4J1V2	Immunoglobulin heavy variable 2-26	IGHV2-26	4.97268	5.29458	4.75802	5.02299	4.94345	4.8451	4.31888	4.39439	4.96411	4.82538	4.99103	4.93611	4.9209	5.10052	4.94133	4.94207	4.5684	5.25941	4.96447	4.63929	5.05262	4.82821	4.13948	4.85845	4.89708	5.02243	4.82827	5.56669	4.96086	4.81795	4.87654	4.78795	4.79342	4.93814	4.59511	4.87036	4.93416	4.76046	4.65758	4.59884	4.44535	4.70986	4.78704	4.75592	4.85337	4.52615	4.49555
P01768	Immunoglobulin heavy variable 3-30	IGHV3-30	4.4359	5.10997	4.83881	4.59221	4.58653	4.73071	4.87888	4.7788	4.70598	5.03788	4.62844	4.60159	4.92953	5.20006	4.84054	4.70645	4.72149	5.01755	5.17038	4.75765	4.84272	4.62953	5.38839	5.11569	4.9656	4.64027	4.60239	4.87406	4.81644	4.85988	4.22507	4.58803	4.54299	4.24524	4.83018	4.63851	5.01577	4.85906	4.61416	5.02501	4.64741	4.70351	4.93051	4.83963	4.85428	4.51587	4.41601
P02786	Transferrin receptor protein 1	TFRC	4.19054	4.34149	4.15567	4.535	4.50947	4.53787	4.35217	4.59665	4.46813	4.50437	4.29213	4.22755	4.3505	4.15829	4.51875	4.19435	4.29423	4.38787	4.14739	4.22591	4.34267	4.02992	3.91915	4.514	4.34138	4.17034	4.05223	4.35834	4.33861	4.19812	4.10204	4.34946	4.68276	4.13619	4.23091	4.10647	4.25498	4.24023	4.08286	3.95	4.18026	4.29105	4.25715	4.2859	4.27432	4.08059	4.29686
A0A0B4J1Y8	Immunoglobulin lambda variable 9-49	IGLV9-49	5.06865	3.93782	4.79102	4.77202	4.6225	4.46943	4.83083	4.52026	5.05254	4.63724	4.53618	4.69494	4.49762	3.67211	4.63493	4.83471	3.52814	4.93436	3.4717	4.83293	4.76806	3.92281	4.14392	4.98056	5.04653	4.731	4.00767	4.09148	4.71817	4.71442	3.97127	4.41478	4.69397	3.44581	4.80151	4.51615	4.49404	4.1822	4.09614	4.59804	3.64978	4.45571	4.47099	4.52125	4.10794	4.49718	4.33722
P04433	Immunoglobulin kappa variable 3-11	IGKV3-11	6.65265	6.80386	6.93139	6.87485	6.63388	6.87489	6.99058	6.78913	6.96444	6.92927	6.70543	6.65304	6.56625	6.87752	6.87502	6.68996	6.8108	6.82656	6.77331	6.66919	6.74664	6.68037	7.02381	6.73968	6.83396	6.6331	6.75671	6.62017	6.79968	6.67507	6.57591	6.66403	6.94839	6.6494	6.63214	6.57586	6.83982	6.78444	6.527	6.89244	6.53664	6.66989	6.58802	6.76702	6.63857	6.7713	6.45361
P01766	Immunoglobulin heavy variable 3-13	IGHV3-13	4.80175	4.81767	4.77577	4.99904	4.73559	5.30986	5.12592	5.23993	4.85173	4.92086	4.56911	4.84453	4.82583	5.16352	4.99356	4.92675	5.12266	5.34554	4.9679	4.92719	4.91645	4.99398	4.73323	4.99496	5.09823	4.7698	5.05611	4.64858	5.11762	4.99448	4.63252	4.80127	4.9489	4.7375	4.74252	4.45764	5.12348	4.62326	4.32665	4.9929	4.81116	4.62883	4.98257	5.07564	5.10464	4.85893	4.46257
P0DP02	Immunoglobulin heavy variable 3-30-3	IGHV3-30-3	6.73185	7.08329	6.92741	6.92928	6.8179	6.80253	7.08141	6.97554	6.96625	6.57606	6.76796	6.74254	6.76501	7.0706	6.93031	6.79025	6.90208	7.10326	7.10403	6.77444	6.82929	6.94746	7.07514	6.96101	6.77174	6.65611	6.91915	6.70537	6.88995	6.74536	6.51184	6.77168	6.94597	6.76129	6.65729	6.60111	6.98789	6.77055	6.57675	6.75444	6.71212	6.66003	6.81183	6.90619	6.81382	6.79525	6.46683
P01742	Immunoglobulin heavy variable 1-69	IGHV1-69	6.31364	6.96791	6.91104	6.19403	6.18146	6.38055	6.67186	6.30872	6.48522	7.41958	6.12568	6.08272	6.57633	6.49197	6.80539	6.60625	6.73265	6.55585	6.20689	6.59646	6.49742	6.7234	6.51762	7.15927	6.36286	6.32257	6.82914	5.66929	6.79412	6.46755	6.28725	6.30339	6.29342	6.26541	6.59299	6.07615	6.26772	6.1457	6.35621	6.52522	6.05117	6.25236	5.81565	6.36848	6.2394	6.33218	6.13494
A0A0C4DH34	Immunoglobulin heavy variable 4-28	IGHV4-28	5.71983	5.68724	5.75235	5.66315	5.75088	5.65121	5.94482	5.58387	5.79416	5.88422	5.40505	5.76277	5.44529	5.77127	5.81498	5.6812	5.75066	5.97572	5.69368	5.59923	5.88742	5.73013	5.84306	5.95396	5.78815	5.33753	5.72464	5.37262	5.72498	5.62242	5.41937	5.63094	5.55459	5.54891	5.29768	5.46254	5.74784	5.6054	5.57116	5.55175	5.3486	5.60823	5.61356	5.791	5.56144	5.51263	5.37859
O75882	Attractin	ATRN	5.2626	5.26896	5.35939	5.35744	5.32662	5.11557	5.27731	5.24819	5.39832	5.3554	5.19528	5.30415	5.25897	5.27812	5.21148	5.36187	5.24634	5.39611	5.4073	5.21799	5.32393	5.26598	5.12375	5.28599	5.34721	5.35469	5.1924	5.28472	5.20132	5.23906	5.33197	5.27501	5.22383	5.2721	5.07215	5.09795	5.25436	5.2107	5.09962	5.11147	5.10326	5.19148	5.30245	5.35748	5.25815	5.2636	5.23232
P10643	Complement component C7	C7	5.7523	5.69584	5.67191	5.56777	5.66562	5.69924	5.87269	5.75094	5.7566	5.73568	5.71503	5.58495	5.68991	5.67712	5.75726	5.78901	5.82332	5.71306	5.64152	5.72851	5.83458	5.34383	5.82283	5.8122	5.75394	5.62598	5.33584	5.78978	5.73027	5.83847	5.65967	5.80215	5.88786	5.84004	5.75064	5.72748	5.78131	5.76531	5.82666	5.67855	5.74562	5.8263	5.7102	5.65051	5.79917	5.8252	5.85624
P19823	Inter-alpha-trypsin inhibitor heavy chain H2	ITIH2	6.744	6.84113	6.93144	6.77032	6.74034	6.77344	6.76331	6.84179	6.80612	6.80758	6.87888	6.86139	6.75705	6.74194	6.75022	6.85573	6.78212	6.65004	6.97231	6.9737	6.86375	6.86648	6.54077	6.87722	6.80998	6.80756	6.77904	6.84519	6.86804	6.85187	6.70867	6.83134	6.94884	6.8145	6.85438	6.87383	6.88238	6.78627	6.8627	6.87011	7.03792	6.89554	6.91104	6.90117	6.80289	6.88892	6.87536
P08571	Monocyte differentiation antigen CD14	CD14	4.94217	5.00548	5.13854	4.8467	5.0058	4.90306	4.85934	5.00414	4.90554	4.89552	4.84336	5.10626	5.05265	4.82829	4.89931	4.94867	4.98389	4.89458	4.97066	4.98298	4.89278	5.01769	4.81893	4.89622	4.60714	5.03569	4.88213	4.91993	4.83586	4.85606	5.05955	4.91135	4.98561	4.98751	4.92556	4.97537	4.92814	5.07372	5.00655	4.98044	5.00962	5.07299	4.87373	4.735	4.88676	4.89862	5.01502
P00747	Plasminogen	PLG	6.53912	6.4746	6.596	6.50337	6.62534	6.52855	6.47793	6.48154	6.50782	6.54711	6.46525	6.46708	6.55452	6.48349	6.65211	6.53277	6.52118	6.46581	6.74137	6.59558	6.5747	6.50494	6.37282	6.70882	6.58376	6.48419	6.52158	6.70884	6.54726	6.49552	6.63323	6.64836	6.58036	6.5388	6.48034	6.54327	6.56532	6.50605	6.59955	6.42331	6.43243	6.54189	6.64677	6.66827	6.49777	6.57049	6.62652
P05109	Protein S100-A8	S100A8	4.14657	3.2067	4.04359	4.37573	4.39982	4.42671	3.26617	4.39895	3.72511	4.20231	4.50691	3.24438	4.25504	4.22767	4.23634	3.33756	3.94377	3.933	3.90877	3.72765	4.21274	3.42095	3.39777	3.8244	3.39777	4.12179	3.81307	3.71273	3.21581	4.28736	4.54365	3.78583	4.09088	4.32793	3.80913	4.28495	4.31376	4.11436	3.18347	3.19613	3.22667	3.90405	3.55891	3.96024	3.94398	3.82312	4.20107
A0A075B6I9	Immunoglobulin lambda variable 7-46	IGLV7-46	4.19016	4.17887	3.7128	4.15571	4.03779	4.14042	3.04054	4.06197	4.50956	3.04585	3.80614	3.7562	3.96442	3.73859	3.38094	3.73568	4.32659	4.57668	4.95466	3.70118	4.174	3.31493	3.31493	4.20865	3.31493	3.6958	4.19736	3.04585	3.17594	4.40926	4.34762	3.87047	3.17594	3.31493	4.05791	3.24901	4.0934	4.32865	3.91088	3.84252	3.04054	3.17594	3.19386	4.26291	4.2628	4.07618	3.65943
P01706	Immunoglobulin lambda variable 2-11	IGLV2-11	5.53702	5.69137	5.76991	5.73502	5.44582	5.66658	5.87793	5.54463	6.2252	6.16833	5.47733	5.48694	5.57527	5.66238	5.68021	5.51413	5.89016	5.95172	5.93506	5.32469	6.0409	5.64801	5.9092	5.48475	5.4684	5.43964	5.66755	5.73765	5.98658	5.804	5.74595	5.49981	5.78115	5.69728	5.54444	5.52538	6.03962	5.6983	5.67544	5.7765	5.54948	5.47096	5.45725	5.26657	5.51073	5.41451	5.36746
A0A0C4DH67	Immunoglobulin kappa variable 1-8	IGKV1-8	5.98123	5.88565	5.97087	5.79746	5.76643	5.86014	6.02823	5.82731	5.9356	5.96728	5.78841	5.63111	5.57884	5.99554	5.98881	5.77318	5.78997	6.02535	5.96478	5.738	5.88138	5.62754	5.90062	5.90792	5.85654	5.46504	5.73458	5.64166	5.90739	5.63619	5.48454	5.63847	5.89971	5.60701	5.65223	5.86516	5.79165	5.56547	5.6766	5.92513	5.6486	5.73587	5.61165	5.87674	5.8449	5.80152	5.3666
P06312	Immunoglobulin kappa variable 4-1	IGKV4-1	6.26992	6.1998	6.32837	6.16038	6.0566	6.13473	6.47023	6.22864	6.32096	6.36905	6.11674	6.06995	5.88601	6.10206	6.07102	6.06627	6.12794	6.47446	6.31237	6.04815	6.32167	6.1848	6.19983	6.29716	6.02562	5.9981	6.29938	5.88602	6.30122	6.05984	6.14086	5.96801	6.26148	6.07679	6.00595	6.04626	6.22672	6.02267	6.08954	6.05723	5.89316	6.12959	5.92755	6.28224	5.96003	5.95389	5.76612
P01619	Immunoglobulin kappa variable 3-20	IGKV3-20	7.0197	7.0082	6.91383	6.87127	6.89976	6.85343	7.13745	6.90019	7.13734	6.94263	6.83592	6.73721	6.62341	6.83961	6.97349	6.79875	6.83138	6.99109	6.93289	6.75755	6.98494	6.87832	6.95722	6.93344	6.92013	6.6058	6.88826	6.6531	6.91943	6.6325	6.49576	6.88197	6.9585	6.81571	6.61127	6.73978	6.90859	6.77214	6.70893	6.82861	6.60788	6.8923	6.52572	6.9656	6.8182	6.78613	6.57064
P60709	Actin, cytoplasmic 1	ACTB	5.3049	5.04265	5.32884	5.46298	5.26821	5.53088	5.23043	5.44597	5.63707	5.39649	5.44376	5.04409	5.32334	5.39712	5.23893	4.98238	5.54455	5.22634	5.47063	5.14601	5.54781	5.12278	5.50135	5.28999	5.03822	5.30583	5.10638	5.40249	5.43834	5.47071	5.76263	5.20186	5.68669	5.47577	5.36144	5.45372	5.47929	5.38163	5.03456	5.58153	5.71693	5.42176	5.34513	5.65133	5.59239	5.60926	5.48842
Q9BWP8	Collectin-11	COLEC11	2.90557	3.30753	3.06194	2.8395	2.90557	3.10481	2.82519	3.42249	2.8395	3.06194	2.82519	2.82519	2.8395	3.06194	3.47389	3.43042	3.44986	3.23734	3.13761	3.47779	3.06194	2.90557	2.90557	3.48983	2.90557	3.06194	3.22759	3.06194	3.55354	3.89272	3.18503	3.83781	3.4418	2.90557	3.48418	3.32544	2.82519	2.8395	3.06194	3.35281	3.37066	3.25617	3.56294	3.43537	3.50393	3.57994	3.41788
P02671	Fibrinogen alpha chain	FGA	5.10904	5.2997	5.22364	5.16197	5.2382	5.35627	5.28276	5.0049	5.4943	5.43148	5.30341	5.34501	5.12678	4.98571	5.34504	5.31058	5.42729	5.30721	5.30062	5.98793	5.26458	5.31036	5.16811	5.37322	5.16518	5.17776	5.55237	5.25542	5.21173	5.39973	5.51503	5.28473	5.32497	5.21326	5.23544	5.50126	5.26498	5.37728	5.26623	5.58187	5.34831	5.37887	5.369	5.40026	5.27179	5.19206	5.36601
P02750	Leucine-rich alpha-2-glycoprotein	LRG1	6.03655	6.22524	6.2479	6.04504	6.22638	6.38609	6.09477	5.99752	5.8614	5.96746	5.92376	6.05818	6.30347	5.96038	6.15061	6.1147	5.93209	6.05614	6.13708	6.16876	5.95428	6.07463	6.12248	6.0769	5.91793	6.21888	5.95575	6.19627	6.05619	6.11738	6.44726	5.92979	6.26719	6.14578	6.04787	6.39199	6.07445	6.59167	6.35731	6.14294	6.10343	6.39578	6.20718	6.01485	6.26052	5.83927	6.09215
Q92496	Complement factor H-related protein 4	CFHR4	4.60255	4.02644	4.68625	4.88393	5.03808	4.85933	4.8073	4.4358	4.75694	4.83645	4.25627	4.83597	5.10039	4.25446	5.01134	5.03084	4.69286	4.67213	5.05593	4.08764	4.6363	4.04319	4.40976	4.14956	4.96685	4.67986	3.96118	4.99824	4.39068	4.75018	4.78055	5.02245	4.66227	4.45447	4.36217	4.5807	4.79089	4.8534	4.83152	5.05701	4.55744	4.79374	4.95342	4.60173	4.88427	4.50449	4.99606
P00748	Coagulation factor XII	F12	5.67719	6.03213	5.63465	5.7748	5.60727	5.89347	5.72881	6.00815	6.03578	5.83952	5.94725	5.68034	6.02032	5.84787	5.91081	5.88987	5.70006	5.50925	6.15601	6.12818	5.7085	5.86973	5.76809	6.01078	5.89044	5.9955	5.79595	6.03246	5.76662	5.96239	5.98062	5.62769	5.63417	5.58068	6.05862	6.01961	5.85385	6.00114	6.14482	5.76474	6.07454	5.99723	6.1272	6.13078	5.57288	6.06653	5.86602
P01834	Immunoglobulin kappa constant	IGKC	7.53138	7.60697	7.52558	7.44158	7.46374	7.70373	7.65966	7.76071	7.81914	7.73318	7.37243	7.58605	7.23421	7.42801	7.60565	7.53089	7.55708	7.60795	7.55967	7.16899	7.47294	7.52777	7.51592	7.73396	7.64093	6.86908	7.13734	7.35943	7.75262	7.40892	7.36513	7.36897	7.84654	7.33104	7.5372	7.55167	7.54976	7.86329	7.22133	7.42397	7.54063	7.77914	7.38446	7.54186	7.80788	7.44511	7.41764
P05452	Tetranectin	CLEC3B	5.44325	5.46298	5.42656	5.51779	5.55237	5.39517	5.28966	5.17802	5.47218	5.35632	5.57673	5.26931	5.19129	5.21028	5.24135	5.48045	5.55526	5.49125	5.29163	5.34875	5.34513	5.28235	4.99009	5.20131	5.37937	5.35126	5.33863	5.47268	5.30129	5.49185	5.21881	5.39755	5.26784	5.1546	5.4911	5.20931	5.23862	5.27301	5.36398	5.34738	5.60342	5.50578	5.5358	5.49319	5.32169	5.27547	5.34772
Q15113	Procollagen C-endopeptidase enhancer 1	PCOLCE	3.57645	3.32922	3.39434	3.40924	2.94677	3.39475	3.06666	3.39112	3.3197	3.49284	3.32717	3.75235	3.64318	3.20794	2.86749	3.58	3.54569	3.47923	3.08627	3.39785	3.7076	3.75555	2.94677	2.87954	3.40426	3.43886	3.41255	3.54901	3.53731	2.94677	3.29951	3.572	3.39115	2.94677	3.796	3.39666	3.03732	3.43272	3.61933	3.667	3.55276	3.5702	3.71465	2.83415	2.95095	3.35106	3.86006
P01705	Immunoglobulin lambda variable 2-23	IGLV2-23	4.24218	4.26157	4.51825	2.92002	3.21445	4.2729	4.4047	4.33616	3.93149	3.1989	4.24227	4.8607	4.44555	4.24435	3.8361	4.47309	5.11873	4.40021	4.67232	3.61617	4.67537	3.21445	3.21445	4.73089	3.21445	3.1989	2.92002	4.71869	2.96578	4.49189	3.6373	4.34815	3.96229	4.3246	3.21445	3.56114	4.22036	4.11665	3.1989	2.9483	4.32802	4.13352	4.47134	3.93851	3.71626	4.15371	2.9483
A0A075B6J1	Immunoglobulin lambda variable 5-37	IGLV5-37	3.40714	3.1685	3.59436	3.13183	3.37138	3.81142	3.85983	3.47404	3.81714	2.98655	2.90643	2.66615	3.12676	2.98655	3.13021	2.74956	3.64868	3.37732	2.83843	2.74956	4.16414	3.30916	4.41209	3.97197	4.05321	3.76384	3.1971	2.98655	3.82582	2.83843	3.61871	2.98655	3.05698	2.83843	3.53969	3.31854	3.98829	3.86086	3.28774	2.66615	3.71451	3.54792	2.98655	3.7646	4.48271	2.74956	3.95028
A0A075B6Q5	Immunoglobulin heavy variable 3-64	IGHV3-64	4.92784	5.20507	4.98283	5.29233	5.03778	5.04178	5.38341	5.01642	5.32599	5.54224	4.78903	4.67685	4.60239	5.10138	5.28906	5.03286	5.18541	5.4268	5.18982	4.87995	5.28199	5.20472	5.39747	5.36826	5.17321	4.49725	5.28422	5.01867	4.99638	5.09578	5.18383	5.28147	5.17902	4.7805	4.91227	4.76248	5.46361	4.98429	5.05568	4.96044	4.86538	4.89958	5.1866	5.05437	5.05706	5.12148	4.62128
P09172	Dopamine beta-hydroxylase	DBH	3.33512	3.89207	2.8769	3.02002	4.14573	4.08085	3.00124	3.24653	3.02002	3.73913	3.91155	4.28881	3.73473	3.19131	2.96907	3.60331	3.80513	3.89193	3.89328	3.842	3.65697	3.2447	3.2447	3.53532	3.40527	3.46714	3.43328	3.46179	3.02002	3.2447	3.02217	3.57687	4.0064	3.2447	3.2447	3.31344	3.26438	3.4668	3.15954	3.58288	4.03306	4.03397	3.83979	2.96907	3.02002	4.00639	3.41372
A0A075B6J9	Immunoglobulin lambda variable 2-18	IGLV2-18	5.29092	5.69762	5.47579	5.79571	5.53636	5.21628	5.53208	5.31083	5.49025	5.3301	4.68308	5.28296	5.36619	5.43123	5.84309	5.51463	5.02829	6.06772	5.6415	5.31013	5.51927	5.35446	5.61078	5.54317	5.4757	5.20639	5.52487	5.30454	4.49371	5.35573	5.39031	4.72713	5.77133	5.26723	5.17532	5.16062	5.30402	5.26792	5.37722	5.60519	4.59571	5.22296	5.10746	5.32594	5.31682	5.3838	4.88675
P05019	Insulin-like growth factor I	IGF1	2.7828	3.08323	2.83917	2.66015	2.7828	2.7828	2.68494	2.68494	2.9725	3.05666	3.35859	2.68494	2.67185	2.98519	2.95258	2.92789	3.06636	2.68494	3.18976	2.94575	2.88893	2.7828	2.7828	2.96912	2.7828	2.8754	2.91071	3.06797	2.96753	2.7828	3.02517	2.90968	2.82372	2.7828	2.7828	2.68494	2.68494	2.77118	2.92573	2.68494	2.68494	2.85986	2.91339	2.68494	2.42311	3.05477	3.13785
P01701	Immunoglobulin lambda variable 1-51	IGLV1-51	5.55874	5.64657	5.60473	5.79366	5.50351	5.67145	5.81235	5.75223	5.94716	5.79989	5.41305	5.72678	5.6587	5.859	5.67145	5.65307	5.5825	5.79395	5.84263	5.51421	5.73047	5.66185	5.88899	5.90276	5.67424	5.61267	5.61496	5.48695	5.86342	5.76742	5.59828	5.51964	5.63721	5.5984	5.63934	5.41769	5.76812	5.53805	5.48402	5.9352	5.53867	5.73501	5.61235	5.66737	5.75913	5.53157	5.31672
A0A075B6R9			5.57023	5.9528	5.72814	6.18977	5.39591	5.57744	5.88881	5.80256	5.6998	5.53702	5.56786	5.57576	5.37754	5.81252	5.75336	5.43552	5.86469	5.89828	6.09683	5.62335	5.59371	5.56726	5.68423	5.54203	5.83726	5.48323	5.60696	5.47694	5.61439	5.64007	5.44307	5.78841	5.85498	5.51566	5.2435	5.5072	5.77871	5.42582	5.25922	5.37645	5.50703	5.52437	5.46407	5.32384	5.52757	5.28927	5.07462
P54108	Cysteine-rich secretory protein 3	CRISP3	3.84581	3.90256	3.37783	3.69198	3.22454	3.87078	4.11009	3.48995	3.33014	3.97247	4.16326	3.43975	3.24597	3.66355	4.03712	3.55653	3.99661	3.4106	4.19477	3.82439	3.14622	3.50283	3.03015	4.01126	3.10849	3.81128	3.28576	3.23256	3.77097	4.22686	3.61364	3.64688	3.76264	3.16572	3.3961	3.56648	3.6497	3.85059	3.74829	3.22742	3.45657	3.88602	3.99184	3.63549	3.86463	4.08276	4.08282
P51884	Lumican	LUM	5.95157	5.88507	5.82801	6.02643	6.00996	6.02265	5.79561	5.73439	5.79607	5.71191	5.79161	5.83194	5.89805	5.6287	5.63419	5.87057	5.94501	5.76098	5.70435	5.63139	5.91431	5.79506	5.52134	5.91005	5.65783	5.86891	5.79894	6.10619	5.64757	5.95598	5.89138	5.8097	5.80236	5.71154	5.74038	5.6206	5.77786	5.74711	5.82285	5.7984	5.85746	5.85138	5.72403	5.80255	5.89418	5.65138	5.82051
P02675	Fibrinogen beta chain	FGB	2.68361	2.79145	2.98491	2.84733	3.17857	2.68361	2.75775	2.67236	2.7058	2.82233	3.00872	2.30533	2.89633	2.74967	2.96514	2.67741	2.95973	2.87715	2.68361	3.65071	3.15033	2.68361	2.68361	3.14	2.68361	2.84775	2.61099	3.0177	2.78204	2.68361	3.49546	2.40552	2.87935	2.68361	2.68361	2.30533	2.9704	2.87722	2.40552	2.30533	2.30533	2.79173	2.40552	3.08527	2.59597	2.57933	2.67758
A0A0J9YX35	Immunoglobulin heavy variable 3-64D	IGHV3-64D	5.47952	5.74845	5.67162	5.29052	5.60128	5.40651	5.48591	5.533	5.62747	5.32715	5.22311	5.25461	5.19504	5.67477	5.43617	5.36716	5.19926	5.39128	5.68278	5.4357	5.21201	5.32009	5.34892	5.58776	5.31375	5.06047	5.36409	5.03811	5.38308	5.13037	5.224	5.43345	5.54984	5.47792	4.93245	5.37037	5.67573	5.38671	5.19551	5.0597	5.15242	5.40633	5.25631	5.38942	5.31813	5.03946	4.87537
P01042	Kininogen-1	KNG1	6.88981	6.94846	6.99809	6.91245	6.97324	6.93201	6.81306	6.88969	6.81711	6.9238	6.8887	6.946	7.00865	6.95685	6.86718	6.99074	6.87523	6.86816	7.01663	6.89629	6.88717	6.9059	6.73651	6.94894	6.85761	6.90347	6.84215	6.9167	6.76034	6.92991	7.03801	6.96543	6.94019	6.80701	6.93881	6.86194	6.90427	6.87109	6.98351	6.79835	6.91043	6.96452	6.94133	7.01565	6.88444	6.97724	6.99357
O14791	Apolipoprotein L1	APOL1	6.01296	5.86032	6.0778	6.10114	5.96244	6.1063	5.9954	5.98491	6.0585	6.1612	5.79492	6.11638	5.97927	5.84065	6.0021	6.22263	5.78333	6.02831	6.30796	5.94933	6.12341	5.99153	6.01102	6.21112	6.13484	5.83717	5.89343	5.97258	6.05939	6.04786	6.12307	6.23175	6.06511	5.92339	5.96689	5.97486	5.89282	5.98508	5.78878	6.0581	5.83835	5.95645	5.99954	6.35849	6.0673	5.99399	5.95459
B9A064	Immunoglobulin lambda-like polypeptide 5	IGLL5	7.81259	7.72364	7.73161	7.82878	7.65899	7.83587	7.86984	7.84839	7.99761	7.99442	7.66917	7.65597	7.57781	7.76616	7.77447	7.93373	7.77923	7.94122	7.81458	7.58973	7.89198	7.82907	7.78196	7.90403	7.87732	7.51383	7.83661	7.46226	7.92898	7.77751	7.45093	7.64025	7.92092	7.65249	7.70272	7.88669	7.81848	7.73473	7.83371	8.12029	7.77299	7.7564	7.71974	7.76935	7.74338	7.57906	7.44889
P02768	Serum albumin	ALB	8.15853	8.24872	8.3475	8.31429	8.34963	8.41159	8.20881	8.1962	8.39754	8.27533	8.23175	8.23711	8.224	8.37135	8.10993	8.2599	8.42062	8.0778	8.32725	8.28872	8.23705	8.27132	7.7221	8.42187	8.06114	8.40394	8.23128	8.21935	8.16216	8.35856	8.51908	8.23885	8.26684	7.84631	8.25639	8.13106	8.32613	8.18227	8.26096	8.05897	8.20987	8.24361	8.18703	8.26879	8.25512	8.27812	8.14637
P06331	Immunoglobulin heavy variable 4-34	IGHV4-34	6.25808	6.49151	6.30711	6.23142	6.40496	6.39318	6.66653	6.29351	6.69144	6.63136	6.11602	6.22099	6.22173	6.3582	6.40152	6.32866	6.40837	6.64883	6.45509	6.21265	6.53704	6.33059	6.72459	6.5585	6.45889	6.23534	6.40881	6.26693	6.47222	6.48649	6.37612	6.28381	6.46161	6.38308	6.19561	6.14643	6.40645	6.33196	6.12506	6.42374	6.1686	6.28597	5.93167	6.36594	6.32195	6.31939	6.15544
P01817	Immunoglobulin heavy variable 2-5	IGHV2-5	4.54366	4.65102	4.63334	4.35463	4.39738	4.47434	4.63749	4.89083	5.07408	5.13731	4.27808	4.1579	4.61979	4.75993	4.79686	4.69986	4.66085	4.90661	4.92119	4.36695	4.56397	4.72823	4.40831	4.69403	4.8304	4.56483	4.80234	4.67694	4.48377	4.82116	4.65643	4.786	4.84738	4.43272	4.26029	4.12701	4.52201	4.35489	4.47219	4.28822	4.66755	3.98983	4.35051	4.39867	4.44452	4.44115	4.48145
P13598	Intercellular adhesion molecule 2	ICAM2	3.73531	3.67958	3.63734	3.38366	3.65986	3.80613	3.76843	3.7095	3.48895	3.66867	3.65241	3.20939	3.44015	3.58982	3.56807	3.46155	3.55535	3.42087	3.66476	3.45846	3.65035	3.41431	3.20527	3.42916	3.48793	3.5839	3.5655	3.57415	3.67445	3.56605	3.41795	3.38116	3.47853	3.20527	3.27572	3.57289	3.67174	3.58165	3.46165	3.15332	3.70688	3.64103	3.46417	3.47374	3.43847	3.36796	3.30778
Q12805	EGF-containing fibulin-like extracellular matrix protein 1	EFEMP1	4.70179	4.6355	4.64646	4.85851	4.83495	5.00237	4.80236	4.74027	4.55197	4.79241	4.60263	4.61693	4.79373	4.46081	4.58964	4.75235	4.74489	4.72517	4.70245	4.63814	4.59821	4.50166	4.51032	4.651	4.6088	4.75562	4.60372	4.70114	4.61647	4.86978	4.75191	4.77658	4.65023	4.6263	4.63831	4.60806	4.6331	4.77714	4.67371	4.77916	4.8321	4.77634	4.61825	4.64189	4.82693	4.67063	4.85213
P55058	Phospholipid transfer protein	PLTP	4.92846	5.15902	4.93852	4.98353	4.90846	5.06367	4.92141	4.8161	4.9256	5.0472	5.1022	4.82488	4.85473	4.84589	4.87396	4.80203	5.01411	4.86342	4.81478	4.85281	4.92693	4.95382	4.9587	4.83411	4.82747	4.89443	4.91137	5.03248	4.73696	4.71933	4.83503	4.94063	4.92177	4.86286	4.82617	4.70947	4.85276	4.92484	4.96809	4.68476	4.8733	5.05612	4.88554	4.95735	4.85088	4.73484	4.88579
P07996	Thrombospondin-1	THBS1	5.50565	5.20106	5.63251	5.74808	5.63276	5.94512	5.27796	5.70106	5.96101	5.79324	5.73317	5.64987	5.29243	5.65046	5.58383	5.6326	5.86546	5.664	5.77771	5.53997	5.777	5.72696	5.59839	5.65524	5.39247	5.61094	5.48055	5.82487	5.81944	5.98254	5.94432	5.9259	5.84349	5.69619	5.77988	5.85048	5.88984	5.71244	5.67685	5.75378	6.10506	5.84331	5.8557	5.92249	5.84003	5.90734	5.94546
P0DOY3	Immunoglobulin lambda constant 3	IGLC3	7.05135	7.05323	6.8624	7.11825	7.03281	7.25457	7.26944	7.2985	7.25155	7.35595	7.03402	7.04775	6.88391	7.12989	7.08908	7.27513	7.12761	6.82686	7.09415	6.9365	7.2486	7.2425	7.2821	6.83197	6.91756	6.80891	7.16046	6.84437	7.31608	7.23044	6.79348	6.98149	7.28312	7.07017	7.1777	7.16381	7.13031	7.2222	7.17843	7.68128	7.17792	7.05563	7.13212	7.14809	7.22064	7.06683	6.87501
P04211	Immunoglobulin lambda variable 7-43	IGLV7-43	5.63031	5.58658	5.71998	5.80703	5.5371	5.61285	5.81153	5.84435	5.98365	5.93757	5.30591	5.45258	5.47567	5.74688	5.74112	5.53216	5.77358	5.72567	5.75718	5.43428	5.69596	5.72265	5.79495	5.99484	5.75889	5.4753	5.72214	4.94558	5.77862	5.69568	5.55921	5.42592	5.86427	5.43256	5.65881	5.42523	5.91425	5.88529	5.60759	5.95157	5.6904	5.53411	5.52199	5.8854	5.6517	5.56606	5.4245
P01009	Alpha-1-antitrypsin	SERPINA1	7.11564	7.04949	6.96219	7.01587	7.02379	7.17178	6.96387	6.90775	6.88001	6.84423	7.02725	6.91077	6.75496	6.91734	6.94435	6.96261	7.06584	6.94875	7.24552	6.98276	6.91799	6.84693	6.687	7.07519	6.84419	7.09076	6.81657	6.98165	6.9046	6.84803	7.02802	6.88364	7.10823	6.83614	6.72339	6.87006	6.88274	7.10207	7.07072	6.83708	6.97497	6.90619	7.00154	7.05847	7.09234	6.80019	7.09146
P01700	Immunoglobulin lambda variable 1-47	IGLV1-47	6.05531	6.32449	6.24214	6.35508	6.15922	6.38235	6.49163	6.34659	6.51356	6.50022	6.1476	6.38343	6.09882	6.49793	6.22084	6.3503	6.29931	6.44151	6.42126	6.14646	6.40982	6.33416	6.53623	6.49154	6.47944	5.90838	6.32758	5.62561	6.36464	6.47884	6.0653	6.15938	6.32696	6.25105	6.27858	6.18806	6.45155	6.25085	6.28261	6.55154	6.0987	6.25678	6.38239	6.51183	6.48927	6.22761	6.05994
P08637	Low affinity immunoglobulin gamma Fc region receptor III-A	FCGR3A	4.40575	4.59159	4.63314	4.7818	4.52075	4.73476	4.47859	4.59162	4.55083	4.59317	4.73179	4.60448	4.44129	4.92575	4.63865	4.47727	4.57075	4.54653	4.43637	4.57926	4.71419	4.2665	4.15377	4.48733	4.38605	4.66708	4.11975	4.64383	4.55564	4.58117	4.39628	4.64474	4.53116	4.51396	4.57225	4.15858	4.34368	4.93841	4.33867	4.57482	4.50675	4.59841	4.28514	4.62385	4.56772	4.30892	4.39912
P01591	Immunoglobulin J chain	JCHAIN	6.24773	6.51391	6.36434	6.57611	6.64343	6.35432	6.26815	6.57529	6.2805	6.44212	6.1402	6.60051	6.32539	6.53748	6.31473	6.42506	6.6325	6.87202	6.51067	6.11176	6.33443	6.64587	6.37882	6.44928	6.30525	6.45834	6.65234	6.16924	6.31063	6.45135	6.18285	6.40731	6.57576	6.42229	6.151	6.28286	6.65652	6.6293	6.20001	6.42845	6.32618	6.35713	6.4144	6.28123	6.3594	6.18343	6.10792
P01718	Immunoglobulin lambda variable 3-27	IGLV3-27	4.33828	4.09729	4.31786	4.34474	4.27361	4.46339	4.58359	4.5149	4.47497	4.49825	4.32244	3.90268	3.99135	4.19904	4.88686	4.20661	4.42991	4.66125	4.25137	4.03712	4.42564	4.37649	4.66285	4.34088	4.68444	4.0764	4.53748	4.60601	4.50423	4.37393	3.91754	4.20192	4.28404	4.0288	4.00303	4.13837	4.07743	4.16016	4.33424	4.87811	4.37811	3.89316	4.11819	4.4594	4.15002	4.89484	3.57021
A0A087WSZ0	Immunoglobulin kappa variable 1D-8	IGKV1D-8	4.88643	3.03363	4.06184	3.94884	4.08779	3.68273	4.66438	4.33142	4.22921	3.93449	4.69488	4.16011	4.19318	4.29107	4.55365	4.13961	3.92729	4.85876	3.58945	4.02618	4.06458	3.58945	3.58945	4.53866	3.58945	3.42576	4.14769	3.69356	4.08923	3.58945	3.93124	4.43188	4.31753	3.58945	3.58945	3.03363	4.81756	3.69518	4.02644	3.03363	3.03363	4.02517	3.71119	4.29168	3.57116	4.02844	4.15185
A0A0C4DH36			5.30623	5.11153	5.34844	5.30099	5.19864	5.15574	5.3792	5.5033	5.36534	5.34753	5.26318	5.17751	4.98133	5.18385	5.20464	5.13444	5.43475	5.57818	5.3246	5.04355	5.2951	5.37837	4.94537	5.4825	4.9871	4.98036	5.38952	5.03875	5.15998	4.97419	5.13578	5.33334	5.33305	5.08699	5.03036	5.15199	5.34632	5.17098	5.16953	4.93639	5.10576	5.07673	5.21788	5.4282	5.01996	4.99345	4.60879
A0A087WW87	Immunoglobulin kappa variable 2-40	IGKV2-40	4.78797	4.42008	4.50987	4.37127	4.55948	4.66992	4.4602	4.53574	4.57479	4.6025	4.62602	4.52855	4.52518	5.06431	4.93159	4.788	4.62817	5.27699	4.47543	4.92186	4.66691	3.99331	4.90137	5.17341	4.73695	4.67349	3.84678	3.99882	4.85956	4.33183	4.19294	3.99882	4.37303	4.42361	4.17116	4.22675	4.58588	4.50243	4.82771	4.60336	4.49819	4.68888	4.53079	4.5441	3.84678	4.58233	3.8587
Q15582	Transforming growth factor-beta-induced protein ig-h3	TGFBI	4.83225	4.66841	4.58264	4.47103	4.61615	4.4528	4.65429	4.19047	4.69361	4.60053	4.36408	4.65725	4.36155	4.60722	4.34326	4.51551	4.56525	4.60536	4.98481	4.50915	4.53293	4.50897	4.33034	4.60594	4.46183	4.54452	4.50379	4.58934	4.4591	4.57584	4.70868	4.52365	4.42812	4.45913	4.33579	4.56983	4.48823	4.43057	4.64794	4.23886	4.4926	4.43493	4.55273	4.65483	4.57886	4.5922	4.51661
A2NJV5	Immunoglobulin kappa variable 2-29	IGKV2-29	6.60254	6.59985	6.7812	6.6925	6.60957	6.65226	6.75212	6.5857	6.75932	6.86234	6.57866	6.4981	6.15921	6.66224	6.6129	6.5	6.5969	6.76044	6.70476	6.48098	6.56864	6.70379	6.7309	6.62683	6.56744	6.31606	6.68567	6.84705	6.6315	6.31364	6.41524	6.53739	6.94119	6.41598	6.38852	6.45837	6.69439	6.53858	6.3342	6.58513	6.41916	6.52737	6.49608	6.66136	6.65949	6.54154	6.21557
A0A087WSY6	Immunoglobulin kappa variable 3D-15	IGKV3D-15	5.97421	6.22996	6.16436	6.09415	5.8744	6.26909	6.40478	5.90958	6.36967	6.32635	6.10576	5.95097	6.0345	6.24268	6.0882	5.95025	6.03401	6.23488	6.18253	5.92493	6.11657	6.04966	6.42277	6.13579	6.11218	5.94871	6.11927	6.0431	6.1705	6.14666	5.93346	6.15128	5.92077	5.93921	5.98408	5.93171	6.09055	6.0174	5.76442	6.14412	5.71488	5.94966	5.78922	6.06188	6.09352	5.99249	5.55366
Q02985	Complement factor H-related protein 3	CFHR3	5.89407	5.93103	6.01773	6.10915	6.03131	6.46149	6.16436	6.25445	6.03865	5.97985	6.26277	5.96618	6.28113	5.99236	5.90943	6.14736	6.04927	5.74422	5.78629	6.03674	6.06361	6.02334	5.93668	6.0179	6.00544	6.17285	5.98238	6.06233	6.08406	6.14466	6.71338	6.0757	6.05532	5.99166	6.09406	5.80192	5.85136	6.03799	6.02096	6.32355	6.41625	6.11522	6.13532	6.14773	6.10854	6.069	5.66435
A0A0A0MS14	Immunoglobulin heavy variable 1-45	IGHV1-45	4.78079	4.58566	4.887	4.521	4.62836	4.91846	5.23073	4.96431	4.93759	5.13998	4.52124	4.39334	4.50242	4.93362	4.68284	4.79619	4.69101	4.92175	4.58466	4.34481	4.64897	5.08783	4.96338	4.948	4.81668	4.74815	4.83537	4.50938	5.10669	4.95149	4.58297	4.48811	5.07914	4.75476	4.69822	4.80431	4.52875	4.71064	4.60228	4.99954	4.43516	4.75206	4.75545	4.76732	4.75917	4.71219	4.61086
P14780	Matrix metalloproteinase-9	MMP9	2.50137	2.29294	3.01981	2.97422	2.50137	3.24203	2.29294	2.29294	2.87066	3.51535	2.29294	2.29294	3.1228	3.30952	3.43343	2.13188	2.13188	2.29294	3.58274	2.38088	2.93296	2.50137	2.50137	2.18307	2.50137	2.95587	2.50955	2.18307	2.13188	3.19882	3.27129	2.97217	3.31891	2.50137	2.50137	2.93269	3.54395	3.22438	2.58876	2.29294	3.12521	3.01223	2.42658	3.51126	2.96097	2.13188	2.29294
P01699	Immunoglobulin lambda variable 1-44	IGLV1-44	4.69194	5.42903	5.3395	5.62995	4.98167	5.42018	5.38027	5.47206	5.46314	5.43408	5.13797	5.5502	5.38944	5.57152	5.2008	5.26798	5.11766	5.59102	5.54296	5.40751	5.37959	5.53783	5.78262	5.37707	5.43047	5.17926	5.56822	4.79977	5.41013	5.60164	5.07368	5.30641	5.11202	5.06509	5.61465	4.96065	5.26432	5.41257	5.30635	5.58457	5.12075	5.08616	5.60658	5.48402	5.45892	5.25217	5.12033
P98160	Basement membrane-specific heparan sulfate proteoglycan core protein	HSPG2	3.83966	3.65681	3.65122	3.81459	3.83127	3.92591	3.95999	3.68983	3.7736	3.83866	3.84038	3.83299	3.44314	3.68608	3.44763	3.68597	3.94868	3.76927	3.84332	3.81021	3.99606	3.82229	3.48007	3.45284	3.99231	3.62113	3.74401	3.83181	3.76163	3.48007	3.57036	3.78996	3.98129	3.48007	3.96615	3.74999	3.81498	3.66969	3.71233	3.84979	3.69372	3.87828	3.83255	3.83074	3.44314	3.69056	3.83496
Q13790	Apolipoprotein F	APOF	4.67847	4.84795	4.7776	4.69875	4.68144	4.63241	4.78801	4.56344	4.7195	4.65675	4.94063	4.73403	4.42279	4.41457	4.48048	4.69422	4.8535	4.5786	4.82018	4.8368	4.6316	4.64107	4.08765	4.60503	4.704	4.51617	4.52389	4.96546	4.6399	4.60582	4.49166	4.76949	4.90434	4.68866	4.56402	4.63265	4.6898	4.86485	4.98666	4.55786	4.6554	4.71097	4.83655	4.64636	4.54271	4.57071	4.73865
Q9UHG3	Prenylcysteine oxidase 1	PCYOX1	4.51473	4.42988	4.29703	4.3639	4.394	4.03926	4.23642	4.21035	4.44641	4.22124	4.57014	4.52526	4.11355	4.243	4.33686	4.38373	4.51385	4.2067	4.59227	4.39769	4.37897	4.43655	4.0699	4.50273	4.31428	4.22165	4.29577	4.41415	4.24715	4.40639	4.38808	4.65053	4.34827	4.03926	4.09234	4.15766	4.50122	4.20887	4.41924	3.84201	4.1875	4.45931	4.49143	4.57722	4.2128	4.27164	4.44815
P61626	Lysozyme C	LYZ	4.99036	4.93811	4.99244	5.30501	5.1642	5.05023	4.84098	5.10056	4.96132	5.17441	5.28626	5.06993	5.24334	5.05469	5.22748	4.94381	5.02525	5.06648	5.2347	4.86672	4.91023	5.1569	5.11369	4.83596	4.8897	5.01598	4.88358	4.83235	5.02306	5.11974	4.9984	5.07525	5.29165	5.0114	4.8675	5.07606	5.12583	5.55429	5.07944	5.04689	5.28539	5.22402	4.94951	5.29275	5.01534	5.19928	5.11637
P55290	Cadherin-13	CDH13	3.53285	3.74122	3.41317	3.6536	3.48691	3.90232	3.67734	3.72545	3.80855	3.41317	3.76439	3.72997	3.61992	3.79757	3.38007	3.66746	3.81201	3.57374	3.59397	3.71378	3.41317	3.59859	3.47571	4.2733	3.4442	3.41317	3.64195	3.90746	3.63352	4.12148	3.80007	4.10137	3.65388	3.49011	3.6889	3.54824	3.63588	3.68392	3.81981	3.64128	3.67982	3.74202	3.41317	3.72458	3.74678	3.64579	3.52549
A0A075B6S9			4.63386	4.73111	4.61945	4.63129	4.68031	4.87011	4.86013	4.74381	4.91319	3.85855	4.58402	4.28859	4.25745	4.3875	4.6911	4.81022	4.51773	3.85656	4.21307	4.04277	4.65473	4.31646	4.49459	5.0747	4.37928	4.10402	4.45622	3.8949	4.45879	4.43094	4.15262	4.55433	4.91969	3.80231	4.40784	4.7716	4.85234	4.33434	4.6914	4.78608	4.28153	4.55661	3.85855	4.79615	3.77571	4.97754	3.85656
P04264	Keratin, type II cytoskeletal 1	KRT1	2.94528	4.0573	2.75734	2.81113	3.82923	3.53284	2.36553	3.27451	2.81113	3.59602	2.64415	2.90197	2.81113	2.95025	3.02747	3.64055	2.81113	3.16487	2.94528	3.13859	3.5588	2.94528	2.94528	2.70997	2.94528	2.70997	3.40607	3.09954	3.58783	2.94528	3.04826	2.70997	3.48585	2.94528	2.94528	3.10178	2.6912	2.81113	2.70997	3.65421	3.33458	3.79133	2.70997	3.07302	2.81113	2.81113	3.35564
A0A075B6S6	Immunoglobulin kappa variable 2D-30	IGKV2D-30	3.83302	3.25017	3.84697	3.16253	2.83999	2.83999	4.0318	3.54257	3.6097	3.4083	2.55307	2.55307	3.37391	2.83377	2.63393	2.70332	2.70332	3.29685	3.85074	2.70332	3.92285	2.83999	2.83999	4.1184	3.11403	2.83377	2.70332	2.83377	3.72936	2.83999	3.37766	3.57324	4.26033	2.83999	3.55777	3.22604	3.96834	3.189	2.83377	4.06316	2.55307	2.70332	2.83377	3.4203	3.39195	2.70332	2.55307
P49747	Cartilage oligomeric matrix protein	COMP	4.24023	4.23801	4.41754	4.49834	4.52573	4.45365	4.20111	4.29889	4.37472	4.12862	4.30605	4.4578	4.43639	4.28586	3.84387	4.36214	4.59494	4.34783	4.18998	4.14871	4.31161	4.4584	4.398	4.18766	4.14737	4.52029	4.33751	4.67008	4.19596	4.70551	4.31951	4.34959	4.23148	4.05971	4.31572	4.23553	4.38368	4.19755	4.18939	4.47746	4.39788	4.42775	4.34899	4.25582	4.34521	4.19178	4.16115
P01019	Angiotensinogen	AGT	6.23868	6.10938	6.12958	6.10521	6.23152	5.97498	5.95804	6.12037	6.12614	5.94101	6.04484	6.13248	6.22058	6.02701	6.03079	6.1333	6.03334	6.12635	6.9093	6.10809	6.18198	6.11619	5.95209	6.22067	6.03117	6.10185	6.11124	6.19393	5.92153	5.98541	6.62305	6.19347	5.9229	6.13621	6.05589	6.10853	6.01739	6.08833	6.24785	5.80166	6.00196	6.04747	6.18202	6.70377	5.98562	6.1227	6.06115
P06396	Gelsolin	GSN	6.49003	6.49288	6.51183	6.43581	6.45583	6.35927	6.37339	6.31937	6.30438	6.26052	6.45142	6.42504	6.2174	6.26211	6.25632	6.35634	6.53044	6.25135	6.38948	6.32255	6.3794	6.33807	6.15096	6.37003	6.23773	6.35184	6.34318	6.49692	6.36267	6.3668	6.24553	6.3719	6.38396	6.24547	6.31268	6.20065	6.28293	6.24927	6.30347	6.34664	6.4488	6.41313	6.40302	6.38862	6.37101	6.21038	6.35555
P0DP08	Immunoglobulin heavy variable 4-38-2	IGHV4-38-2	4.74765	4.4629	4.14233	4.58073	4.58018	4.69611	4.75683	4.38373	4.75501	5.07911	4.76934	4.60399	4.46634	4.67386	4.44265	4.32085	4.2038	4.76935	4.74197	4.38078	5.26911	3.90608	3.90608	4.88027	4.8054	3.95806	4.57182	4.88723	4.75442	4.44458	4.44928	4.46879	4.63421	4.36817	4.64763	4.50441	4.5299	4.39361	4.37186	4.60593	4.43196	4.54831	4.14431	4.71585	4.36168	4.35089	4.3733
P01344	Insulin-like growth factor II	IGF2	4.73663	4.88414	4.77263	4.80934	4.70425	4.81508	4.65327	4.72606	4.76078	4.65182	4.64916	4.77893	4.73047	4.72253	4.70828	4.87927	4.72061	4.61144	4.71955	4.86502	4.66007	4.73616	4.43624	4.76482	4.68762	4.70431	4.7281	4.91959	4.54221	4.70153	4.85775	4.80772	4.76223	4.63932	4.75554	4.66237	4.75556	4.74702	4.68052	4.54388	4.83032	4.72588	4.77101	4.75312	4.37197	4.7994	4.70948
A0A075B6K4	Immunoglobulin lambda variable 3-10	IGLV3-10	5.36551	5.31227	5.13728	5.54652	5.34437	5.57628	5.59366	5.40338	5.6259	5.67124	5.30115	5.30592	5.45594	5.30652	5.38703	5.3055	5.72145	5.83608	5.50161	5.18107	5.79112	5.52041	5.74367	5.78745	5.51051	5.58401	5.55824	5.29096	5.85347	5.73489	5.52682	5.31255	5.49355	5.165	5.5866	5.5596	5.58502	5.13498	5.37197	5.82392	5.11415	5.67059	5.64621	5.56741	5.82791	5.20323	5.15214
P01602	Immunoglobulin kappa variable 1-5	IGKV1-5	6.21546	6.06826	6.18496	6.58981	6.1801	6.4694	6.58567	6.36556	6.59696	6.50827	6.34707	6.36833	5.97958	6.47736	6.27192	6.17643	6.42339	6.83648	6.24472	6.42035	6.1799	6.33021	6.65378	6.63861	6.44695	5.88727	6.42202	6.24448	6.38388	6.27697	6.26515	6.56292	6.42689	6.18492	6.32947	6.18977	6.42365	6.41997	6.10381	6.5611	5.9133	6.47745	6.10641	6.38909	6.38822	6.03258	5.9638
P01023	Alpha-2-macroglobulin	A2M	7.55053	7.58003	7.38392	7.38565	7.36155	7.28607	7.51441	7.40676	7.32152	7.41489	7.5166	7.42537	7.24127	7.36018	7.18172	7.49416	7.59305	7.33427	7.3664	7.34033	7.35904	7.26641	7.05891	7.47002	7.10811	7.37721	7.18809	7.29198	7.23676	7.39583	7.41715	7.13952	7.45182	7.497	7.1687	7.12802	7.2286	7.40477	7.32124	7.2528	7.10593	7.4513	7.25671	7.50149	7.75643	7.06058	7.14829
P01717	Immunoglobulin lambda variable 3-25	IGLV3-25	5.64955	5.85384	5.80868	5.79385	5.48698	5.86839	5.99312	5.53616	5.8258	6.07849	5.53929	5.38271	5.61004	5.74561	5.4461	5.71275	5.90552	5.98749	5.70317	5.72276	5.57553	5.91921	6.10553	5.72429	5.6738	5.81439	5.99061	5.78884	5.70851	5.81496	6.10951	5.49988	5.53161	5.59391	5.76495	5.64851	5.70437	5.6214	5.62992	5.81817	5.4799	5.86648	5.80235	5.9567	5.75195	5.66635	5.32825
O75144	ICOS ligand	ICOSLG	3.53997	3.51234	3.29497	3.21429	2.88179	2.88179	2.98921	3.27996	3.20722	3.20243	3.29303	3.39479	3.30943	3.30304	3.16723	3.21938	3.45534	3.10995	3.33453	3.15121	3.48844	3.28255	2.88179	3.11146	2.88179	3.29044	3.15014	3.44638	3.17392	3.22707	3.26734	3.18475	3.1512	2.88179	2.88179	2.98945	2.89156	3.25863	3.02182	3.11775	3.41337	3.18536	3.1973	3.30215	3.22866	3.3388	3.31049
A0A0C4DH31	Immunoglobulin heavy variable 1-18	IGHV1-18	5.34659	6.0409	5.46085	4.75623	4.80013	4.92964	6.13347	5.19974	5.80104	5.88393	5.48875	5.59944	5.05722	5.66068	4.91228	5.18864	5.7414	6.23761	5.60365	5.40619	5.72355	5.56999	6.01235	5.55636	5.45882	5.3498	5.58967	5.53754	5.44345	5.61036	4.94927	5.49969	5.40127	5.27417	5.45976	5.70799	5.06093	5.5111	5.28566	6.1311	5.04723	5.35587	5.28644	5.76619	5.28449	5.31258	4.62413
P08185	Corticosteroid-binding globulin	SERPINA6	5.78918	5.89226	5.84106	5.67731	5.86923	5.59456	5.7581	5.65225	5.77394	5.68701	5.85239	5.61888	5.72979	5.83104	5.75078	5.72325	5.7859	5.74069	6.25709	5.71723	5.85231	5.69875	5.53956	5.82495	5.66947	5.75709	5.67707	5.86349	5.56038	5.6086	5.91809	5.79559	5.80707	5.71475	5.54659	5.65013	5.64228	5.71508	5.71108	5.39779	5.55323	5.72749	5.80649	6.06997	5.74401	5.60371	5.63162
P35858	Insulin-like growth factor-binding protein complex acid labile subunit	IGFALS	5.44838	5.4523	5.32295	5.16394	5.34639	5.02252	5.27921	5.10786	5.18155	5.16515	5.45167	5.19101	5.06676	5.14955	5.21787	5.25633	5.24479	5.18231	5.50171	5.38385	5.31934	5.12219	4.92242	5.15602	5.37898	5.04326	5.2108	5.406	5.09545	5.04866	5.2721	5.19521	5.17121	5.11011	5.02187	5.07416	5.29397	5.14138	5.25178	4.69851	5.0228	5.24105	5.2136	5.42911	4.71032	5.24239	5.08544
P01764	Immunoglobulin heavy variable 3-23	IGHV3-23	6.08791	6.41855	6.1697	6.14226	6.28051	6.13713	6.56304	6.38962	6.36148	6.19668	6.05295	6.16994	6.10252	6.39677	6.28514	6.20307	6.13865	6.3211	6.35072	6.08005	6.05571	6.24812	6.38018	6.25154	6.26083	6.07193	6.315	5.9384	6.32834	6.16151	5.9615	6.04451	6.22702	6.13308	6.17593	5.89041	6.33746	6.17284	5.88462	6.19975	5.87419	6.18635	6.20228	6.32853	6.16622	6.02553	5.76209
P01857	Immunoglobulin heavy constant gamma 1	IGHG1	7.92453	7.69503	7.91649	7.6529	7.78852	8.05915	8.08048	7.6543	8.0031	7.81697	7.78144	7.56647	7.58745	7.73353	7.83382	7.86834	7.69324	7.86854	7.57547	7.52735	7.946	7.55592	7.33148	7.82906	7.90175	7.54969	7.59062	8.0381	7.83167	7.61693	7.50307	7.63762	7.7792	7.15135	7.69756	7.60484	7.6649	7.61644	7.59605	7.78099	7.38911	7.67459	7.54382	7.77622	7.69523	7.65112	7.39729
P02788	Lactotransferrin	LTF	4.45568	4.39051	4.77553	5.11599	4.48767	4.99931	4.33045	4.79004	4.62949	4.4311	4.75622	4.44472	4.82205	5.07371	5.03407	4.43845	4.83219	4.86624	5.04982	4.54369	4.80839	4.59677	4.51198	4.61369	4.3895	4.68824	4.64836	4.60896	4.3042	4.98207	5.07044	4.60275	5.21877	4.72357	4.52475	4.63246	5.11158	4.8952	4.4794	4.49845	4.81867	4.72442	4.66782	5.14931	4.51672	4.86013	4.77373
Q9NQ79	Cartilage acidic protein 1	CRTAC1	4.64776	4.5291	4.69348	4.63934	4.58428	4.80956	4.70475	4.35389	4.44198	4.43037	4.46398	4.53006	4.39818	4.5444	4.32527	4.54114	4.63888	4.62929	4.50947	4.65156	4.45613	4.49296	4.29372	4.46968	4.34966	4.36414	4.30894	4.78436	4.71101	4.83919	4.58282	4.46321	4.78249	4.22788	4.67017	4.22112	4.66273	4.62485	4.53572	4.68841	4.62324	4.86774	4.63259	4.52332	4.68709	4.40935	4.60766
P02774	Vitamin D-binding protein	GC	6.79095	6.89903	6.91123	6.81794	6.86688	6.8033	6.75048	6.7942	6.79935	6.76976	6.84946	6.84721	6.88835	6.75325	6.811	6.87828	6.89373	6.69235	7.12674	6.88244	6.77711	6.82955	6.66664	6.9071	6.82103	6.9189	6.77775	6.89053	6.80912	6.8884	7.08943	6.9276	6.93349	6.80725	6.78154	6.88647	6.84299	6.85987	6.82484	6.67365	6.85187	6.81541	6.93241	7.01198	6.79637	6.82316	6.94962
Q9BUN1	Protein MENT	MENT	2.40579	2.60389	2.57768	2.31748	2.40579	2.40579	2.3044	2.3044	2.24868	2.49893	2.72205	2.3044	2.35759	2.30582	2.3044	2.28767	2.64727	2.3044	2.40579	2.34191	2.57553	2.40579	2.40579	2.14283	2.40579	2.41133	2.41734	2.759	2.30382	2.40579	2.7842	2.69861	2.5056	2.40579	2.40579	2.3044	2.70013	2.64744	2.72399	2.3044	2.3044	2.52599	2.49379	2.3044	2.278	2.32288	2.53672
P23142	Fibulin-1	FBLN1	5.38311	5.6009	5.64626	5.84143	5.46052	5.87758	5.83319	5.64065	5.44962	5.56171	5.44017	5.51249	5.57354	5.23287	5.39372	5.49506	5.72447	5.69778	5.41005	5.57239	5.63503	5.53147	5.55203	5.62915	5.57164	5.5218	5.53682	5.60609	5.6568	5.73733	5.61927	5.67808	5.83078	5.51254	5.58608	5.38653	5.44654	5.44869	5.36161	5.74679	5.67196	5.48836	5.58728	5.60355	5.68778	5.47145	5.62699
O95497	Pantetheinase	VNN1	2.97648	2.89476	3.69296	3.28913	3.83359	3.50867	2.89476	3.59382	2.82463	3.54186	2.89476	2.89476	3.70892	3.38941	3.50679	3.40258	2.82463	3.74959	3.90874	2.82463	3.67807	2.97648	2.97648	2.843	2.97648	3.34169	3.09984	3.01426	3.32376	2.97648	4.07336	3.89575	3.28827	2.97648	2.97648	3.3857	3.07007	3.14119	3.60319	3.29906	3.49212	3.59771	3.01201	3.58394	3.41279	2.82463	2.89476
P59665	Neutrophil defensin 1	DEFA1	4.86997	4.73339	4.92534	5.26111	4.61504	5.10526	4.92104	5.1153	4.84715	5.19594	4.99767	4.69252	5.13794	4.98274	5.34748	4.38093	5.09077	5.01587	5.30499	4.81574	5.05121	4.77847	4.87882	5.02907	4.97899	5.19935	4.86305	4.87148	5.03742	5.26394	5.22202	4.65702	5.51851	4.91517	4.65628	4.85936	5.14711	5.31475	4.33512	4.87587	4.97852	4.80936	4.70778	5.10557	4.50087	5.22954	4.96177
A0A0C4DH35			5.66594	5.68416	5.52975	5.45532	5.25226	5.49413	5.80758	5.60367	5.66194	5.61554	5.16769	5.3207	5.24653	5.41692	5.92854	5.27249	5.54133	5.78955	5.83423	5.37049	5.36589	5.51478	5.48817	5.69459	5.46593	5.07248	5.60104	5.03586	5.7426	5.52499	5.55271	5.4932	5.74998	5.46063	5.42041	5.25267	5.67925	5.51969	5.37435	5.39376	5.43195	5.395	5.52454	5.61799	5.45627	5.54161	5.11967
P02765	Alpha-2-HS-glycoprotein	AHSG	7.20208	7.07625	7.13039	7.16102	7.23305	7.05571	7.14035	7.16038	7.02172	6.98493	7.05673	7.00758	7.16909	7.11063	6.97673	7.08838	7.04363	6.98609	7.20369	7.02313	7.02925	7.03947	6.81491	7.32523	6.9407	7.14866	7.00392	7.14467	7.01767	7.00092	7.28942	7.05231	7.16043	6.90666	7.03889	6.99054	7.03958	6.97968	7.1324	6.9931	7.16299	7.0332	7.09517	7.20039	7.12746	7.08959	7.02277
P35443	Thrombospondin-4	THBS4	4.15009	4.24221	4.18644	4.41669	4.32073	4.61643	4.04444	4.17495	4.32029	4.23974	4.11643	4.26963	4.34026	3.85136	3.9056	4.31531	4.49088	4.14207	4.02458	3.9961	3.91181	4.14673	4.19757	4.1376	3.9731	4.37749	4.3214	4.39541	4.08231	4.38961	4.40749	4.2859	4.18435	3.92088	4.26835	4.12408	4.11503	4.1632	4.0385	4.27432	4.37866	4.27185	4.15248	4.18468	4.23102	3.96531	3.9789
P08253	72 kDa type IV collagenase	MMP2	2.43343	2.92116	2.78305	2.82283	2.43343	2.43343	3.06652	2.34161	2.54729	2.15897	2.34161	2.34161	2.54259	2.38023	2.34161	2.61183	2.7369	2.34161	2.43343	2.33796	2.6382	2.43343	2.43343	2.15897	2.43343	2.65767	2.6423	2.94195	2.6511	2.43343	2.34161	2.72966	2.81809	2.43343	2.43343	2.34161	2.34161	2.3575	2.76003	2.34161	2.69308	2.54559	2.84488	2.96402	2.33417	2.50611	2.85562
A0A075B6K2	Immunoglobulin lambda variable 3-12	IGLV3-12	4.24342	3.25508	4.19077	4.47997	4.15211	3.33672	3.95107	3.25508	4.07373	3.81162	3.9504	3.4041	3.39017	3.70617	3.25508	3.83636	4.22714	4.61468	3.97577	3.39017	3.92027	3.9566	3.21048	4.74333	4.18888	3.25337	3.39017	4.56192	3.39017	3.98156	4.03112	3.87928	3.39017	3.80493	4.19671	4.49114	4.11756	3.39017	3.25337	3.25508	3.88704	4.28531	3.60971	4.44069	3.39017	3.39017	3.25508
Q13103	Secreted phosphoprotein 24	SPP2	4.50316	4.6909	4.76375	4.52262	4.25856	4.51294	4.85145	4.40484	4.44783	4.47944	4.35587	4.27872	4.39047	3.92299	4.38464	4.52172	4.47824	4.39837	4.27673	4.67426	4.66627	4.40611	4.08581	4.74812	4.42749	4.51624	4.28969	4.32519	4.64006	4.58206	4.19166	4.55008	4.71497	4.52583	4.62041	4.45978	4.32013	4.49409	4.74632	4.8066	4.29079	4.16014	3.92299	4.4375	4.31704	4.2655	4.6613
P16070	CD44 antigen	CD44	4.43034	4.30445	4.27407	4.41597	4.46428	4.56647	4.52753	4.30869	4.54616	4.70527	4.36985	4.49023	4.32855	4.46291	4.36302	4.41051	4.58618	4.41519	4.44706	4.34191	4.25091	4.35484	4.42484	4.47421	4.24041	4.61486	4.32085	4.4303	4.23938	4.63269	4.47794	4.30725	4.37115	4.36767	4.33309	4.26254	4.23219	4.5978	4.37181	4.54763	4.47275	4.45741	4.20674	4.25599	4.39877	4.39427	4.6123
Q8N6C8	Leukocyte immunoglobulin-like receptor subfamily A member 3	LILRA3	3.31273	3.33343	3.23737	3.21807	3.31624	3.63017	3.09792	2.62332	3.41595	3.61818	3.35755	3.1128	3.07597	3.36232	3.62904	2.95659	2.62344	3.14823	3.22088	3.24048	3.62275	2.77853	2.77853	3.06584	3.24083	2.98811	3.12399	3.5408	3.58437	2.77853	3.15731	3.55811	3.40761	2.77853	3.44535	3.0259	3.22573	3.58202	3.07539	2.9904	3.30316	3.21612	3.17291	3.34065	3.15105	3.18401	3.00583
P02787	Serotransferrin	TF	7.52251	7.51194	7.49609	7.51425	7.65424	7.56803	7.50123	7.57525	7.49079	7.43516	7.53782	7.38478	7.47369	7.54671	7.46782	7.4812	7.62784	7.36174	7.62489	7.35688	7.50585	7.39549	7.23589	7.64997	7.47096	7.36802	7.40822	7.47296	7.3661	7.42716	7.65086	7.37015	7.55703	7.32904	7.31861	7.33	7.45731	7.43579	7.37974	7.2028	7.5111	7.51358	7.52859	7.57274	7.46878	7.43935	7.5597
A0A0J9YXX1	Immunoglobulin heavy variable 5-10-1	IGHV5-10-1	5.82465	6.28525	6.44704	5.91486	5.94096	5.8321	6.19988	5.78644	6.34621	6.0955	5.80153	5.88057	5.59863	6.07379	5.94153	6.01314	5.93776	6.26318	5.99414	5.82609	6.00193	5.98346	6.0113	6.09157	6.12886	5.73315	6.01675	5.78184	5.90923	5.94782	5.95147	5.78473	5.9302	5.9916	5.80309	5.67292	6.09237	5.95112	5.83852	5.92079	5.78877	5.97454	5.82937	5.89887	5.98134	5.71593	5.5962
P17936	Insulin-like growth factor-binding protein 3	IGFBP3	5.06124	5.2291	5.02643	5.0185	4.98392	4.92757	4.91962	5.07396	5.00318	5.06543	5.04173	5.06965	4.87636	5.00926	4.97662	5.10946	5.0593	4.9027	4.97704	5.14023	4.94189	4.96282	4.71326	5.10073	4.92088	4.90482	5.03814	5.11417	4.82581	5.00034	5.03273	4.92126	4.95744	4.8827	4.97004	4.90032	5.03497	4.9866	4.87568	4.7679	5.04292	4.96969	5.03984	5.04745	4.49321	5.0722	4.91875
A0A0C4DH29	Immunoglobulin heavy variable 1-3	IGHV1-3	5.00727	5.00341	5.34221	4.27821	4.98528	4.84919	5.19265	4.72558	5.40388	5.22688	4.98598	4.65975	5.17477	4.93843	4.76359	4.91431	4.84324	5.36761	5.20465	4.91941	4.79271	5.00041	4.20026	4.87995	5.07107	4.7304	4.98717	5.09761	5.11515	4.97963	5.14062	4.80731	5.08928	4.65779	4.76675	4.73676	4.7674	4.64401	4.77138	5.12654	4.85109	4.9171	4.50054	4.57093	4.523	4.70531	4.38002
P41222	Prostaglandin-H2 D-isomerase	PTGDS	3.84727	4.10252	4.09351	4.23137	4.39112	3.84727	4.06117	3.97098	3.9329	4.10939	4.2906	4.33555	4.42276	4.1147	3.94351	3.98371	4.25895	4.19259	4.34753	4.05561	3.78785	4.21093	3.84727	4.06822	4.22385	4.15876	3.86104	4.15971	3.94194	4.18095	4.06581	3.9802	3.91451	3.84727	3.84727	3.96729	3.97258	3.93198	4.07949	4.13511	4.2093	4.0121	4.04191	4.00676	4.17336	3.95589	3.97516
P15144	Aminopeptidase N	ANPEP	2.71258	3.23756	2.87691	2.96578	3.38849	3.30179	2.59725	3.0331	3.15518	3.21642	3.1421	3.29471	3.14651	3.39518	2.94696	2.90632	3.40991	2.91983	3.15843	3.31902	3.07271	2.87579	2.71258	2.67967	3.1135	3.50581	2.83415	3.66734	3.06418	3.31802	3.19584	3.12169	3.09502	2.71258	2.71258	2.59725	3.11357	3.26825	2.67967	3.07798	3.14234	3.08797	3.02954	3.02871	2.81738	3.02521	2.59725
A0A0B4J1U3	Immunoglobulin lambda variable 1-36	IGLV1-36	5.19086	5.19046	5.25157	5.36811	5.00502	5.31041	5.40926	5.41932	5.49396	5.88948	5.23929	4.76889	5.1458	5.38056	5.20679	5.05722	5.32107	5.35225	5.04194	4.83656	5.38217	5.27808	5.69871	5.5025	5.36908	4.95739	5.22252	4.9714	5.40478	5.18737	4.96574	5.18552	5.41961	5.07695	5.23017	5.30733	4.92777	5.41717	4.74809	5.59818	5.33781	5.1037	5.04027	5.31583	5.31272	4.71688	4.9695
A0A075B6P5	Immunoglobulin kappa variable 2-28	IGKV2-28	6.20386	5.78216	6.03594	6.12065	5.81242	5.79535	6.30504	6.15948	6.37777	6.16473	6.0199	6.02756	5.75995	6.15949	6.16949	6.06217	6.15991	6.15963	6.32579	5.85591	5.98122	6.12361	6.24656	5.65344	6.10692	5.77011	6.06132	6.88643	5.99027	5.90289	5.59346	5.88282	6.34729	5.66074	5.83391	5.97256	6.25305	5.99549	5.77087	6.12125	5.75752	6.02666	5.85054	6.21323	5.83442	6.07647	5.87128
O43866	CD5 antigen-like	CD5L	6.43495	6.54681	6.58314	6.5793	6.46592	6.50042	6.37239	6.59267	6.32467	6.4318	6.20783	6.72103	6.33517	6.51823	6.49545	6.39484	6.63997	6.78836	6.60714	6.19824	6.56692	6.74686	6.50597	6.53509	6.40768	6.3003	6.7864	6.25025	6.33132	6.27959	6.32774	6.49484	6.5181	6.45659	6.16929	6.0017	6.50861	6.76824	6.10419	6.29148	6.30666	6.35444	6.53521	6.3619	6.35517	6.1322	6.20011
O43790	Keratin, type II cuticular Hb6	KRT86	5.06957	4.98488	4.8867	5.06638	5.01902	5.14515	4.9813	4.78771	4.98964	4.72515	4.88782	4.8675	4.93608	4.87743	4.8278	4.94467	5.08068	6.32855	5.10022	4.89639	4.82277	4.92795	4.76284	4.76713	4.84323	4.95905	4.97759	4.75802	4.95199	4.8303	4.98038	4.71747	4.94979	4.89358	4.80148	4.78369	4.70962	4.89993	4.712	4.59832	4.9281	5.01183	4.73198	4.83963	4.9031	5.03911	4.75414
P23083	Immunoglobulin heavy variable 1-2	IGHV1-2	6.34437	6.33999	6.20775	6.12924	6.0943	6.44871	6.67156	6.25204	6.50838	6.50999	5.90059	6.1033	6.00587	6.54081	6.4666	6.23914	6.39191	6.38738	6.27181	6.20809	6.44668	6.30283	6.60846	6.41423	6.45349	5.82716	6.39521	5.8863	6.30174	6.36497	6.00486	6.30267	6.15088	6.08745	6.0168	6.05941	6.27387	6.22343	6.09051	6.50344	5.97096	6.22465	6.08639	6.2849	6.24499	6.18308	6.02462
P01871	Immunoglobulin heavy constant mu	IGHM	7.75954	7.74361	7.77747	7.79295	7.75767	7.71867	7.51671	7.84811	7.58094	7.61759	7.45199	7.9659	7.55512	7.7759	7.68838	7.59575	7.88275	8.19991	7.87704	7.38913	7.81009	8.03193	7.69445	7.75528	7.62182	7.44888	8.02658	7.41482	7.51676	7.42716	7.53123	7.63096	7.74882	7.72896	7.34233	7.23154	7.67725	8.02527	7.35355	7.48756	7.57283	7.63358	7.69225	7.60775	7.58477	7.29324	7.44121
A0A0C4DH38	Immunoglobulin heavy variable 5-51	IGHV5-51	5.72023	5.7644	6.00091	5.91575	5.85554	5.56256	6.03048	5.59545	5.84421	5.96477	5.72082	5.65343	5.62889	5.9461	5.68391	5.54806	5.79283	6.17811	5.80237	5.33425	5.75513	5.85803	5.7431	5.6855	5.76979	5.53679	5.82472	5.44146	5.65115	5.69195	5.65071	5.49798	5.64512	5.66128	5.56318	5.48643	5.69092	5.6653	5.66279	5.68616	5.4678	5.62143	5.59667	5.76679	5.63582	5.58662	5.34683
A0A0B4J1V0	Immunoglobulin heavy variable 3-15	IGHV3-15	5.30061	5.6826	5.65198	5.55861	5.58887	5.30335	5.56624	5.3153	5.76239	5.53495	5.35393	5.48417	5.49324	5.57414	5.2608	5.23159	5.60439	5.825	5.90591	5.3809	5.57679	5.49328	5.71917	5.50791	5.53869	5.33787	5.34612	5.30531	5.45021	5.3564	5.39236	5.56522	5.62756	5.18782	5.2152	5.4344	5.65879	5.46049	5.1289	5.46477	5.02932	5.08216	5.39615	5.54097	5.38242	5.44751	4.97588
P01715	Immunoglobulin lambda variable 3-1	IGLV3-1	3.53591	4.66853	4.19287	4.12734	4.72445	4.53597	4.71641	4.27036	4.67635	5.62393	3.50303	3.958	4.59048	4.55206	4.04925	4.49581	4.63368	5.47116	4.84033	3.71046	5.21216	4.57068	5.15565	4.39446	3.73575	4.78014	4.75647	5.68958	4.42602	4.42457	4.65608	3.92583	3.71021	3.53591	3.99867	3.64194	4.12302	4.33427	4.50506	4.23045	3.50303	3.97222	4.17893	4.28142	4.31924	4.09724	4.39659
P26927	Hepatocyte growth factor-like protein	MST1	5.1263	5.08054	4.91826	4.88344	5.06177	4.97877	4.8536	4.98554	4.99065	4.95124	4.65383	4.96514	4.85394	4.94172	5.05949	4.72762	4.85833	4.83514	5.01634	5.08939	5.07919	5.00799	4.70486	4.95493	4.96652	4.97424	5.09047	5.12205	5.06164	5.0053	5.01336	5.05897	5.15818	4.84769	4.94732	5.03878	5.029	4.89733	5.09717	4.9238	5.03039	5.00012	5.16299	5.01383	4.73323	4.78198	5.04475
O95445	Apolipoprotein M	APOM	6.00698	5.8578	6.02454	5.75918	5.81922	6.02211	5.79539	5.78653	5.91891	5.89853	5.95918	5.9856	5.75238	5.74142	5.77879	5.87869	5.79506	5.75992	5.8824	5.89879	5.8542	5.94257	5.64258	5.95947	5.85571	5.76318	5.91034	6.01305	5.67711	5.93957	5.90877	5.95201	5.96443	5.88533	5.85626	5.8405	5.92723	5.90491	6.02115	5.82543	5.91958	6.08264	5.87502	5.85129	5.81296	5.90665	5.77363
Q15848	Adiponectin	ADIPOQ	4.64002	5.03297	4.77333	4.44617	4.75603	4.60996	5.16266	4.46521	4.25861	4.30261	4.61983	4.56843	4.55229	4.42621	4.10608	4.1013	4.4555	4.34605	4.50832	4.44718	4.33906	4.83302	4.16152	4.57822	4.62149	4.51017	4.40362	4.68672	4.61782	4.52444	4.31229	4.47323	5.00662	4.76272	3.88252	3.92569	4.40175	4.58081	4.54299	4.7581	4.63488	4.84761	4.55253	4.42078	4.6512	4.72052	4.73224
P00450	Ceruloplasmin	CP	7.07127	7.13468	7.2156	7.12525	7.27494	7.28683	7.12168	7.21125	7.09449	7.24795	7.02511	7.09352	7.23527	7.12151	7.17806	7.22497	7.10573	7.16642	7.37482	7.15004	7.14824	7.11048	7.10041	7.19747	7.19857	7.10759	7.00977	7.20433	7.08449	7.17366	7.39357	7.2135	7.38288	7.04527	7.14863	7.16729	7.10452	7.30095	7.18038	7.05689	6.95725	7.29129	7.14606	7.38552	7.21849	6.92849	7.24299
P02679	Fibrinogen gamma chain	FGG	3.5597	3.36175	3.42175	3.34147	3.79229	3.52807	3.49057	2.84525	3.36049	3.29888	3.57843	3.36583	3.36085	3.37638	3.65465	3.31911	3.74011	3.14877	3.60312	4.28931	3.69528	2.96547	2.96547	3.83753	3.10003	3.24634	3.17578	3.6639	3.5053	2.96547	4.24457	3.40803	3.45673	2.96547	2.96547	3.34192	3.45537	3.4885	3.49915	3.30022	2.66082	3.41512	3.09085	3.86076	3.28268	3.2464	3.37346
P14151	L-selectin	SELL	4.76948	4.8663	4.88452	4.73535	4.76222	4.91116	4.67833	4.72697	4.67044	4.73272	5.09387	4.66256	4.59942	4.76815	4.83416	4.61714	4.9974	4.61931	4.65588	4.65887	4.628	4.68151	4.68836	5.00217	4.51931	4.81424	4.75462	4.69726	4.55904	4.78117	4.84933	4.57519	4.769	4.64997	4.47608	4.69587	4.74155	4.76053	4.53204	4.44443	4.75415	4.87131	4.55536	4.84512	4.57828	4.81712	4.66936
P22105	Tenascin-X	TNXB	4.13637	4.00146	3.9673	3.93549	3.99793	4.08888	4.22601	3.94754	3.97514	3.51456	3.9094	3.81853	3.68133	3.72667	3.68398	3.81672	4.094	3.71037	3.77817	3.78234	4.16553	3.59351	3.97745	3.96444	3.59351	3.93844	3.7808	4.07443	3.89948	4.02432	3.71988	3.88501	3.85574	3.59351	3.98446	3.88561	3.78854	3.97388	3.87084	4.22878	3.6659	3.917	3.69888	3.91561	3.95646	3.90027	3.80442
A0A0C4DH73	Immunoglobulin kappa variable 1-12	IGKV1-12	6.00282	6.07351	5.773	5.85801	5.97114	5.79732	6.15193	5.88162	5.83694	6.17495	5.94679	5.86656	5.91364	6.13167	5.96857	5.80421	5.98875	6.07027	6.0527	5.94674	5.7085	5.67078	6.16902	6.10785	5.8788	5.47865	5.73134	5.21008	5.99886	5.54248	5.79268	5.65625	5.81251	5.63088	5.64956	5.56037	5.80365	5.7865	5.73913	5.85824	5.63323	5.78486	5.69322	5.98832	5.61425	5.80486	5.4194
Q6UXB8	Peptidase inhibitor 16	PI16	4.47043	4.67459	4.56196	4.41243	4.55815	4.40286	4.48979	4.38734	4.38963	3.94434	4.48907	4.57197	4.64254	4.16963	4.25984	4.43327	4.77975	4.243	4.37648	4.38621	4.29723	4.21552	4.21652	4.52328	3.96234	4.67078	4.26929	4.52464	4.25865	4.77651	4.50877	4.44161	4.25168	3.92101	4.3874	4.11312	4.13464	4.30905	4.22177	4.48536	4.63802	4.57934	4.30707	4.21765	4.1837	4.30311	4.29284
P01743	Immunoglobulin heavy variable 1-46	IGHV1-46	4.71132	5.05099	5.15126	4.96518	4.99634	4.88068	5.18342	4.99118	5.35297	5.2408	4.99153	4.80899	4.84084	5.2205	5.26948	4.72328	5.11697	5.09687	5.07769	4.95799	5.04014	5.08491	5.47583	5.05063	5.21188	4.7955	5.10046	5.34078	5.01711	5.16261	5.13031	4.79464	4.91524	4.43287	4.96231	4.76302	4.97327	4.86891	4.99713	4.76129	4.73696	4.98447	4.56106	5.10548	4.64783	4.64363	4.65138
P80748	Immunoglobulin lambda variable 3-21	IGLV3-21	5.64857	5.53697	4.83754	5.76487	4.7971	5.65222	5.933	4.62004	5.20935	5.71087	5.89167	5.47292	4.81701	5.66928	5.49724	5.23999	6.00393	5.06551	5.66152	5.75847	5.48134	4.91012	5.04962	6.00276	5.89112	5.40198	5.08671	5.79484	4.81673	5.59829	5.27928	5.86128	5.78155	5.32594	5.42186	5.69597	5.57411	5.65914	5.0615	5.98765	5.52149	5.97217	5.48097	5.71881	4.94543	4.95169	5.14328
A0A075B6K5	Immunoglobulin lambda variable 3-9	IGLV3-9	6.28061	6.11244	5.97452	6.34623	5.99081	6.45888	6.42112	5.89194	6.30391	5.59611	6.26272	5.93608	5.99687	6.18394	6.11319	5.95339	6.28756	6.27034	6.01739	6.12396	6.21922	6.01179	6.39681	6.34953	6.3142	6.05581	6.08739	6.08405	5.34464	6.11183	6.01281	6.14953	6.38302	5.95737	6.0674	6.26771	6.13093	6.19168	6.16039	6.41934	6.00812	6.41043	6.12527	6.22329	6.0318	5.83647	5.7639
P04278	Sex hormone-binding globulin	SHBG	5.07435	5.14422	5.41952	4.95582	4.83404	5.33135	5.06833	4.765	4.67027	4.91508	4.85435	4.70563	4.54199	4.78844	4.44144	4.93338	5.08779	4.60164	5.35165	4.9226	4.88835	4.76332	4.37258	5.20434	4.61532	5.08599	4.64413	4.99365	4.56305	5.06319	5.61035	4.8649	5.49896	4.9718	4.90511	4.84188	4.70124	4.95247	5.0054	4.98264	4.97455	5.15236	4.93351	5.25815	4.85284	4.68275	5.05166
P01880	Immunoglobulin heavy constant delta	IGHD	5.97235	5.49434	5.68529	6.15947	5.34303	6.37022	5.77938	6.1064	5.73652	4.99994	4.671	5.62808	4.7042	4.82195	5.3855	5.79102	5.39271	5.45303	5.5596	5.30273	4.94991	5.42728	4.71181	6.28454	5.90266	5.84623	5.55697	5.26904	5.75902	6.26944	5.42518	5.95927	4.84184	4.85854	4.71181	6.43614	5.13802	5.88638	6.81429	6.00463	4.671	5.55361	4.71592	5.74194	4.87578	5.42157	5.0511
P33151	Cadherin-5	CDH5	4.97251	4.84455	4.59283	4.73498	4.93433	4.93417	4.84937	4.83704	4.75774	4.97558	4.87463	4.71584	4.97159	4.73849	4.60928	4.7039	5.1165	4.62603	4.52788	4.66338	4.65305	4.63065	4.78875	4.6414	4.49395	4.85112	4.71121	4.81979	4.5099	4.94042	4.8706	4.85337	4.59991	4.48491	4.48733	4.616	4.56292	4.83819	4.67976	4.72048	4.72607	4.8124	4.54382	4.67243	4.55864	4.73727	4.59848
P01597	Immunoglobulin kappa variable 1-39	IGKV1-39	5.41982	5.47812	5.35834	5.25848	5.52927	5.45487	5.68271	5.25004	5.62815	5.92851	5.38009	5.32827	5.59611	5.62506	5.43285	5.54441	5.3746	5.47627	5.58899	5.5613	5.73651	4.95206	5.80399	5.73193	5.39013	5.29958	5.01467	4.49785	5.38196	5.05141	5.33486	5.442	5.12888	4.95966	4.99401	4.74803	5.22767	5.26376	4.69834	5.41779	4.92752	5.24968	4.93915	5.38101	4.63243	5.30709	4.65775
[truncated: 11 more columns]

## Sheet: Protein analysis
Protein level analysis (simple and complex)
								Normalized expression values	Normalized expression values	Normalized expression values	Normalized expression values	Normalized expression values	Normalized expression values	Normalized expression values	Normalized expression values	Normalized expression values	Normalized expression values	Normalized expression values	Normalized expression values	Normalized expression values	Normalized expression values	Normalized expression values	Normalized expression values	Normalized expression values	Normalized expression values	Normalized expression values	Normalized expression values	Normalized expression values	Normalized expression values	Normalized expression values	Normalized expression values	Normalized expression values	Normalized expression values	Normalized expression values	Normalized expression values	Normalized expression values	Normalized expression values	Normalized expression values	Normalized expression values	Normalized expression values	Normalized expression values	Normalized expression values	Normalized expression values	Normalized expression values	Normalized expression values	Normalized expression values	Normalized expression values	Normalized expression values	Normalized expression values
							SampleType	Control	Control	Control	Control	Control	Control	Control	Control	Control	Control	Control	Control	Control	Control	Control	Control	Control	Control	Control	Control	Control	Control	Control	Control	Control	Control	Control	Control	Control	Recuperated COVID-19	Recuperated COVID-19	Recuperated COVID-19	Recuperated COVID-19	Recuperated COVID-19	Recuperated COVID-19	Recuperated COVID-19	Recuperated COVID-19	Recuperated COVID-19	Recuperated COVID-19	Recuperated COVID-19	Recuperated COVID-19	Recuperated COVID-19
							Sample ID	U467	U487	U194	U477	U046	U030	U506	U236	U051	U340	U277	U482	U514	U055	U175	U439	U264	U470	U244	U396	U128	U356	U488	U420	U409	U008	U327	U062	U288	C4	C1	C19	C24	C17	C3	C75	C9	C8	C2	C7	C21	C11
							Pair ID	1_C4_U467	2_C1_U487	4_C24_U194	8_C9_U477	5_C75_U46	6_C3_U30	7_C17_U506	9_C8_U236	10_C2_U51	11_C7_U340	16_C18_U277	14_C6_U482	12_C11_U514	13_C21_U55	15_C23_U175	17_C5_U439	18_C10_U264	19_C26_U470	21_C22_U244	22_C27_U396	20_C15_U128	23_C16_U356	3_C19_U488	24_C12_U420	25_C14_U409	28_C28_U8	27_C13_U327	26_C20_U62	29_C25_U288	1_C4_U467	2_C1_U487	3_C19_U488	4_C24_U194	7_C17_U506	6_C3_U30	5_C75_U46	8_C9_U477	9_C8_U236	10_C2_U51	11_C7_U340	13_C21_U55	12_C11_U514
						Female = 1, Male = 0	Gender	0	0	0	0	0	0	0	0	0	0	0	0	0	0	0	1	1	1	1	1	1	1	1	1	1	1	1	1	1	0	0	0	0	0	0	0	0	0	0	0	0	0
						In years	Age	25	26	32	32	32	33	34	48	49	51	51	53	53	54	56	22	27	31	34	35	38	42	44	45	46	50	50	52	61	23	26	27	31	34	34	34	43	47	50	51	54	54
						Non-white = 1, White = 0	Race	1	1	0	1	1	1	0	1	0	0	1	1	1	0	1	1	0	0	1	0	1	1	1	1	1	1	1	0	1	1	1	0	0	1	1	1	1	1	0	0	0	1
							Days since diagnosis																														38	22	36		9	29	62	63	60	29	39	44	40
							Self-reported presence of symptoms																														0	0	0	0	0	0		1	1	1	1	1	1
ClusterOrder after hierarchical clustering	Cluster ID (arbitrary number denoting cluster)	Cluster Number in Figures	Cluster of size	Accession	ID	Description	GeneName	U467	U487	U194	U477	U046	U030	U506	U236	U051	U340	U277	U482	U514	U055	U175	U439	U264	U470	U244	U396	U128	U356	U488	U420	U409	U008	U327	U062	U288	C4	C1	C19	C24	C17	C3	C75	C9	C8	C2	C7	C21	C11
1	309	8	26	P0DOY3	IGLC3_HUMAN	Immunoglobulin lambda constant 3	IGLC3	-0.3332	0.5867	-0.3636	1.1469	0.0351	0.7778	0.5388	1.3383	0.2816	0.2041	0.2846	-0.3222	-0.8593	0.0156	0.5298	1.9033	-1.9512	0.4924	0.1084	-0.8006	0.1997	0.0052	3.2052	0.8927	0.2804	0.4889	-0.3441	-0.4286	-1.4777	0.8867	-0.4535	-0.5541	-0.0106	0.7093	0.6567	0.1803	1.0841	-1.6557	-0.4744	-1.8616	0.0027	-1.5509
2	309	8	26	P01834	IGKC_HUMAN	Immunoglobulin kappa constant	IGKC	0.1735	-0.6488	-0.4668	0.9502	-0.6507	0.5989	1.6361	1.309	0.0135	-0.0055	-1.5921	0.1303	-0.8497	-0.7718	1.3574	2.2445	-0.869	0.4749	0.0197	-0.9072	0.069	0.0594	-0.5731	1.5518	-0.0037	0.6711	-1.0404	1.2129	-0.605	-0.1107	-0.033	-0.8323	0.0962	1.4141	-0.0511	-2.0145	1.0795	-0.8977	0.2419	-3.3635	-0.5528	-0.0621
3	309	8	26	P06310	KV230_HUMAN	Immunoglobulin kappa variable 2-30	IGKV2-30	0.1708	-0.1005	-0.538	-0.3545	0.0814	1.3003	1.7419	1.0108	0.2675	0.6055	-1.0729	-0.5865	-1.0179	-0.4166	-0.0766	0.5426	-1.4832	-0.062	-1.2427	-0.9803	-0.0874	0.5178	0.3755	2.0561	0.2467	1.5564	-0.6007	-0.0743	-1.9762	0.3571	0.199	-1.6117	-0.367	1.1568	-0.0076	-0.4476	-0.1764	-3.223	0.8064	-0.4991	0.9492	0.2986
4	309	8	26	P01700	LV147_HUMAN	Immunoglobulin lambda variable 1-47	IGLV1-47	-0.4132	1.0079	-0.416	-0.1808	-0.1003	0.0871	-0.2842	0.2234	-1.1466	-1.3819	-0.1042	-0.6615	-0.8027	0.4613	1.0671	2.124	-1.3359	-0.0972	1.1949	0.076	-0.6401	0.8533	1.42	0.1471	-0.1271	0.2129	-0.2831	-0.2506	-1.3663	1.3332	-1.3925	-0.8694	-0.0096	1.2048	0.188	0.1506	0.3607	-3.828	0.4672	-2.2252	1.1161	-0.3336
5	309	8	26	P04211	LV743_HUMAN	Immunoglobulin lambda variable 7-43	IGLV7-43	0.5353	0.129	-0.5475	-0.471	0.056	-0.2626	1.1185	1.0358	0.1014	0.4537	-0.3307	0.6948	-1.2789	-0.7775	-0.1005	1.3986	-0.5832	0.5215	1.1191	-1.0942	-1.2825	1.2697	1.4645	1.0088	-0.0634	-0.0711	-1.2442	-0.7142	-1.2863	0.6471	-0.2121	-1.9052	0.5355	1.6319	0.2697	0.2671	0.5618	-3.7857	-1.1397	-1.0212	0.3962	0.2558
6	309	8	26	B9A064	IGLL5_HUMAN	Immunoglobulin lambda-like polypeptide 5	IGLL5	-0.7394	-0.0118	-1.3954	0.4195	0.2773	0.5538	-0.31	0.2355	-0.0432	0.1185	0.3801	0.1184	-0.9688	-0.4145	-0.2497	2.2786	-2.2887	0.1433	-0.0686	-1.2578	0.7495	0.2739	2.3782	0.9882	-0.5332	1.086	-0.8834	-0.1589	-2.303	0.0193	0.2328	-0.7671	0.0003	1.5228	0.3477	0.4003	1.0443	-2.2098	-0.8592	-1.8502	-0.0909	-0.3318
7	309	8	26	P15814	IGLL1_HUMAN	Immunoglobulin lambda-like polypeptide 1	IGLL1	-0.5648	-0.4268	-1.4942	0.0025	0.3551	0.6502	-0.3011	0.0302	0.1307	0.105	0.269	0.4405	-1.2086	-0.954	-0.27	2.2467	-2.1581	-0.0136	0.2377	-1.3724	1.568	0.7314	0.8349	0.8684	-1.2172	1.266	-1.321	-0.1172	-2.3404	-0.7705	0.6488	-0.2583	0.0294	1.632	0.5773	0.4675	0.5374	-1.7661	-0.5865	-1.9793	-0.0139	-0.1585
8	309	8	26	A0M8Q6	IGLC7_HUMAN	Immunoglobulin lambda constant 7	IGLC7	-0.6009	-0.5315	-1.0713	0.2579	0.3716	0.4934	0.0286	-0.8213	0.1481	-0.0715	-0.0173	0.3896	-1.0903	0.0003	-0.1006	2.2602	-2.1353	-0.1817	0.1624	-2.7878	1.4908	0.7928	0.8954	0.9147	-1.2405	1.5341	-0.5873	0.0219	-2.2926	0.1645	0.3536	-0.2641	0.1819	1.8574	0.4437	-0.3458	0.9581	-1.6711	-0.6369	-1.8419	-0.0493	-0.1795
9	309	8	26	A0A075B6S6	KVD30_HUMAN	Immunoglobulin kappa variable 2D-30	IGKV2D-30	-0.6548	-0.6548	-0.9227	-0.9227	-0.3165	2.3063	0.0293	-0.667	-1.2172	-0.667	-0.667	-0.6548	0.7825	-0.667	0.4271	1.4412	0.3991	-0.6548	0.4827	-0.9227	0.1019	1.5569	1.7428	2.1293	0.7521	-0.667	-0.6548	-0.9227	-1.2172	-0.6548	1.2917	-1.2172	-0.9227	0.8539	-0.6548	-0.9227	1.0885	-0.667	-1.2172	-0.667	-0.667	1.319
10	309	8	26	P01706	LV211_HUMAN	Immunoglobulin lambda variable 2-11	IGLV2-11	-1.2213	0.6817	-1.1666	-0.8385	0.2938	0.3413	0.1801	-0.5337	-0.5261	0.3952	0.0716	0.819	-0.7618	-0.9638	-0.71	0.5696	0.4062	0.5448	-1.8687	-1.4313	-0.6405	1.7998	0.5512	0.5733	-0.55	-0.5097	0.1753	-0.8987	-1.3899	1.1809	-0.5852	-0.8685	1.0906	2.6805	-0.0585	0.0342	1.5481	0.3669	-0.8229	-1.0474	0.0097	0.5199
11	309	8	26	P01701	LV151_HUMAN	Immunoglobulin lambda variable 1-51	IGLV1-51	-2.2533	0.7683	-0.8213	-1.5799	0.2576	-0.3861	-0.7776	-0.648	-0.7734	-0.2827	-1.1418	0.5828	-0.9017	-0.2768	0.7124	0.2438	-0.3717	-0.0679	0.094	-1.3937	-1.5888	0.773	1.8991	-0.1093	-0.0949	1.5168	-0.3709	0.5498	-2.2693	1.5876	-0.6382	-1.6201	-0.4781	1.9797	0.0568	-0.2592	1.4153	-1.122	0.4944	-0.2747	1.3856	-0.3282
12	309	8	26	P07225	PROS_HUMAN	Vitamin K-dependent protein S	PROS1	-1.4835	-0.572	-0.3	-0.9454	0.3807	1.6066	0.3315	-0.3891	0.124	-0.2995	-0.5585	0.9089	1.1867	1.7194	0.1738	-0.7604	-1.28	-1.2986	-2.5129	-1.8505	-0.1259	0.8198	1.3971	-0.0536	0.264	1.083	-1.189	-0.1282	0.0643	-1.4033	0.5717	-1.1718	-0.5761	-0.2759	0.1895	1.0211	0.1794	0.4663	1.7807	-0.3228	-1.1613	0.8816
13	309	8	26	P01861	IGHG4_HUMAN	Immunoglobulin heavy constant gamma 4	IGHG4	-1.1008	-1.463	0.1327	-0.0758	0.83	1.4446	-1.0656	0.2312	0.3137	0.7589	-1.6415	-0.081	-2.7872	0.9318	-0.3124	-0.1298	-0.3791	-0.0739	-0.1193	-2.3168	-0.5082	-0.68	1.369	0.4516	-0.1461	0.9594	-2.5193	0.3766	-1.0682	0.4657	0.5374	-2.033	-0.1825	0.7477	0.993	1.1927	0.9598	-0.1107	1.2034	-0.403	-0.024	1.2554
14	309	8	26	P01601	KVD16_HUMAN	Immunoglobulin kappa variable 1D-16	IGKV1D-16	0.8207	-1.2876	-0.7663	-0.6609	-0.5865	0.203	-0.4425	-0.3616	-0.7631	0.2954	-1.8575	-0.015	-1.3242	-1.141	0.9425	1.6722	-0.8431	0.9804	1.0611	-1.2531	0.6005	1.0197	1.9765	0.3462	-0.6878	0.9815	-0.8664	-0.6922	-3.0306	0.8533	0.4009	-1.6694	0.0203	1.8554	-0.3109	0.2793	1.0771	0.4897	-0.8806	-1.6281	0.3693	0.4922
15	309	8	26	A0A0C4DH67	KV108_HUMAN	Immunoglobulin kappa variable 1-8	IGKV1-8	0.3659	-0.9941	0.0626	-1.521	0.4431	0.5458	-1.446	-0.5144	-0.9148	0.3315	-0.7357	-0.5069	-0.9795	-1.1509	0.3399	1.9774	-1.9633	0.3482	0.5434	-0.1636	0.4694	-0.0005	0.8527	0.6902	-0.8915	1.0326	-1.1805	-0.3569	-2.7171	0.6961	1.2112	-0.0211	-0.0112	0.9196	-1.0493	-0.3652	0.7393	-0.9591	-1.0265	-2.088	1.3027	1.1451
16	309	8	26	A2NJV5	KV229_HUMAN	Immunoglobulin kappa variable 2-29	IGKV2-29	0.2017	-1.6602	-0.2176	-1.215	-0.8383	0.776	-0.2363	-0.3636	-0.9923	-0.6785	-1.5301	-0.9107	-0.2439	-0.5054	0.5291	1.694	-1.0171	-0.202	0.5409	-0.5462	-0.7441	0.7499	0.0583	2.3122	-1.1862	0.7873	-1.0124	-0.3073	-2.2811	0.9811	0.1685	0.0174	0.1328	1.161	0.8095	0.6947	0.3518	1.7163	-0.4926	-1.6449	0.5465	1.2995
17	309	8	26	A0A0A0MS15	HV349_HUMAN	Immunoglobulin heavy variable 3-49	IGHV3-49	1.1392	-0.4771	-0.6214	-0.2983	-1.0182	-0.1746	-0.7371	0.5643	-0.3788	0.0607	0.2972	-1.4686	-1.0085	-1.0128	0.7139	0.9551	-2.907	-0.1998	-0.112	-1.5312	0.9748	0.4211	1.4033	-0.2554	-0.0016	2.2897	-1.7467	-0.4147	-1.8507	0.131	0.0132	-1.0784	-0.6709	0.8144	0.3698	0.6263	1.1373	0.0767	-1.4688	-0.9359	0.0272	1.4835
18	309	8	26	P01718	LV327_HUMAN	Immunoglobulin lambda variable 3-27	IGLV3-27	0.2607	0.1141	2.0018	-0.2609	2.04	-0.7497	-0.6607	0.5109	0.1292	0.107	-0.0298	0.6004	-0.5093	-0.8127	-0.6974	1.3381	-1.5399	0.6372	0.4238	-1.1503	-0.7396	-0.9605	1.9412	-0.2117	-1.2301	1.1028	-1.1367	-1.6282	-2.7986	1.1611	-0.0151	-0.0726	0.3169	0.4802	0.1233	0.7068	0.5863	0.9551	-1.5938	-0.9642	-0.5198	-0.0892
19	309	8	26	A0A075B6P5	KV228_HUMAN	Immunoglobulin kappa variable 2-28	IGKV2-28	-0.49	-0.5813	0.211	-0.2091	-0.2999	1.1137	-0.1586	-0.1702	-1.2449	0.3261	-1.184	-0.9421	-0.673	-0.8203	-0.8939	0.3033	-1.9938	1.1125	0.8353	-0.0469	-0.2633	1.0171	0.4154	1.4473	-0.8962	0.1234	-1.6867	-0.0164	-0.7256	0.9874	0.7926	-0.0472	0.5919	1.5864	0.4262	0.1419	-0.1824	3.9084	-0.0122	-1.1875	0.59	0.026
20	309	8	26	A0A075B6J9	LV218_HUMAN	Immunoglobulin lambda variable 2-18	IGLV2-18	-0.7763	0.0426	0.1304	-1.0074	-0.579	0.171	-0.2323	-0.2021	-2.3363	3.2515	0.1098	0.2816	-1.9249	-0.7345	-0.0792	0.1362	0.1508	-0.8432	-0.0507	-0.7529	-0.5681	-0.1193	0.8234	1.3434	-0.5221	0.1981	-0.2344	-0.373	-1.4253	0.8409	-0.1603	-2.0628	-0.9823	0.4636	0.0386	0.572	-2.6555	-0.1177	-0.1852	-0.4249	0.2789	0.4184
21	309	8	26	P01714	LV319_HUMAN	Immunoglobulin lambda variable 3-19	IGLV3-19	-0.0987	-0.2949	-0.2386	-0.2307	0.235	-0.4823	-0.2577	1.7036	-1.7628	-1.0743	-0.3989	-1.0442	-0.7562	-1.8327	0.7528	0.6998	-0.3231	-1.3605	0.1682	-0.2968	-0.6391	-0.7785	0.1339	-0.3347	0.2354	-0.6043	0.7355	-1.3703	-1.9035	2.3502	-0.0768	-1.213	-0.0878	0.918	0.4371	1.0313	-2.191	0.1157	-0.2247	0.2077	0.4828	0.0093
22	309	8	26	A0A0B4J1U7	HV601_HUMAN	Immunoglobulin heavy variable 6-1	IGHV6-1	0.6	-1.5488	-1.6193	0.6175	1.1147	0.4393	-0.1529	0.7344	-2.301	1.1022	0.5033	0.8213	0.5612	-0.4769	0.5036	0.604	-1.0737	-0.939	0.1459	-0.0044	0.3022	0.2725	0.0365	-1.7648	-0.4202	0.6063	-2.1094	0.9538	-0.5626	0.2083	0.9217	-2.0687	-0.401	1.3978	-0.631	-0.0092	-1.5516	-0.2408	0.5059	-1.0708	0.3622	0.2202
23	309	8	26	Q9Y6R7	FCGBP_HUMAN	IgGFc-binding protein	FCGBP	-0.4674	-1.6884	-0.3001	-0.3537	-0.4267	1.011	-0.973	1.671	-0.4594	-0.4603	-1.6326	0.5188	0.6828	-0.0356	1.1376	0.3318	0.2398	0.5263	0.5005	1.1813	-1.275	0.3872	-0.0314	1.8255	0.5114	0.0695	-1.2858	-0.5985	0.5679	2.4545	-0.9889	-0.2834	-1.0139	0.6611	-1.8851	-1.7936	0.1567	0.4388	0.4545	0.3904	-1.2922	-0.3809
24	309	8	26	P00739	HPTR_HUMAN	Haptoglobin-related protein	HPR	-0.2537	0.1403	-0.6795	-0.0611	-0.0463	-0.7766	-0.5654	1.154	-1.2159	-2.1473	-0.5017	0.577	0.9593	0.1663	0.3628	2.0341	-0.1201	-2.3586	0.9164	-0.5199	-0.3909	-0.8219	0.1621	0.3922	-0.1213	0.6276	-0.8792	-0.6001	0.1897	-0.4012	0.0918	-1.875	-1.046	0.5785	-0.3717	-0.4237	0.2019	1.176	0.096	-1.3185	-1.088	0.9769
25	309	8	26	O14791	APOL1_HUMAN	Apolipoprotein L1	APOL1	0.08	0.2415	-0.1482	-0.0248	-0.0463	-0.0982	-0.2126	1.5346	-1.2738	-2.359	-1.6323	0.6327	1.5714	-0.1081	0.382	1.4123	0.7854	-2.5092	2.4881	-0.0288	-0.2865	-0.8799	0.3155	0.3662	-0.3442	0.4924	-0.6588	-0.4196	-0.4331	-0.025	-0.0109	-1.5879	-1.6718	0.3184	-0.1659	-0.8754	0.3248	-0.303	0.737	-1.2823	-1.2571	0.458
26	309	8	26	A0A0B4J1Y8	LV949_HUMAN	Immunoglobulin lambda variable 9-49	IGLV9-49	-0.3567	0.7423	0.2275	-1.3693	-2.2658	0.6389	-0.5189	0.516	-1.7806	-0.4992	-0.7228	-0.2404	0.0323	0.1655	-0.6949	-0.0674	-1.0187	-0.5908	0.2846	-0.0499	0.2725	0.2201	0.4665	0.6939	0.9487	-0.132	-2.2639	0.1293	-0.1515	-0.6096	1.5817	0.3199	-2.0688	1.5436	-1.1336	-0.9325	0.7512	-0.7339	0.6961	0.7816	-1.7276	0.9238
27	310	5	47	A0A075B6R9			A0A075B6R9	-0.3564	0.1708	-1.508	-0.77	0.1355	-0.7059	-0.8545	-0.597	-0.4659	0.8945	-1.6518	0.2091	0.8806	-0.6715	-0.3676	0.0655	-0.772	0.322	-1.3426	0.0324	-0.4651	0.8342	-1.0908	1.1992	-1.7271	1.289	-0.4246	-0.383	-2.5353	0.3821	-0.1635	-0.1748	1.2457	0.4566	-0.1777	0.0123	0.0479	-0.6099	-0.137	-0.5798	0.996	0.5922
28	310	5	47	P01709	LV208_HUMAN	Immunoglobulin lambda variable 2-8	IGLV2-8	-0.6465	-0.3489	-1.2033	-1.4382	-0.0014	0.22	-0.4223	-0.949	-0.8867	0.4232	0.0842	1.0022	-0.2272	2.3333	-0.9682	1.1588	1.512	1.1199	-0.3972	-0.5188	-1.6698	1.4476	-0.4159	0.4076	0.1145	1.2127	-1.3044	-0.748	-1.4603	1.0466	-1.0634	-1.6163	1.0264	1.506	0.7348	1.1412	-0.707	-0.8201	0.1814	-0.6267	0.8529	0.3704
29	310	5	47	P01591	IGJ_HUMAN	Immunoglobulin J chain	JCHAIN	-0.0687	0.24	-1.2831	-0.1933	1.0971	0.139	1.2516	-0.7013	-0.4716	0.8799	-1.1889	-0.6555	-0.0104	0.0299	-0.2828	1.6167	-1.2864	1.1229	-0.7271	-2.1033	-0.7179	1.4064	0.1098	0.9472	-1.4675	0.9793	0.0748	-0.2957	-1.7124	-0.1724	-0.9176	-1.5289	1.2698	-0.7313	1.3458	1.3826	-0.56	-1.3638	1.088	0.2797	0.7296	-0.2547
30	310	5	47	O43866	CD5L_HUMAN	CD5 antigen-like	CD5L	-0.1421	-0.7941	-1.511	-0.0007	1.4819	-0.4604	1.5828	-1.8047	-0.6624	1.7091	-1.6473	-1.0336	0.2529	0.4493	-0.4265	2.0101	-0.5599	1.6274	-0.3937	-1.719	-2.1458	0.3199	-0.7363	0.3661	-1.3306	0.659	0.0669	-0.43	-1.1807	0.3071	-0.0384	-1.1432	0.9589	-0.5748	1.4788	1.6712	-0.5425	-0.9368	1.3532	-0.6933	0.3667	0.6825
31	310	5	47	P01871	IGHM_HUMAN	Immunoglobulin heavy constant mu	IGHM	-0.087	-1.0322	-1.6198	0.1307	1.2569	-0.4576	1.592	-1.5463	-0.3931	1.4619	-1.3552	-1.4681	-0.1381	0.1309	-0.3407	1.813	-0.5756	1.5162	-0.2399	-1.9316	-1.8905	0.065	-0.7672	0.3791	-1.4044	0.6638	0.2919	-0.1266	-0.9706	0.1405	0.4261	-0.9233	0.9667	-0.3575	1.6212	1.5977	-0.6391	-1.0864	1.3315	-0.9369	0.4978	0.5048
32	310	5	47	A0A0C4DH36			A0A0C4DH36	0.7883	-1.3304	-1.2221	0.7393	-0.1334	1.4552	-0.2239	-0.6598	-0.5906	-0.0023	-0.232	0.054	0.689	0.0398	-1.0731	0.7916	-0.4218	0.3803	1.2224	-0.2858	-0.3307	0.762	-1.5429	0.6874	-1.0146	1.303	-0.6962	-0.7539	-3.385	-1.4925	0.5366	0.2945	1.2592	0.8689	0.9422	1.0049	-0.2858	-0.9674	-0.1872	-1.2957	-0.1516	0.7739
33	310	5	47	P06312	KV401_HUMAN	Immunoglobulin kappa variable 4-1	IGKV4-1	1.0472	-0.5369	-1.2227	-0.8033	0.5889	-0.175	-0.7775	-0.0802	-1.6157	0.6623	-0.3446	0.6726	-1.1313	-1.3931	-1.1829	1.795	-0.0125	-0.7532	0.9026	-0.71	-0.6248	0.5432	-0.5538	0.7682	-0.8857	1.0941	-0.4272	-0.0854	-2.438	0.3692	0.8228	-0.1686	-0.0961	1.1532	0.2719	1.0135	1.0254	-1.6619	-0.4715	-0.9365	-0.2636	1.2011
34	310	5	47	A0A0B4J1V6	HV373_HUMAN	Immunoglobulin heavy variable 3-73	IGHV3-73	1.1961	-1.4822	-0.2828	-1.3325	-0.0672	-0.2402	-0.3232	-0.1952	-0.8588	1.308	0.0264	0.0236	1.1497	-0.1809	-0.1757	1.6907	-2.1059	-0.2889	0.3896	-0.1621	-0.1959	1.0419	-0.1291	0.9772	-1.2238	0.1143	-1.1581	-0.6966	-2.9416	-0.078	-0.3463	-0.5445	0.0657	1.138	0.2237	0.6747	0.4776	-2.7211	-0.1018	-0.2521	0.2682	1.4308
35	310	5	47	A0A0B4J1X5	HV374_HUMAN	Immunoglobulin heavy variable 3-74	IGHV3-74	0.2284	-0.3226	-0.6586	-0.4109	0.2475	0.4457	-0.0756	-0.7713	-0.2438	-0.0654	0.0646	1.4783	-0.2037	0.1007	-1.0174	0.6803	-1.6244	-0.0724	0.6356	-0.2173	0.0136	1.4109	-0.9116	2.4443	-1.0377	0.8079	-0.6822	-1.3048	-2.9223	0.6997	-0.6719	-0.621	0.2796	1.3281	-0.0456	0.003	0.8522	-1.5065	0.3474	-0.7955	-0.0492	1.0624
36	310	5	47	A0A0B4J1Y9	HV372_HUMAN	Immunoglobulin heavy variable 3-72	IGHV3-72	1.2619	0.7043	0.5808	0.3212	1.3179	-0.7467	-1.0193	-0.2366	-0.2633	-0.5657	-0.9436	0.3652	0.3442	-0.7989	-0.4143	0.5609	-2.1884	-0.3119	-0.4044	-0.2754	-0.1304	1.2244	-0.5712	0.0798	0.1458	1.1543	-0.8028	0.6067	-1.839	-1.2129	-1.104	0.07	1.3356	1.9588	2.3062	1.4609	0.057	-0.52	0.2897	-1.2496	-0.9195	0.1794
37	310	5	47	A0A0C4DH35			A0A0C4DH35	0.0684	0.0621	0.1501	-0.1118	0.6027	0.1703	0.0341	0.5447	-0.4304	1.3733	-0.7352	0.0035	-0.1062	0.0597	-0.3017	1.2727	0.2088	0.9654	0.5544	0.2103	-1.3793	0.8786	-0.6325	1.253	-0.4915	0.0577	-0.2786	-0.6259	-2.0833	-0.1328	0.8082	-1.8291	0.1486	0.787	0.008	0.4646	1.2139	-2.527	-1.0192	-2.3331	-0.5099	0.0873
38	310	5	47	P01859	IGHG2_HUMAN	Immunoglobulin heavy constant gamma 2	IGHG2	1.2792	-0.9403	-0.3827	-1.1489	0.3619	0.7388	-0.66	-0.0854	0.191	1.3027	-0.6295	1.6577	-0.8606	-0.3659	-0.2677	0.8545	-0.7759	0.2011	0.3618	-0.4193	0.0837	0.7989	0.4359	1.8684	0.09	1.1113	-1.3086	0.3593	-1.6019	-0.7485	-0.5272	-1.7104	-0.521	1.47	0.3806	0.7505	0.8031	-2.1864	-1.1011	-1.8982	0.8974	0.6616
39	310	5	47	P23083	HV102_HUMAN	Immunoglobulin heavy variable 1-2	IGHV1-2	-0.2386	0.622	-0.326	-1.1808	0.574	-1.3705	-0.1157	0.8401	-1.4315	-0.6675	-0.8084	-1.0108	0.2973	-0.8299	-0.0033	0.7914	-1.2548	0.6606	0.2047	-0.3321	-0.9705	0.1472	1.3436	-0.4938	-1.1926	0.833	-0.8244	-0.1093	-1.1518	1.8909	0.5146	-1.7982	0.7623	1.3693	0.2981	0.7796	0.2924	-1.8727	-0.7418	-2.1809	1.5384	-0.1974
40	310	5	47	A0A0C4DH34	HV428_HUMAN	Immunoglobulin heavy variable 4-28	IGHV4-28	0.6617	-0.1536	-0.7197	-0.8885	1.1427	-0.2938	-0.2414	0.3401	-1.5653	-2.6818	-0.4179	-0.8047	-0.1097	-0.1993	-0.468	2.1711	-1.2005	0.2535	0.7155	-1.2796	-0.9779	0.493	-0.518	-0.5033	-1.8279	2.0673	-0.5326	-0.2268	-1.4107	0.9839	0.3486	-1.2743	0.5076	0.7318	0.4017	0.3734	0.3751	-1.4415	0.57	-1.6224	0.6138	0.5163
41	310	5	47	A0A0C4DH73	KV112_HUMAN	Immunoglobulin kappa variable 1-12	IGKV1-12	0.412	-1.5274	-0.1786	-0.5428	0.0189	0.1244	-0.273	-0.3671	-1.0609	0.3621	-0.5165	-0.1076	-0.9425	-0.7525	-1.1585	1.8121	-0.2412	0.8406	0.7645	-0.0097	-1.4355	-0.1848	0.0958	-0.1393	-0.977	0.1619	-1.073	-0.2814	-2.1601	1.6934	0.839	0.551	0.7667	-0.0137	-0.8679	-0.5566	0.8187	-3.2361	0.1385	-1.8555	1.5014	-0.3424
42	310	5	47	P01597	KV139_HUMAN	Immunoglobulin kappa variable 1-39	IGKV1-39	0.2414	-0.8022	0.0367	-1.0703	0.2774	0.7829	-0.1054	0.2541	-1.2088	-0.7074	-1.9608	-1.1156	0.4794	-1.1707	-2.1771	0.7672	0.1279	0.2033	0.2793	-0.2643	-1.7978	-0.2239	0.4	-0.5481	-0.9906	0.1095	-1.1034	-0.1516	-2.0941	1.6673	0.4066	0.2763	0.2583	1.0903	-1.1283	-0.9228	0.2824	-2.6188	0.1063	0.0121	1.0801	0.2049
43	310	5	47	A0A0J9YX35	HV64D_HUMAN	Immunoglobulin heavy variable 3-64D	IGHV3-64D	-0.1838	-1.1105	-1.5551	-0.6057	-0.1596	-0.0733	0.1431	-0.4826	-1.0027	0.284	-0.7919	-1.3689	0.3717	-0.4946	-0.1923	1.9835	-0.6526	0.7512	0.1564	-0.6163	0.0632	1.5566	-1.4561	0.9409	-2.0784	1.7768	0.5892	0.2391	-2.3576	-0.0417	0.597	-0.657	-0.7736	1.3205	-0.1827	0.0325	0.1253	-1.5617	-0.5029	-1.4524	1.5519	1.5365
44	310	5	47	P01764	HV323_HUMAN	Immunoglobulin heavy variable 3-23	IGHV3-23	0.4051	-0.1087	-0.9613	-0.7151	0.8037	0.3675	-0.0376	-0.4418	-1.9102	0.1738	-1.8448	-2.4716	-0.8423	0.1469	-0.0791	0.4076	-1.3628	0.9943	0.9385	-0.3418	-1.8085	0.9946	0.1311	0.3021	-0.0182	0.6552	-0.287	0.047	-2.6131	1.2624	-0.5702	-0.7894	-0.252	1.1451	0.4343	0.8537	0.9374	-1.5076	-0.0558	-0.6704	1.3664	-0.0573
45	310	5	47	P0DP02	HVC33_HUMAN	Immunoglobulin heavy variable 3-30-3	IGHV3-30-3	0.3479	-0.5488	-0.2247	-2.0702	0.2022	0.1537	-0.3852	-0.0594	-0.7648	-0.5532	-1.6445	-0.2926	-0.3778	-0.1169	-0.104	1.1005	-2.0663	1.0992	0.4962	-0.0151	-1.4862	1.0271	-0.4899	0.7547	-1.1211	1.0909	-0.4454	-1.1033	-2.3587	1.594	-0.6367	-0.402	0.4695	0.8864	0.7643	0.5804	0.3906	-0.8087	-0.5672	-1.1288	1.5645	0.6341
46	310	5	47	A0A075B6S5	KV127_HUMAN	Immunoglobulin kappa variable 1-27	IGKV1-27	-1.4527	-0.0979	-0.3868	-2.3316	0.6418	-0.7915	-0.6977	0.0661	-2.339	-1.1006	-1.976	-1.7922	0.5387	0.0132	0.3873	1.419	-0.5884	-0.2423	0.3952	-0.9558	-0.8156	0.8015	-1.7403	0.2628	-0.0015	0.5987	-0.3423	-0.6705	-1.4111	0.4963	0.4762	1.1306	0.4573	0.0508	0.0469	0.4746	-0.015	0.0298	-0.9332	-0.7533	1.5233	1.9255
47	310	5	47	P01768	HV330_HUMAN	Immunoglobulin heavy variable 3-30	IGHV3-30	1.082	0.3415	-1.099	-0.9672	0.3756	-0.5612	0.3381	0.2969	-0.5482	-0.5352	-0.6874	-2.2323	-0.7968	0.6373	0.3181	1.7712	-2.3167	0.2694	0.2567	0.2314	-0.5854	0.9943	1.033	-0.9855	0.2172	0.6273	-2.2323	-0.3133	-1.5172	2.5547	-1.4339	-0.6276	-0.238	-0.3029	-0.6231	-0.7367	0.1596	0.4009	-0.74	-0.5781	1.7661	0.2533
48	310	5	47	P01699	LV144_HUMAN	Immunoglobulin lambda variable 1-44	IGLV1-44	-0.5367	1.2199	-0.3045	-0.9717	-0.8387	-0.8704	0.3952	-0.1628	-0.8776	0.4655	-0.0681	-2.2287	-0.0679	1.2414	0.5973	1.1813	-1.083	0.6494	0.7068	-0.2362	-1.576	-0.2515	1.1454	-0.9157	1.2766	0.1373	-1.1204	-1.0285	-0.8795	2.0092	-2.748	-0.8026	-0.8911	0.6158	0.9415	1.0741	0.3845	-2.2777	0.9955	-0.6225	1.0885	0.0765
49	310	5	47	A0A0B4J1V0	HV315_HUMAN	Immunoglobulin heavy variable 3-15	IGHV3-15	0.1835	-0.4714	0.0149	-0.9957	0.3626	-0.1483	0.0842	-0.2113	-2.2172	-0.9432	-1.6857	-1.0005	0.6431	-0.2593	-0.3325	1.1376	-0.2795	0.8119	0.5137	0.0522	-0.0551	1.1426	0.107	0.9759	-1.2251	0.2249	-1.3712	-1.9352	-2.5024	1.4649	-0.7692	-0.4846	0.8522	1.6955	0.2592	-0.5263	0.0293	-0.7441	0.2106	-0.5703	0.6908	1.1062
50	310	5	47	A0A0C4DH38	HV551_HUMAN	Immunoglobulin heavy variable 5-51	IGHV5-51	-0.2627	-0.0178	-0.6541	-1.6382	0.403	0.2933	-0.1788	-0.2274	-1.372	-0.3067	-0.194	-1.4576	-1.1897	-0.5934	-0.3569	1.361	-0.2669	0.6255	0.4344	0.2631	-1.2595	-0.024	-0.0527	-0.3007	-0.7958	0.5078	-0.2031	-0.4438	-2.1029	0.2913	0.1531	0.1567	0.5917	0.9022	0.9856	0.7844	-0.2643	-1.5312	-0.2505	-0.9552	1.5178	1.8489
51	310	5	47	A0A0J9YXX1	HV5X1_HUMAN	Immunoglobulin heavy variable 5-10-1	IGHV5-10-1	-0.9463	-0.0151	-1.2788	-1.6972	-0.2813	0.4509	0.0029	-0.3426	-0.8819	0.6749	-0.6107	-0.5929	-0.9039	-0.6606	0.1675	2.6368	0.0048	0.8917	-0.2819	0.5262	-1.5132	0.7726	-0.1624	-0.1111	-0.8038	0.5698	0.2235	0.1305	-1.9312	0.3309	-0.6863	-0.8123	-0.0699	2.156	0.1791	0.3605	-0.2254	-0.9196	-0.3816	-1.185	0.6714	2.7054
52	310	5	47	P04430	KV116_HUMAN	Immunoglobulin kappa variable 1-16	IGKV1-16	0.222	-0.6277	-0.4019	-1.4707	-0.0714	-0.1197	-1.2055	0.4714	-1.4711	-0.1612	-2.3892	-0.8798	-0.35	-0.5492	1.1301	1.8157	-2.0317	0.4232	-0.8011	-1.6218	0.4595	-0.6801	1.3657	0.5755	-0.0135	0.6999	-0.8078	-0.6167	-1.9751	2.1342	-0.693	-0.3439	0.1706	1.0413	0.1846	1.3007	-0.255	0.7027	0.5404	-1.3418	0.8111	0.5522
53	310	5	47	A0A087WSY6	KVD15_HUMAN	Immunoglobulin kappa variable 3D-15	IGKV3D-15	0.1804	0.5268	-0.3654	-1.4049	0.3567	-1.3253	-0.2213	0.2722	-1.9719	-0.4169	-1.6852	-0.8836	0.5535	-1.5418	0.2193	1.5158	-0.707	0.4167	0.0362	-0.6719	-0.7172	0.2021	0.5121	-0.7804	-0.4141	1.6821	-0.6737	-0.6132	-2.9049	2.1247	-0.4712	0.2901	-0.1251	1.8174	-0.0346	0.3683	0.6648	-0.0725	-0.6057	-0.6188	1.0824	0.6292
54	310	5	47	P04433	KV311_HUMAN	Immunoglobulin kappa variable 3-11	IGKV3-11	1.3344	-0.5154	0.1708	-1.4285	0.7824	-0.8668	0.2645	0.0876	-1.5024	-0.3841	-1.5711	0.0592	-0.5941	-1.1361	-0.7756	1.233	-1.2224	0.873	0.1402	-1.9286	-1.2228	0.6593	1.0345	1.4334	-0.8215	1.735	-0.6984	-0.5523	-2.0945	1.9712	-0.6753	-0.2989	0.4524	1.5479	-0.4776	0.0667	0.3731	-0.9068	-0.6725	-0.8146	0.9281	1.3122
55	310	5	47	A0A0C4DH55	KVD07_HUMAN	Immunoglobulin kappa variable 3D-7	IGKV3D-7	0.8178	-0.3799	-0.7495	-1.118	-0.2944	-1.1428	-0.3121	0.8998	-0.937	-0.7696	-1.2607	0.6817	-0.0675	-1.5645	0.6647	1.2674	-1.0804	0.2561	0.1605	-0.6804	0.4154	0.5262	0.9471	-0.0702	-0.6917	1.1841	-0.9111	-0.4291	-3.1661	1.376	0.1253	-0.5447	-0.0192	1.8044	-0.0722	0.7335	1.7913	-0.2486	-1.1906	-1.5251	0.3304	1.2804
56	310	5	47	P01782	HV309_HUMAN	Immunoglobulin heavy variable 3-9	IGHV3-9	0.8169	-0.4847	-0.4431	-1.1045	-0.1009	-0.8326	-1.1119	0.6955	-0.6434	-0.4176	-1.6485	0.9403	-0.3018	-0.4175	-0.2243	1.741	-2.1673	0.8672	-0.132	-0.7625	-0.4045	0.3795	0.2536	0.7481	-0.8137	0.9596	-1.6949	-0.8552	-2.0738	0.1837	-0.2102	-1.2599	0.7403	1.2303	0.5076	0.3035	0.3864	-0.3594	-1.5029	-1.2035	1.6182	0.4158
57	310	5	47	P01599	KV117_HUMAN	Immunoglobulin kappa variable 1-17	IGKV1-17	0.5953	-0.5293	-0.4829	-0.1678	-0.2523	-0.4482	-0.9081	0.981	-0.9341	1.1327	-2.2752	0.6267	-1.4028	-0.8423	-0.2853	0.8115	-1.9177	0.7357	1.0446	-0.4537	-0.4237	1.7858	0.0399	0.9633	-0.4597	1.4808	-0.8207	0.2418	-2.7359	-0.4062	0.0861	-0.5819	0.687	1.0134	-0.7554	-0.3385	0.0376	-1.4551	0.0227	-1.383	1.656	-0.0943
58	310	5	47	P01780	HV307_HUMAN	Immunoglobulin heavy variable 3-7	IGHV3-7	0.792	-0.9756	0.2627	-0.9364	0.0543	-0.5005	-0.5843	0.159	-0.579	0.8268	-1.4106	-0.8544	-0.6412	-0.4435	-0.4478	1.4189	-1.8549	0.024	0.7312	-1.363	0.3759	1.395	-1.5446	0.7991	-0.8463	1.2041	0.112	-1.2616	-1.9927	0.1196	0.0598	-1.1327	0.1098	1.0739	0.8949	0.9938	0.473	-1.317	-0.6855	-0.3294	0.769	0.7368
59	310	5	47	A0A075B6I4	LVX54_HUMAN	Immunoglobulin lambda variable 10-54	IGLV10-54	-1.6491	1.0481	0.4786	-1.9985	0.8015	-1.6491	-0.1128	0.4309	0.1032	1.2327	0.193	-0.4948	-1.8034	0.854	-0.0761	0.3977	-1.8018	0.785	0.5723	-1.1901	0.2364	1.0171	0.1256	1.0247	0.1204	-0.1063	0.8231	-1.0952	-1.8018	-1.649	0.5956	-1.8018	0.5494	0.6862	1.1253	1.0653	0.6842	-0.956	0.6793	-1.0534	0.1472	-2.0114
60	310	5	47	P01766	HV313_HUMAN	Immunoglobulin heavy variable 3-13	IGHV3-13	-0.0918	0.5157	-0.13	-1.8591	0.6051	-0.1952	-1.2525	-0.2785	-0.3575	-0.4318	-2.6654	-0.8523	-0.4046	0.459	1.0404	0.4111	-1.2085	0.356	0.9023	0.3086	-2.0415	1.1302	0.5082	0.2986	-0.6845	0.8517	-0.7084	-1.226	-2.018	-0.7287	-0.4023	-1.5105	1.1263	-0.1643	0.5133	0.8092	1.1022	-1.1319	-0.1986	-0.5545	1.3209	-0.5261
61	310	5	47	A0A075B6Q5	HV364_HUMAN	Immunoglobulin heavy variable 3-64	IGHV3-64	0.7407	0.0263	0.136	-0.7971	-0.8131	-0.4592	-0.4496	0.4203	-0.9571	0.9039	-0.1448	0.1787	0.8189	0.414	-0.1389	2.5086	0.4021	-0.3124	-0.1505	-0.4635	-1.3964	1.5964	-0.5514	0.3816	-0.757	0.6343	-1.3195	-0.8112	-1.9991	1.3141	-0.6905	-1.283	0.4089	1.009	0.4913	0.8307	-0.398	-0.3028	-1.7619	-2.5285	0.0502	-0.4558
62	310	5	47	P01602	KV105_HUMAN	Immunoglobulin kappa variable 1-5	IGKV1-5	0.5444	-0.3151	-1.5052	-1.0734	-0.1845	-0.23	0.3812	2.1707	-2.0861	1.0383	-1.1584	-0.2609	1.0774	-1.1457	0.2266	1.1308	-0.3727	0.5641	0.2309	-0.6393	-0.7398	0.3991	1.0685	0.4149	-0.0595	-0.3992	-0.7634	0.6611	-1.8401	1.5198	-0.6147	0.0262	0.3979	1.2431	-0.0559	0.3912	0.2055	-0.4733	0.1298	-2.2129	0.6607	-0.7632
63	310	5	47	A0A075B6H7			A0A075B6H7	0.5425	-0.2408	-0.2511	-0.6458	-0.0734	-1.2834	0.4776	0.7699	-1.2348	0.6353	-0.1998	0.5516	-1.3411	-1.2404	0.0393	1.218	-1.4236	0.8541	0.5739	0.0265	-0.1773	0.728	-0.6389	0.1808	-0.5956	1.1685	-0.0795	-1.1442	-1.4401	1.8266	-1.0798	-0.4238	0.1103	1.4957	0.1044	-0.8996	0.4892	0.8242	-0.1192	-0.7023	0.9986	0.8566
64	310	5	47	A0A075B6I9	LV746_HUMAN	Immunoglobulin lambda variable 7-46	IGLV7-46	1.2911	1.2182	0.5158	-0.5229	0.936	-1.0895	1.0482	0.3862	-1.6681	0.0795	0.1672	-1.0895	0.082	-1.3448	0.9094	1.0996	1.0882	0.3543	0.9096	-1.3826	-1.2285	0.5521	0.0231	-1.3826	0.4773	0.6858	-1.0895	-1.3826	-0.363	-1.0895	0.7562	-0.0536	1.0439	1.4297	-1.0895	0.7714	-1.3826	-1.6569	-0.159	-0.2863	-0.1961	-0.2505
65	310	5	47	O43790	KRT86_HUMAN	Keratin, type II cuticular Hb6	KRT86	-0.2092	-0.3651	0.55	-0.4136	0.5035	-0.0989	-0.0599	-0.921	0.0635	-1.368	-0.8835	0.4877	-0.8596	-0.796	-0.0461	-0.1106	0.2926	1.0967	-0.3242	0.2868	-0.5694	-0.894	-1.3817	0.1586	-0.4914	-0.6463	-0.0878	0.4304	-0.6989	-0.6608	0.6834	-0.113	0.7321	0.3332	0.0628	0.2804	0.1682	-0.6819	-0.2021	0.1991	-0.1586	-0.118
66	310	5	47	P01703	LV140_HUMAN	Immunoglobulin lambda variable 1-40	IGLV1-40	-0.0394	2.3091	0.4239	-2.0178	0.3891	-0.9548	0.1393	-1.0442	-1.0064	-1.8607	0.5368	0.0262	-0.8791	1.3673	0.6532	0.5256	0.2332	-0.0247	0.9324	0.2459	-2.2592	0.1449	0.1694	-1.9847	-0.0125	0.4	-0.4415	-0.2572	-0.8154	0.4733	-2.1156	-1.8327	-0.3589	1.0726	-0.1676	0.8297	0.4964	1.541	0.176	1.0262	1.0132	1.0265
67	310	5	47	P01715	LV301_HUMAN	Immunoglobulin lambda variable 3-1	IGLV3-1	-0.7246	0.172	-0.494	-0.9971	-0.5757	0.065	-0.0117	-0.2598	-1.703	-0.9475	0.3358	-0.2689	-0.8428	-0.3278	-0.0423	0.4584	0.6431	-0.0534	-0.1193	0.422	-1.4204	-0.4416	-0.223	-1.2815	-0.6946	-0.0694	-1.6362	-0.7484	0.1151	1.6595	-1.6362	-1.703	0.5975	0.6843	0.4693	0.8473	0.175	2.7459	-0.7773	0.8955	0.4314	-0.2994
68	310	5	47	A0A0G2JMI3	HV692_HUMAN	Immunoglobulin heavy variable 1-69-2	IGHV1-69-2	0.7613	1.3917	-1.4556	-0.5511	0.8217	-1.6847	-0.8339	1.4239	-0.5234	-1.6002	-0.2718	0.2288	-0.8765	-1.6002	0.6196	1.2086	0.3061	0.1215	-0.0742	-1.7795	-0.4898	-1.1901	-0.2358	0.4838	-0.1478	1.5655	-0.0209	0.4333	-0.0264	0.1876	0.5725	-0.1407	-0.3895	1.0835	-1.6243	-1.7795	1.7597	-0.0634	-1.2428	-1.3217	0.7226	0.4157
69	310	5	47	A0A0C4DH24	KV621_HUMAN	Immunoglobulin kappa variable 6-21	IGKV6-21	0.6063	-0.8857	-1.6572	-0.9737	-1.1702	-1.2364	-0.8598	0.9574	0.0245	-0.6541	-0.4001	1.6519	-0.0709	-1.5476	0.9071	0.4702	0.9163	0.1247	-0.2046	-0.6308	-0.2463	-0.4977	0.2594	2.2578	-1.2282	0.9756	0.2279	1.199	-1.2415	0.719	-0.98	-1.2279	2.2435	0.7348	0.2489	0.1374	0.4149	0.3572	-0.89	-0.5632	-0.0767	-0.1752
70	310	5	47	P06331	HV434_HUMAN	Immunoglobulin heavy variable 4-34	IGHV4-34	1.3388	0.7353	-0.2853	-1.1011	-0.2257	-0.998	-0.2086	0.6728	-1.2063	-0.4455	-1.4723	-0.3992	-0.5026	-2.6535	-0.2697	1.5585	0.0611	-0.1574	-0.001	-0.1987	-1.3417	0.2464	0.352	0.5833	-1.0413	1.8092	0.1037	-0.4894	-1.2867	2.1896	-0.6598	-1.5275	0.2582	1.9871	-0.2169	0.2608	0.6482	-0.6057	-0.8863	-0.7987	-0.0483	-0.3603
71	310	5	47	A0A0C4DH29	HV103_HUMAN	Immunoglobulin heavy variable 1-3	IGHV1-3	-0.0803	0.2994	-0.7183	-2.1517	0.3601	-0.1182	-0.9458	1.5414	-0.1775	-0.5992	-0.4732	0.0678	-0.3399	-1.4781	-1.3947	1.71	0.8967	0.497	-1.2169	0.5509	-0.6017	-0.488	0.8445	0.7063	-0.4904	0.6447	-0.8947	0.0674	-1.9253	-2.5922	0.402	0.323	-0.2066	1.8735	0.3765	0.3274	0.8023	0.7372	-0.8874	-0.6253	0.1466	1.6447
72	310	5	47	P01817	HV205_HUMAN	Immunoglobulin heavy variable 2-5	IGHV2-5	0.1675	1.0555	-0.475	-1.8818	0.2554	0.343	-0.8224	-0.5176	0.4369	-1.8727	-0.35	0.2517	0.9139	-0.8401	-0.4614	1.9078	0.3921	-0.745	-0.6461	-0.5411	-1.7402	-0.1493	-1.0909	1.1612	-1.2034	-0.5083	-0.5089	-2.2927	-0.3127	-0.6073	-0.0621	-1.1318	0.4099	2.0742	0.6813	0.9797	-0.3034	0.4747	-1.6158	0.0231	0.8089	0.2991
73	310	5	47	A0A0B4J2D9	KVD13_HUMAN	Immunoglobulin kappa variable 1D-13	IGKV1D-13	0.8919	-0.1472	1.4835	-1.4248	-1.3311	-1.5121	0.323	0.4296	0.8493	-0.8943	-1.5181	-1.1595	0.0375	-1.4447	0.7284	0.9816	0.6524	-1.5121	-0.5952	-1.378	0.045	-0.3668	0.314	-0.0388	0.0002	1.3998	0.504	-1.4455	-0.5546	0.9552	-1.5121	-1.386	-0.0095	1.0163	0.6837	0.4708	-0.0354	1.2811	-0.362	-1.789	2.07	0.563
74	306	6	23	P01876	IGHA1_HUMAN	Immunoglobulin heavy constant alpha 1	IGHA1	0.3107	1.2926	1.0802	1.1229	-0.0782	0.2655	-1.1433	0.6922	0.4419	0.1182	1.12	-0.5067	-0.0146	0.0037	-0.2289	1.1501	-3.8438	-0.5923	0.4843	-1.2217	1.5698	0.1013	0.7825	-0.6815	-0.9171	2.5163	-0.1502	-0.1926	-1.1211	-0.6312	-1.1972	-0.0144	-0.159	0.1163	-0.0458	0.0356	0.415	-1.0545	-1.0614	-1.0399	-0.2391	-1.1489
75	306	6	23	P01877	IGHA2_HUMAN	Immunoglobulin heavy constant alpha 2	IGHA2	0.2108	1.1809	1.247	-0.0507	-0.4025	0.2881	-0.122	1.7323	-0.048	0.3571	0.7778	-0.067	0.0387	0.1564	0.4095	1.6358	-3.2242	-0.8248	0.3273	-1.4447	1.301	-0.0175	0.7292	-0.0438	-1.2099	2.0633	-0.437	-0.5156	-1.2716	-0.353	-1.3639	-0.566	-0.2531	-0.1545	0.4281	0.3524	0.8368	-1.0642	-1.1198	-0.8662	-0.1985	-1.5668
76	306	6	23	P01721	LV657_HUMAN	Immunoglobulin lambda variable 6-57	IGLV6-57	-0.87	0.2796	0.2294	0.1868	-0.4068	-0.2055	-1.1841	0.3594	-0.9948	-1.8654	0.6691	-0.5977	-0.5024	-0.0637	0.5015	1.1793	-1.2441	0.3227	1.4586	-1.9672	-0.0644	1.6731	-0.4969	-1.2421	-0.3754	0.6677	0.0435	-0.3799	-1.1907	2.1335	0.4722	1.291	0.1141	1.8027	-0.0534	0.5765	1.8089	-2.0294	-1.3002	-0.9693	0.4513	0.2972
77	306	6	23	A0A0C4DH43	HV70D_HUMAN	Immunoglobulin heavy variable 2-70D	IGHV2-70D	-0.5944	-0.1579	0.5055	-3.193	-0.3038	0.3645	0.0469	0.376	-0.2166	-2.1502	0.0381	-0.0095	-0.3663	-0.4478	0.6025	1.5742	-2.996	-0.3252	-0.1847	-0.0936	0.5696	0.4011	1.3078	0.2588	-0.8273	1.3989	-0.1094	-0.3829	-0.1891	0.6318	0.0831	0.5406	0.7223	0.9488	0.262	1.005	1.0698	-0.2811	0.0847	0.0178	0.1397	0.1805
78	306	6	23	A0A0C4DH25	KVD20_HUMAN	Immunoglobulin kappa variable 3D-20	IGKV3D-20	1.9791	-0.7307	0.9615	-0.2925	0.147	-0.8965	-1.2144	0.0792	-1.6899	-0.6937	-1.7136	0.5562	1.5909	-1.7887	-0.9138	1.2159	-1.9515	0.281	-0.0654	-0.2048	-0.331	0.4124	1.0429	1.212	-0.8952	1.9086	-0.5639	-1.2584	0.6381	-0.1295	0.207	-0.8727	0.2161	1.6023	-0.0716	0.3985	0.6968	-1.7079	-1.3805	-0.9975	0.1849	0.8833
79	306	6	23	A0A075B6S9			A0A075B6S9	0.3415	-0.2002	1.3846	0.5898	-0.9405	0.0201	-0.4803	0.215	-0.6334	0.3619	0.555	1.0847	0.1576	-1.8598	-2.1	1.4069	-1.0071	0.7154	0.8587	-0.607	0.7875	1.0216	0.8295	1.2169	-0.2672	1.6502	-2.0228	0.1642	-1.8655	-0.0157	0.3882	0.2437	0.0514	1.198	-0.5321	-0.1269	-0.1194	-1.7544	-0.6129	-1.1481	-0.3261	0.3464
80	306	6	23	P01619	KV320_HUMAN	Immunoglobulin kappa variable 3-20	IGKV3-20	0.713	-1.3995	-0.3592	-1.0673	-0.538	-0.9355	-0.4539	1.2654	-1.5662	0.4822	-0.882	-0.8842	0.2898	-2.1226	-0.142	1.2967	-2.3255	0.6591	0.8562	-0.8293	-0.6731	0.4701	-0.0715	0.808	-1.5433	1.0238	-0.1589	0.3598	-1.8185	0.7994	1.2225	-0.022	-0.0528	2.0191	0.2651	0.3324	0.5435	-1.26	-0.6904	-1.5804	0.003	0.5056
81	306	6	23	A0A0A0MT89	KJ01_HUMAN	Immunoglobulin kappa joining 1	IGKJ1	0.7848	-0.6556	1.2114	-0.4359	-0.559	-0.2615	-1.5094	0.7036	-0.804	0.3793	0.6838	0.3629	0.3386	-0.0748	-0.4383	1.7412	-0.458	1.1194	0.8328	-1.5316	-0.6173	0.6647	0.2612	-0.0437	-1.8578	1.6264	0.0159	1.3001	-0.6606	-0.6277	-2.2317	-0.6943	-0.2115	0.7048	1.8651	1.4206	0.683	-0.6421	-1.0377	-0.9126	-0.5146	0.784
82	306	6	23	P01742	HV169_HUMAN	Immunoglobulin heavy variable 1-69	IGHV1-69	-0.8172	0.189	-0.2412	-0.9933	-0.6419	0.695	-0.8337	1.0846	-1.1341	-0.4787	-0.1648	0.7336	-0.3327	-1.8825	-0.536	-1.2521	-0.384	-0.214	-0.1258	-0.4175	-1.0547	-0.446	0.3722	-0.3644	0.5876	-1.1465	-0.4533	-0.4948	-0.8679	0.3481	-0.3001	-0.8974	1.0313	0.2451	1.0019	1.3379	1.2267	-2.3476	-1.0339	-0.2717	0.2666	1.5982
83	306	6	23	P01743	HV146_HUMAN	Immunoglobulin heavy variable 1-46	IGHV1-46	-0.6628	0.9297	-1.4494	-1.4749	-0.4024	-0.618	-0.4166	0.0648	-1.0215	-1.0482	0.1711	-1.5896	-0.7571	-1.8279	-1.4301	1.3662	0.7817	0.3141	0.6678	-0.1673	-0.9021	0.0618	-0.91	-0.2043	0.0115	0.883	-2.4155	0.1131	-1.4139	2.3656	-1.1391	0.1455	0.7205	1.8024	0.5735	0.6448	0.2627	1.7465	-0.6913	-0.7532	1.1951	0.8777
84	306	6	23	A0A0C4DH33	HV124_HUMAN	Immunoglobulin heavy variable 1-24	IGHV1-24	-0.3537	-0.3408	-0.9464	-1.0906	-0.3649	-0.0795	-1.3689	0.112	-1.0263	-1.1376	-0.9337	-0.8398	-0.9438	-0.9487	-0.4111	0.7051	-0.534	-0.4761	-0.7592	-0.3722	-1.368	-0.1916	1.8684	-0.4337	1.5893	0.2207	-0.2132	0.3043	-0.7026	1.2194	-0.2632	-0.8305	-0.239	0.1732	0.4579	0.7178	0.2766	2.4748	-0.372	-1.0286	2.7899	0.725
85	306	6	23	P01717	LV325_HUMAN	Immunoglobulin lambda variable 3-25	IGLV3-25	-0.7151	0.4676	-0.3894	-0.8354	-0.0766	-0.515	-0.6486	0.2404	-1.4646	-0.7128	-0.5995	0.1662	-1.3493	0.3948	0.1042	1.1347	2.1661	0.4997	1.2849	-0.2697	-0.4923	-0.1702	0.4861	-1.1664	0.1792	0.8073	-0.8071	0.7647	-2.339	2.1431	-0.4862	-1.1221	0.9898	0.5301	1.0687	1.4804	-0.1463	0.3169	-2.025	0.4643	0.0676	0.4313
86	306	6	23	A0A0C4DH31	HV118_HUMAN	Immunoglobulin heavy variable 1-18	IGHV1-18	0.0435	0.5144	-0.3077	-1.4608	-0.2622	-2.2435	0.2404	0.1466	-1.0403	-0.8451	-0.382	-0.0793	0.2089	-0.3799	-0.3853	0.9406	-1.3108	0.5643	0.9446	-0.4155	0.7839	-1.0025	1.9521	-0.0628	0.0986	0.4964	-0.4138	-0.1882	-2.2084	1.6242	-0.2138	0.1786	0.8762	1.0408	0.403	0.4573	0.0536	0.3134	0.4843	-0.205	0.6533	0.1016
87	306	6	23	A0A0B4J1U3	LV136_HUMAN	Immunoglobulin lambda variable 1-36	IGLV1-36	0.4207	-0.0812	-2.0351	-0.4178	0.4623	-0.1802	0.8731	-0.4158	0.5435	-0.5313	-1.9055	-2.4861	-0.0889	-0.6921	0.4393	0.1022	-1.0016	0.6797	0.4522	-1.5319	0.4169	-1.1593	1.6248	0.8832	0.0965	0.5751	-0.5398	-0.4287	-0.986	2.0422	-0.0667	0.1344	0.474	1.192	0.2955	0.0647	0.8216	-0.9781	-1.8191	-1.0363	0.721	0.1854
88	306	6	23	A0A0A0MS14	HV145_HUMAN	Immunoglobulin heavy variable 1-45	IGHV1-45	-0.8199	0.8785	-0.2552	1.0134	-0.9582	-1.4056	-0.2626	1.7613	-1.5676	0.6686	-0.7759	-0.5828	-1.3168	-0.0502	-0.0326	1.4374	-0.8674	0.0457	0.006	-0.3081	0.1812	-1.1243	1.1061	1.4832	-0.3214	0.9584	-0.0535	-0.0663	-0.7353	0.9348	0.0698	-1.1599	-0.3556	0.8126	1.5244	0.3283	1.6138	-1.216	-1.7658	-0.0848	0.7938	0.573
89	306	6	23	A0A0B4J1X8	HV343_HUMAN	Immunoglobulin heavy variable 3-43	IGHV3-43	0.281	0.7623	0.3317	0.8695	-0.2806	-0.3833	-1.0398	0.4992	-1.1708	0.3911	-2.0404	0.1085	-0.227	-0.2322	-0.7789	0.9016	-1.3223	-0.9907	0.1957	-0.2176	-0.5957	0.8438	1.5424	0.0322	-0.1371	0.6611	0.1234	-0.9579	-1.2366	-0.0048	0.5483	0.3173	0.6942	1.667	1.8177	2.2234	1.882	-1.3394	-1.3253	-0.613	0.4438	-1.4767
90	306	6	23	A0A075B6K4	LV310_HUMAN	Immunoglobulin lambda variable 3-10	IGLV3-10	-0.5652	1.241	-1.3744	0.809	-0.4589	0.5144	-1.7101	0.0254	-1.8125	0.3015	-0.5443	-1.3023	-0.8366	0.8047	1.6985	0.9434	0.2174	0.045	0.4171	-0.7162	0.3787	0.5037	1.6789	0.0538	0.5115	-1.131	-1.5624	0.9247	-1.6256	1.2841	-0.5761	-0.8927	1.1749	0.7048	0.1859	0.372	1.8242	-0.9428	-0.8692	0.4988	-0.8662	-1.6988
91	306	6	23	P0DP01	HV108_HUMAN	Immunoglobulin heavy variable 1-8	IGHV1-8	-0.4298	0.1773	0.2937	-0.4345	1.1098	-1.8849	-1.8129	0.7912	-0.638	0.0942	-1.2229	-1.2173	0.4069	-0.5653	0.8704	-0.5739	-0.6436	0.4434	0.1988	-0.5897	-0.279	1.4336	0.441	0.3511	0.2339	-0.6492	-0.2668	-0.6907	-0.5943	1.5887	-0.3395	-1.123	0.3062	-0.6582	0.7989	1.6044	1.1154	1.5985	-0.3162	0.5277	0.5352	-2.115
92	306	6	23	P01893	HLAH_HUMAN	Putative HLA class I histocompatibility antigen, alpha chain H	HLA-H	1.2666	0.1189	-0.0219	2.2691	1.3634	0.0583	-0.1327	0.276	-0.2269	-0.9928	-0.9928	-0.829	-0.9928	0.3764	-0.0701	-0.9928	-0.2269	0.1882	-0.2269	0.7849	1.2858	-0.2269	1.3474	-1.2669	-0.829	2.5371	1.1666	-1.2669	-0.2269	2.1368	-0.829	-0.2269	-0.1662	0.1519	0.5549	1.1234	-1.2669	-0.9928	-0.2269	0.2491	0.4425	-0.9928
93	306	6	23	A0A087WSX0	LV545_HUMAN	Immunoglobulin lambda variable 5-45	IGLV5-45	-1.1625	0.4915	-1.4923	0.5175	-0.282	-1.704	-0.2748	0.8341	-0.3248	0.0315	-1.5127	-0.3145	0.3787	1.4033	-0.0038	1.3067	-1.9057	0.2464	0.2337	0.7538	-1.229	0.5346	0.7962	-0.3624	-0.7696	0.8065	1.7114	-0.666	0.1879	2.2397	0.3926	-0.4234	0.1866	0.447	0.7695	0.4957	-0.0625	-0.0074	-0.1614	-0.6368	-1.6887	0.0135
94	306	6	23	A0A0G2JS06	LV539_HUMAN	Immunoglobulin lambda variable 5-39	IGLV5-39	-1.5439	0.1637	-0.6869	0.5522	0.7796	0.0389	0.4052	-0.124	-0.6143	1.5772	-0.4561	-1.2635	-1.1078	1.0085	-0.1819	0.0974	-1.6052	-0.0044	1.3462	-0.6573	-1.5524	1.3241	-0.4476	-0.3286	-0.986	0.07	0.7579	-1.1041	0.6074	2.4341	-1.2946	0.1922	0.8874	1.7305	0.838	0.1419	0.1091	-0.3272	0.3324	-0.889	-1.8162	-1.3154
95	306	6	23	A0A075B6I0	LV861_HUMAN	Immunoglobulin lambda variable 8-61	IGLV8-61	0.4495	0.0577	-2.381	-0.1663	0.6488	1.2542	0.4714	1.4346	-0.4647	0.4477	0.0052	-1.4025	-2.6095	0.0408	-0.7257	0.9601	-0.275	-1.3442	0.3082	-0.4037	-0.6793	1.0917	1.364	0.9052	-0.1313	0.2842	1.3738	-0.5587	-0.9543	1.1079	0.0587	-2.3845	0.3803	1.4719	0.8505	0.0533	0.4739	-2.4074	0.0027	0.0468	-0.0446	-0.8918
96	306	6	23	A0A075B6H9	LV469_HUMAN	Immunoglobulin lambda variable 4-69	IGLV4-69	-0.5231	-2.9859	-1.434	0.3571	0.577	0.6291	-0.7724	0.4341	-0.8743	-0.2526	0.7309	-1.7642	-1.1869	-0.73	-0.2668	1.4407	-1.4417	-0.3023	1.1143	-0.1568	-0.8478	0.9864	0.575	0.6048	-0.7614	0.2689	1.0787	0.1059	0.3667	1.1161	0.8193	0.4441	0.0077	2.1635	0.9324	-0.477	0.9592	-2.3647	-0.2731	-0.6833	-0.5887	-0.0572
97	311		27	P02763	A1AG1_HUMAN	Alpha-1-acid glycoprotein 1	ORM1	-0.2207	-1.1887	-0.5715	0.7523	-0.9723	-0.6413	1.8102	1.1135	0.3318	0.3712	-0.0421	-2.6802	0.6905	0.6333	-0.5047	-0.9825	0.1852	-0.6012	-0.7409	0.2124	1.1143	0.8125	-2.8948	-0.8645	-1.2737	1.5307	-0.1851	0.8143	1.4819	0.3437	0.3285	1.8299	-0.9363	-0.5509	0.0395	-0.3586	-0.8432	-0.5689	-0.0239	0.6394	0.2472	-0.6984
98	311		27	P18428	LBP_HUMAN	Lipopolysaccharide-binding protein	LBP	1.1397	-1.569	-2.0381	-0.3326	-0.3771	-0.0548	2.1578	2.1921	-0.4185	0.0149	0.2446	-1.7271	0.3032	0.3402	0.7831	-0.3433	1.921	-0.8229	0.0405	-1.434	1.0752	-0.9887	-0.3711	-0.3968	-0.806	1.777	-0.4981	-0.3354	1.1081	0.4745	-0.4469	-0.7471	-0.7527	-0.3782	-0.4686	-0.919	0.0207	1.6835	-0.4003	0.2123	0.0822	-0.7422
99	311		27	P02741	CRP_HUMAN	C-reactive protein	CRP	1.4063	-1.0559	-0.4632	0.4824	-0.6148	-0.4518	2.5507	1.3164	-0.6933	-1.281	-0.3962	0.4724	0.1566	0.0151	0.8512	-1.281	2.0969	-1.2305	0.2741	-0.4764	1.5138	-0.1284	0.1949	-0.0882	-1.2305	1.6279	-0.4147	-0.2157	0.1123	1.3112	-1.2305	-1.365	-1.2905	-1.0814	0.17	-0.0123	-0.5135	-1.0725	-0.9518	1.3258	0.4747	-0.8775
100	311		27	P0DJI8	SAA1_HUMAN	Serum amyloid A-1 protein	SAA1	1.0274	-1.3253	-0.679	0.5502	-0.2126	-0.0628	3.1972	1.976	-0.1753	-0.4056	-0.1827	0.1923	0.0011	0.0289	0.4582	0.9744	0.8425	-1.4375	-0.3299	-0.9259	1.5751	0.0337	0.3685	-0.2614	-1.6609	0.9059	-0.8245	-0.4257	0.7087	1.8868	-0.31	0.1715	-1.0554	-0.9616	0.2203	0.544	-0.2958	-0.8707	-0.5744	-0.0764	0.6482	-1.2034
101	311		27	P00751	CFAB_HUMAN	Complement factor B	CFB	-0.085	-1.1926	-0.1541	1.3195	-1.6399	-0.0189	1.539	0.3596	-0.7785	-0.546	0.8173	-0.2871	0.7592	-0.1232	1.0802	-0.7272	0.5446	-1.0196	0.4531	-1.2167	0.3753	-0.6936	-1.2171	0.2787	-1.0039	2.4921	-0.2103	0.7696	2.2998	-0.0268	-0.2797	-0.2057	-1.5935	-1.4932	-0.6547	-0.6024	-0.6928	0.6349	-1.1907	-0.0086	-0.9977	0.3293
102	311		27	Q9HDC9	APMAP_HUMAN	Adipocyte plasma membrane-associated protein	APMAP	-1.5049	-0.1318	-0.108	0.166	-1.3521	1.0575	1.1687	-0.9691	0.1967	-0.5598	1.5816	-0.2045	1.6763	0.551	-0.8541	-1.4472	0.4315	-0.1391	-1.5072	-0.2249	0.5971	0.9496	-0.0441	0.5117	1.1268	2.1005	-1.4175	0.465	-1.3177	-0.5848	-1.1658	0.1259	0.4955	-0.4387	0.8773	0.3516	-0.2517	1.1108	1.5543	1.4858	-0.4223	-0.3166
103	311		27	P05546	HEP2_HUMAN	Heparin cofactor 2	SERPIND1	-0.2543	-0.5362	0.068	0.3539	-0.3111	0.6956	1.2924	0.8124	0.6094	-0.9698	0.3173	-1.1931	1.3981	1.5719	1.0593	-1.6146	1.7232	-0.5694	0.9681	-0.2618	0.4171	0.4855	-1.6767	0.4627	-0.1868	1.7538	-0.2768	0.3157	0.1983	-0.6506	0.0621	-1.1231	-2.1021	-1.1095	0.5239	-0.3351	-0.4311	0.559	0.6699	0.5897	0.3796	-1.7031
104	311		27	P00738	HPT_HUMAN	Haptoglobin	HP	0.0749	-0.0659	-0.4907	-0.0747	-0.1618	0.2334	0.8539	1.3646	0.103	-0.4885	0.6966	-2.7904	0.8055	1.4796	0.8853	-2.5731	-0.0717	0.213	-0.4692	0.0794	0.5162	0.3349	-0.2385	0.3869	0.278	1.8042	-0.3059	0.3627	0.4228	0.0903	0.1674	-0.4234	-2.158	-0.0874	0.4458	0.3408	-0.1331	0.9838	0.0891	0.8346	0.7433	-3.1262
105	311		27	P02743	SAMP_HUMAN	Serum amyloid P-component	APCS	-0.2115	-0.87	-0.7537	-0.6407	-0.5394	0.4152	0.5388	0.3085	0.3332	-1.1476	0.0036	0.0883	1.4275	1.4602	0.3697	-1.6355	1.2681	-2.4328	0.2315	-2.311	-0.0315	0.3163	-0.9541	-0.1115	-0.6067	0.7592	-1.6091	-0.1471	-0.5506	-0.7179	-0.5421	-0.2543	-0.1369	0.756	1.0924	0.7993	0.0054	0.2633	0.5046	0.4236	0.2917	-0.9293
106	311		27	Q92954	PRG4_HUMAN	Proteoglycan 4	PRG4	0.3386	-0.8533	2.0254	1.3427	0.0174	0.7661	0.4184	0.3633	0.7493	-1.6468	0.7684	1.268	1.5841	0.6025	-0.5473	-1.333	2.0777	-1.6588	-0.974	0.2727	1.0529	1.1376	-1.0404	-1.3391	0.1403	1.3649	-0.7199	-0.6915	0.2105	-1.4463	-1.0867	-0.7717	-1.2409	-0.0809	0.8402	0.5126	-0.232	0.3791	1.4208	0.0687	0.6076	-1.1777
107	311		27	P00740	FA9_HUMAN	Coagulation factor IX	F9	1.4601	-0.6247	0.5477	1.4968	-0.7213	-0.3958	0.4428	0.0904	0.2802	-1.1098	1.0605	1.9857	0.8287	0.121	-0.2531	-1.2433	2.0357	-1.3198	-0.1331	0.0879	0.9686	0.6537	-0.9086	-0.263	-1.2449	3.1735	-0.356	-0.1334	2.0602	-1.0491	-0.474	-0.7034	-0.5481	-0.85	0.954	0.0133	-0.496	0.2305	0.5538	0.0886	-0.3165	-0.9114
108	311		27	P08571	CD14_HUMAN	Monocyte differentiation antigen CD14	CD14	-0.9527	-0.8331	-0.4003	1.7539	-1.5754	0.4915	1.3801	0.3997	0.7283	1.5707	0.6971	-0.1667	-0.2709	-0.6534	-0.5209	-1.0264	1.236	0.3938	-2.0641	-1.2751	0.38	-0.1001	0.4316	0.4842	-0.1264	0.1902	0.5035	1.3726	0.7832	-1.2107	0.0425	-0.9622	0.4667	-0.33	0.8104	-0.568	-1.0385	-0.1836	1.711	0.9934	-1.1154	2.0392
109	311		27	Q06033	ITIH3_HUMAN	Inter-alpha-trypsin inhibitor heavy chain H3	ITIH3	-0.1178	0.5785	-2.1549	1.4904	-0.7238	-1.0097	1.3956	1.818	-0.8739	-2.1394	0.2178	0.4175	-0.8451	0.4636	0.9253	-0.3544	-0.4057	0.1482	-1.2069	-1.8635	1.9826	-0.3772	1.0991	0.9599	-0.4578	1.4049	0.8676	1.3861	1.6317	-0.9331	0.2914	-0.1398	-1.1429	-0.9249	-0.2918	-0.5497	1.1384	-0.1685	-1.1743	0.1146	-0.814	0.6572
110	311		27	P02750	A2GL_HUMAN	Leucine-rich alpha-2-glycoprotein	LRG1	0.1821	-0.0242	-1.7361	1.2086	-1.8313	-0.2614	2.8953	1.548	-0.1101	-1.2686	1.4526	-0.9592	-1.1789	0.5286	0.8569	0.0752	2.0063	0.3383	-0.6553	-0.8564	1.6661	-0.2885	0.1331	0.8979	-0.452	0.6434	0.1506	1.6894	-0.1795	0.0072	-0.5218	-1.216	-1.1648	-1.5999	-0.2873	-1.0191	-0.4009	0.4614	-0.3886	0.6006	-0.9906	0.7792
111	311		27	P02748	CO9_HUMAN	Complement component C9	C9	0.7891	-0.1414	-3.1994	1.1473	-1.7049	0.0476	1.8654	1.5154	-0.4215	-0.7372	0.7195	-0.3814	-0.2275	-0.2088	1.1418	-0.1063	0.4573	-0.3058	-0.47	-1.1201	1.857	0.6126	-0.7932	-0.5151	-1.3256	1.4676	-0.0962	1.2468	1.7864	-0.7307	-0.2081	-0.4519	-0.1298	-0.3047	-0.5705	-0.5815	0.7581	-0.689	-1.0829	0.3331	-0.9929	0.1768
112	311		27	P01011	AACT_HUMAN	Alpha-1-antichymotrypsin	SERPINA3	0.3825	-0.3025	-1.3894	1.5172	-1.3851	-0.7435	2.8689	1.6503	0.3123	1.1142	1.2385	-0.354	0.4825	0.4003	0.2794	-0.6884	0.3381	-0.0804	-1.1049	-1.8242	1.6397	0.2033	-0.6356	0.565	0.2136	0.2782	-0.8132	1.8429	1.8978	-0.0639	0.2027	-0.5656	-0.8025	-0.9971	0.4782	-0.2676	0.0319	-0.9484	-0.2755	-0.8847	-0.6722	0.5534
113	311		27	Q9UNN8	EPCR_HUMAN	Endothelial protein C receptor	PROCR	0.3933	-1.8373	-1.3333	-0.1392	-0.2323	-1.8373	0.4882	0.509	1.5809	-1.0993	-1.05	0.8126	0.2454	0.1168	0.0089	1.2067	1.5672	0.3688	-0.7554	-2.1344	1.0211	-0.6767	0.5041	-0.0474	0.5819	-0.9502	-0.1303	0.2991	0.1382	-1.043	0.7651	0.5955	0.3885	0.1214	-1.8373	-1.1381	-0.3609	0.5091	0.9009	0.1901	-0.9319	-0.5589
114	311		27	P07357	CO8A_HUMAN	Complement component C8 alpha chain	C8A	-0.1151	0.0967	-1.2415	-1.7385	-0.0429	1.1588	0.7366	1.5929	0.931	-0.3729	0.1541	1.8727	0.6494	0.8442	0.7429	-0.6963	0.9657	0.1074	-0.1413	-0.6423	1.1659	0.0586	-0.7461	0.9323	-1.3324	-0.0947	-0.0376	1.8651	1.9315	-2.163	-0.6951	-0.2502	-0.326	-1.6582	0.6151	0.3247	-0.2393	0.4463	0.2751	-0.735	-1.5878	0.0799
115	311		27	P12259	FA5_HUMAN	Coagulation factor V	F5	0.0198	-0.013	0.0161	-0.8234	-1.3401	0.2336	1.2111	1.7758	0.8309	-1.6634	2.4499	0.3455	1.3805	1.5284	0.9283	-1.0677	-0.1924	-0.7358	-1.5504	-1.0081	2.1455	-1.4184	0.3669	-0.33	-0.2005	0.1953	-0.1705	-0.3186	0.8722	-1.6593	-0.1076	-0.8651	-0.0061	-0.1973	1.0083	0.5909	-0.2613	0.158	-0.1678	0.1939	-1.1994	0.4677
116	311		27	P07358	CO8B_HUMAN	Complement component C8 beta chain	C8B	0.5783	-0.5459	-1.5822	-1.0429	-0.4616	0.179	0.4897	1.0756	1.0675	-0.1411	0.5515	0.45	0.7761	0.4869	0.3368	-0.5765	0.3999	-0.7323	-0.4082	-1.0064	1.4042	-0.4474	-0.867	0.7287	-1.5176	0.0111	0.9014	3.0504	1.7024	-1.8961	0.5632	0.6263	-0.4908	-1.1342	0.4011	-0.3512	0.1453	0.1779	0.2923	-0.7616	-1.1046	0.8652
117	311		27	P07360	CO8G_HUMAN	Complement component C8 gamma chain	C8G	0.5532	-0.6615	-1.9041	-1.2805	0.2892	0.8188	1.0426	0.7956	1.3307	-1.1835	0.3558	1.9006	0.9604	0.7373	-0.0323	-0.1649	1.1529	-0.6294	-0.2787	-0.2479	0.1815	-0.352	-0.864	0.3759	-0.8237	1.019	-1.0639	1.7763	0.4566	-2.6188	-0.4844	0.1062	0.0174	-1.3751	0.9796	0.7057	-1.078	-1.0065	0.5946	0.3041	-0.7498	1.5879
118	311		27	P06681	CO2_HUMAN	Complement C2	C2	0.0281	-0.3888	-1.4244	-0.5234	-1.4023	0.149	1.2096	1.4356	-0.6824	-0.9245	1.3341	0.2233	1.4569	0.7786	0.7266	0.329	1.2488	-1.5263	0.4182	-0.8605	0.991	0.0541	-1.3309	0.7517	-1.1045	2.2742	-1.2268	0.4146	0.6761	-3.0742	1.2194	-0.7958	-0.7191	-0.3368	-0.9412	-1.205	-0.773	1.2425	-0.6561	1.1623	0.0912	0.0508
119	311		27	Q14520	HABP2_HUMAN	Hyaluronan-binding protein 2	HABP2	0.2831	-0.9158	-1.179	-0.7124	-0.1475	0.9587	1.0446	-0.046	0.6813	-1.4791	1.3049	0.2977	0.8088	1.4941	-0.9172	-0.2211	1.5529	-1.5874	1.2452	-0.5233	0.3974	-0.2747	-0.8611	0.8042	0.4525	1.4483	-0.8333	-0.1063	1.3385	-3.4535	-1.1235	-1.1783	0.339	-0.0662	-0.1525	-0.7275	-0.7774	0.0564	-1.5556	0.717	-0.8124	0.7856
120	311		27	P04004	VTNC_HUMAN	Vitronectin	VTN	-0.9554	-0.5956	-0.4152	-0.5126	-0.4959	0.3503	0.1025	0.383	0.2853	-0.8154	0.805	0.602	0.4608	0.9629	-0.1375	0.7095	2.5742	-0.6792	0.6612	-0.3544	1.7342	0.2833	-1.1209	-0.4728	-0.9593	1.6726	-0.3451	0.6978	1.264	-1.4284	-0.6126	-0.6158	-1.1634	-0.5774	-0.653	-1.4163	-0.4208	1.8375	-0.4357	0.7921	0.8029	0.2892
121	311		27	P04217	A1BG_HUMAN	Alpha-1B-glycoprotein	A1BG	0.0659	-0.3735	-0.0651	0.3082	-0.8794	-0.4198	0.3224	-0.094	0.2315	-1.5274	1.3906	0.8999	0.711	0.3483	-0.1268	0.5923	0.8602	-0.7139	-2.2691	-0.7715	1.4813	-0.0635	-0.3787	1.7202	0.231	2.0914	-0.4691	0.8791	2.9846	-1.143	-0.5132	-1.293	-2.1482	-0.1287	-0.8839	-1.4012	-0.3045	1.1174	-0.3706	0.1383	-0.9798	1.1381
122	311		27	Q14624	ITIH4_HUMAN	Inter-alpha-trypsin inhibitor heavy chain H4	ITIH4	-1.4639	0.1741	-0.9488	0.6895	-1.0766	0.5666	1.2594	0.5765	-1.2574	-1.6272	0.2185	0.8208	-0.4794	0.9321	-0.2286	-0.5362	1.6944	-0.7052	0.3508	-0.9914	1.7724	0.2247	-1.6201	0.5549	-1.0484	0.3517	-0.509	0.7207	1.1034	-2.9015	-0.5271	-0.1238	-0.0085	-0.3191	0.1625	-0.5898	0.3275	0.2009	-0.1507	0.4064	-0.3702	1.7124
123	311		27	P10909	CLUS_HUMAN	Clusterin	CLU	-0.9358	0.3104	-0.8533	0.1978	-1.201	1.2101	-0.617	0.0379	0.4089	0.0272	-0.3004	-0.6476	0.0954	1.2198	0.197	-0.3711	0.6144	-0.4133	-1.361	-0.0339	1.2421	-0.1917	-0.6456	-0.2357	-0.536	0.5351	-0.1206	0.6299	1.5564	-2.0148	-1.8278	-0.4668	0.7372	0.6137	-0.28	-1.3573	-0.3828	1.6703	0.258	0.591	-0.2394	0.6394
124	302	3	20	P01031	CO5_HUMAN	Complement C5	C5	1.0373	-0.864	-0.9826	-0.5778	-0.8151	0.6699	1.5594	0.7585	0.6797	-1.5316	0.3254	1.7808	-0.5557	0.4413	0.594	-0.1204	1.8227	-1.805	0.7717	-1.3701	0.4837	0.6678	-1.1343	1.4663	0.4632	1.598	0.1743	0.2712	1.388	-1.4835	-1.1724	-1.3293	0.128	-1.0832	-0.9885	-0.6655	0.7583	0.0807	-0.7433	-0.3974	-0.8968	0.1376
125	302	3	20	P01024	CO3_HUMAN	Complement C3	C3	1.0847	-1.174	-0.429	-0.1856	-0.8491	0.3377	0.5319	0.5279	0.189	-2.2498	-0.5338	1.1106	-0.0317	0.7698	0.8616	0.3591	0.6195	-1.2585	0.0617	-0.9565	0.8326	0.6897	-1.0461	0.5123	-1.095	2.3237	-0.9045	-0.422	0.5645	-2.4133	-1.0015	-0.969	-1.0115	-0.5918	-0.0448	-0.605	-0.2473	0.4988	-1.4401	0.9792	0.1223	-0.6839
126	302	3	20	P05156	CFAI_HUMAN	Complement factor I	CFI	0.8008	-1.7254	0.2778	0.0104	-0.1514	0.7489	1.6043	1.3795	0.5965	-1.4038	-0.8281	1.0861	1.3986	0.8228	1.0372	-0.722	0.7302	-1.1193	-1.0736	-0.9267	1.4873	0.4364	-0.1099	0.5816	0.7626	1.8208	-0.3535	0.6457	1.7997	-0.248	-1.2527	-1.9212	-1.3144	-1.3682	-0.4863	-0.2575	-1.1885	0.0484	-0.1381	0.397	-0.5614	-1.3652
127	302	3	20	P08603	CFAH_HUMAN	Complement factor H	CFH	0.8544	0.231	0.3122	-0.8156	1.0319	0.6944	-0.1664	0.7736	0.8304	-1.5109	-0.2456	1.6847	0.5754	1.631	0.6833	-0.9614	1.8445	-0.499	-0.3141	-0.9731	-0.2675	0.642	0.399	0.4906	-0.8113	2.5235	-1.2787	-0.054	0.472	-2.0215	-2.0535	-1.5088	-0.742	-0.6296	-0.5157	-1.0592	0.2596	0.6723	-0.9451	1.2677	-0.6386	-0.5301
128	302	3	20	Q02985	FHR3_HUMAN	Complement factor H-related protein 3	CFHR3	0.4625	0.3842	-0.0495	-0.1079	0.2905	0.4134	-0.2273	0.5134	1.9408	-0.5956	-0.3248	1.6657	-0.0111	0.3306	0.1771	-0.3173	3.6438	-0.5784	0.4017	-0.3932	-1.5803	-1.2969	1.4095	-0.1279	0.0941	1.3727	-0.4928	0.2154	-2.3688	-0.8079	-1.0522	1.0611	-0.1626	-0.2235	-0.3112	-0.546	0.0368	-0.0877	-0.6389	0.5457	-0.4888	-0.3433
129	302	3	20	O95497	VNN1_HUMAN	Pantetheinase	VNN1	0.8855	-0.9121	-1.3649	0.475	0.7358	1.2043	-0.4209	-0.1114	0.6256	-1.3102	0.9568	0.3682	1.8292	-0.8062	0.389	-0.0336	2.3588	-0.9121	0.8994	-0.1419	0.3082	-0.633	0.0498	0.0177	-0.9121	-0.0245	-0.9121	0.9404	-1.1558	-0.9121	-0.9121	-1.1558	-1.3649	-1.3649	-0.9121	-0.5442	0.1235	-0.7995	-1.1558	0.177	0.3193	1.2245
130	302	3	20	P13796	PLSL_HUMAN	Plastin-2	LCP1	1.0888	-0.9607	-1.6702	0.7666	-0.3981	-0.3033	0.5174	0.4032	0.7425	-1.9738	0.176	1.0805	-0.5946	-0.5535	0.3518	0.5903	1.053	-0.4477	0.0669	-1.5391	-0.3234	0.7544	-1.1263	0.2762	0.4787	2.1784	-2.204	-0.143	0.1638	-2.5855	-1.2262	-0.1591	1.1052	-1.1335	-0.7051	-0.385	-0.1039	0.675	-1.4788	1.6845	1.3472	0.2109
131	302	3	20	P02768	ALBU_HUMAN	Serum albumin	ALB	0.3385	0.8455	0.2929	-0.4761	0.3148	0.843	-0.3657	-0.7406	-0.1761	-3.2462	0.175	1.2515	0.023	-0.333	0.1348	0.4173	1.9483	0.3198	0.2288	-0.7949	-0.7175	0.6227	-1.2127	0.2154	0.1436	0.722	-2.6737	0.0557	-0.6123	-3.5271	-0.5288	-0.0257	1.2719	1.1133	0.2461	-0.0289	-0.5038	-0.1109	0.0111	1.1573	0.9334	0.7695
132	302	3	20	Q9Y5Y7	LYVE1_HUMAN	Lymphatic vessel endothelial hyaluronic acid receptor 1	LYVE1	0.8832	0.4988	-1.1291	-0.4408	-0.6187	0.2841	-0.123	0.2071	-0.448	-1.0429	-0.5421	0.5713	-0.0579	-0.3838	-0.4659	-0.5332	0.5689	-1.03	0.6525	-0.1088	0.0873	0.1302	-2.4034	-0.1383	-0.0842	0.234	-2.215	0.412	-0.2367	-2.218	-2.218	0.2564	1.0789	0.4017	0.7319	-0.6079	-0.3005	0.0854	-0.503	0.5611	0.001	0.763
133	302	3	20	P01042	KNG1_HUMAN	Kininogen-1	KNG1	-1.0192	0.3253	1.0656	0.6998	0.3194	0.4388	-0.5946	-0.3827	0.0206	-0.4545	1.1637	0.041	0.8809	0.5039	-0.3858	-0.5969	2.0161	-1.3115	1.6664	-0.7459	-0.7378	-0.0756	-1.7324	0.4862	0.4645	0.3758	-1.5969	0.8666	1.3211	-2.6995	-0.3019	-0.3193	-0.5299	-1.4389	-0.0501	-1.0473	-2.3268	0.1188	0.5771	-0.0883	0.7467	1.3916
134	302	3	20	Q96IY4	CBPB2_HUMAN	Carboxypeptidase B2	CPB2	-1.2616	-0.1877	-1.0573	-0.053	-0.2763	1.0279	0.276	0.1369	1.353	-0.2526	0.868	0.7201	0.3482	0.8457	0.0077	-0.5907	0.589	-0.7263	0.8201	-2.4744	-0.3093	0.4861	-1.4242	0.1038	-0.0501	-0.3591	-2.0623	0.8941	0.7662	-1.9675	-0.841	0.4713	0.5681	-0.5697	1.3218	1.1982	-0.2793	0.7304	0.6897	-0.201	-1.0241	1.2351
135	302	3	20	P36980	FHR2_HUMAN	Complement factor H-related protein 2	CFHR2	0.3821	-0.1186	-0.6232	0.7796	0.2016	-0.035	0.3147	1.0937	-1.7122	0.2028	-0.2221	0.2999	1.5818	0.942	-0.9423	0.4206	1.1838	-0.0074	0.3272	0.7113	-0.164	0.6447	0.7213	-0.4154	0.4256	1.0664	-2.1216	-0.5591	2.0129	-0.4763	0.0446	-2.0788	-1.2256	-0.6352	-0.1215	-0.6497	0.2402	0.0732	0.6986	1.5631	-2.3892	-1.5392
136	302	3	20	Q9BXR6	FHR5_HUMAN	Complement factor H-related protein 5	CFHR5	1.0873	0.4451	-1.3176	0.669	-0.3192	0.5376	1.0829	1.6443	-2.376	-2.2551	1.2204	0.3296	1.2274	0.9205	0.9827	0.1966	0.5265	-0.2348	0.1515	-0.5127	0.4845	0.2763	-0.042	0.2506	-0.2496	1.398	-2.3095	0.4803	1.3201	-0.7422	-1.926	-0.8124	-0.7084	-0.8314	0.5845	0.9508	1.1579	0.1942	0.4822	0.1857	-1.8733	-0.2726
137	302	3	20	Q92496	FHR4_HUMAN	Complement factor H-related protein 4	CFHR4	-0.0545	0.1737	-0.6562	0.7075	-0.2265	0.7796	0.5223	0.726	-0.4773	-0.9933	0.4484	1.1198	1.0933	0.8601	0.6266	1.264	0.2762	-0.5969	-0.3277	0.6895	-0.3988	0.3112	1.21	-0.1233	-1.1369	0.7676	-0.8251	0.3208	1.0042	-0.9761	-0.325	-1.4946	-0.0199	0.1965	-2.2143	-2.4913	-1.0406	1.0115	0.4635	-0.0638	-1.5007	-0.0423
138	302	3	20	P05160	F13B_HUMAN	Coagulation factor XIII B chain	F13B	0.2743	1.5855	-0.6512	-0.7258	0.9229	-0.6707	-0.1622	-0.3637	0.0441	-0.8892	-0.1745	0.4284	1.1848	2.1215	-0.0563	0.4009	-0.1825	-0.172	-0.1698	0.0398	-1.7524	0.8941	-0.0357	-0.1738	0.6529	-1.2177	-1.3649	0.1713	0.4985	-2.7955	-1.5315	-0.6347	0.2029	-1.3281	-0.1929	0.0058	-0.1291	1.4743	-0.0268	1.5669	-2.2725	2.2312
139	302	3	20	P20851	C4BPB_HUMAN	C4b-binding protein beta chain	C4BPB	-0.3632	-0.5829	-0.3555	-0.6575	-0.0899	0.5033	0.8986	-0.6552	-1.2631	-1.991	-0.9079	0.9081	1.124	1.1099	1.02	-0.9644	-0.4734	-1.0877	-1.3965	-1.6708	-0.1537	0.6427	-0.1438	0.3092	0.8351	1.2095	-0.3836	-0.4768	0.4593	-2.4621	-0.0957	-0.6842	-0.6773	-0.6887	-0.7613	-1.2423	0.1677	1.7116	0.0097	1.7102	-1.0628	0.4802
140	302	3	20	P04003	C4BPA_HUMAN	C4b-binding protein alpha chain	C4BPA	-0.5052	-0.329	-0.9081	-0.3301	-0.6768	0.357	0.8901	0.6656	-0.8199	-0.9995	-0.2835	-0.0038	1.2424	0.9449	0.8305	-0.0441	-1.1172	-1.3648	-1.3819	-2.3291	-0.3502	0.0725	0.5133	0.4861	0.5757	1.4468	-0.1452	-0.1827	1.3787	-1.7623	-0.4139	-0.9604	-1.129	0.3399	-1.1922	-0.9131	0.5177	0.9409	-0.4878	0.3572	-1.2973	-0.0037
141	302	3	20	P13671	CO6_HUMAN	Complement component C6	C6	0.0909	0.7965	-0.0034	1.1544	-0.8764	-0.1676	0.4966	0.9449	-0.9722	-2.4931	0.5432	0.3521	0.8878	0.9624	-0.0997	0.0506	-0.9268	0.1321	-0.8222	-0.7042	0.6163	0.037	0.0659	0.9943	0.2916	0.8709	0.985	0.4135	2.3603	-2.8401	-0.8542	-1.0871	-0.6777	-1.0049	-0.8666	-0.9786	-0.417	1.1054	-1.8665	-0.0202	-1.1909	1.2136
142	302	3	20	Q92820	GGH_HUMAN	Gamma-glutamyl hydrolase	GGH	0.8027	0.1592	-1.7729	-0.049	-0.5872	0.7873	0.9219	1.4388	-0.7832	-0.7075	0.3636	0.6409	0.2913	0.5427	1.569	0.5874	0.3706	0.5499	0.4683	-1.8208	0.803	-0.1162	0.5755	2.0913	0.8988	1.5933	1.1334	-1.049	1.511	-0.8103	-1.6721	-1.1865	-1.8208	-0.2414	0.6434	-0.3026	-0.2767	-0.1274	-0.9812	0.418	-1.3428	-0.0698
143	302	3	20	P01833	PIGR_HUMAN	Polymeric immunoglobulin receptor	PIGR	0.8928	0.8674	-0.8049	-0.1747	-0.7413	0.7839	1.3681	2.4269	-1.3903	-1.3026	-1.8417	0.1486	-0.03	-0.2668	3.2949	1.283	1.4615	1.7175	0.2449	-1.891	-0.5517	-0.0527	-0.792	1.1586	-0.9304	-1.0756	0.445	0.4395	0.6667	-0.7432	-0.854	-1.7695	0.0425	-1.118	-0.1231	-0.6726	-0.3193	0.9807	-0.1017	0.9598	0.0362	0.0223
144	307	10	19	P80108	PHLD_HUMAN	Phosphatidylinositol-glycan-specific phospholipase D	GPLD1	-0.1434	0.2057	1.1398	-1.2835	0.7532	0.7733	-0.9984	0.753	0.6993	1.2451	-1.855	0.8725	0.6793	1.5373	-0.6509	-0.7673	1.9904	-0.7193	0.7962	-0.5569	-0.6602	0.7677	-2.0347	0.0359	-0.2826	-0.5616	-0.2066	-1.2205	0.4449	-0.8269	-1.0284	1.3152	1.247	-0.4828	0.3393	0.1879	0.2232	0.1031	1.0765	-0.2518	0.6431	-0.6131
145	307	10	19	Q15485	FCN2_HUMAN	Ficolin-2	FCN2	0.0302	0.109	0.1425	1.2166	0.5078	1.2432	0.605	-1.1672	0.6813	1.0166	0.1881	0.1917	1.0197	1.0373	-2.1377	-0.9873	0.312	-1.2051	0.251	0.656	0.1337	-0.7417	-2.1609	-1.9551	1.084	-0.0239	-1.3556	0.0831	0.8073	-1.1871	-1.3556	0.7146	-0.5256	0.813	-1.3556	0.0574	-0.8034	0.9355	0.2769	1.0292	0.5702	-0.4791
146	307	10	19	P02656	APOC3_HUMAN	Apolipoprotein C-III	APOC3	-0.6427	-1.8241	0.5349	-0.1049	0.4687	1.2898	-0.5964	-0.6411	0.4034	0.2645	1.0003	-0.4811	0.803	2.2841	-1.1703	-0.7725	0.9843	-0.2396	-0.3576	0.3046	-1.1177	1.0237	-2.2325	-0.5606	-0.1316	-0.6505	-0.0881	0.4286	-0.5145	-1.6413	0.8305	0.8783	-0.3371	-0.3369	0.8671	0.3475	-1.9417	0.4966	2.2988	0.5602	0.3906	-1.0343
147	307	10	19	P02749	APOH_HUMAN	Beta-2-glycoprotein 1	APOH	0.363	-3.3711	1.102	0.8512	0.7451	0.7302	-3.1056	-0.1006	1.9312	-0.3542	0.2696	1.3824	0.2531	1.4687	0.441	-0.6754	-0.8652	-0.1457	-0.9475	-0.1167	0.4837	0.4258	-0.9916	-0.5784	-0.3514	0.2997	-0.667	0.8816	1.1796	-2.6731	0.5354	0.1406	0.1139	-1.1955	0.4296	-0.2701	-0.8222	0.5448	0.3209	0.5696	-0.3798	-0.0965
148	307	10	19	P04114	APOB_HUMAN	Apolipoprotein B-100	APOB	-1.7638	-0.9105	0.6841	-0.3827	0.0785	0.4345	0.0383	-0.2983	0.084	0.2131	0.4421	0.3011	0.2945	0.8654	-0.3702	-1.5491	0.2809	-0.7584	0.0941	-0.602	0.6369	1.2107	-2.9733	-1.5394	-1.2523	0.2034	-0.4741	-0.0388	-0.7502	-1.956	0.2366	1.6655	0.0177	0.6328	0.7723	0.4634	-2.1627	0.6135	1.1457	0.4806	1.5786	0.0661
149	307	10	19	P55056	APOC4_HUMAN	Apolipoprotein C-IV	APOC4	-0.5973	-0.7728	0.3217	-1.1804	0.2071	1.0366	-1.0773	0.1316	0.1062	0.2702	0.5175	-0.1659	0.7482	0.7682	-1.6043	-0.4995	-0.481	0.2421	0.0569	0.2068	0.0992	0.8174	-2.1607	-0.4226	-0.0812	-0.8169	-1.9123	0.2157	-0.8609	-1.9123	-0.6142	2.5889	-1.5172	0.0388	0.004	0.1755	-0.8061	1.1335	1.3513	0.5117	0.4995	-0.4252
150	307	10	19	P02655	APOC2_HUMAN	Apolipoprotein C-II	APOC2	-1.1226	-2.1188	0.1488	-1.5334	1.2796	1.5737	-0.9341	-0.174	-0.1908	0.5864	0.6116	-0.0626	0.4961	1.0351	-0.6751	-0.8832	0.0676	-0.2078	0.0185	-0.2087	-0.6006	0.8765	-3.0114	-0.314	-0.1358	-0.2865	0.648	0.6437	-1.031	-1.4829	0.0102	2.3288	-0.463	0.268	0.1091	0.5682	-2.3916	1.9058	1.2152	1.3789	1.0107	0.2863
151	307	10	19	P02753	RET4_HUMAN	Retinol-binding protein 4	RBP4	-1.0473	-1.2144	1.0835	-2.0303	0.9291	0.8693	-0.7085	-1.2048	0.9648	0.8448	0.9156	0.188	0.193	1.7933	-1.2408	-1.017	0.0651	-0.7393	0.1066	0.7887	-0.94	0.4816	-2.1143	-2.2473	0.3475	-1.3281	-0.7401	-1.02	0.3991	-1.138	-0.6625	0.4767	1.1272	0.6845	0.4473	-0.3871	-1.4505	0.9004	1.4133	0.393	1.1579	0.016
152	307	10	19	P02766	TTHY_HUMAN	Transthyretin	TTR	-1.1682	-1.9307	-0.0651	-1.5601	-0.3901	1.2067	-1.0733	-0.5328	1.3496	0.0999	0.5257	-0.0906	1.336	1.5178	-0.4254	0.0435	-0.4853	0.1968	0.1067	0.5927	-0.0365	-0.351	-2.7602	-0.8422	0.0345	-0.1232	-1.4258	-0.0828	-0.552	-1.5357	0.3419	1.2609	1.2156	0.6334	0.7158	-0.4168	-0.138	0.2131	1.0829	-0.1544	1.227	-0.0305
153	307	10	19	P41222	PTGDS_HUMAN	Prostaglandin-H2 D-isomerase	PTGDS	-1.1779	0.7063	-0.7187	-1.2835	-0.6042	1.4152	-0.8701	-0.0472	0.8858	1.7256	0.0639	-0.3793	-0.5648	-0.1741	0.6582	0.9602	-0.0228	0.8238	-0.3966	0.3674	-0.6466	-0.613	0.4161	-0.9807	-1.4065	-0.7092	-1.4065	-0.3628	-0.5967	-1.4065	-1.4065	1.4006	1.2002	-0.8643	0.8961	-1.3193	-0.807	0.5718	1.6852	0.5658	0.2868	0.1527
154	307	10	19	P01704	LV214_HUMAN	Immunoglobulin lambda variable 2-14	IGLV2-14	-0.256	-1.1154	-1.1521	0.0519	1.0045	-0.6064	0.8242	-0.3815	0.9855	-1.3495	-1.3561	1.7383	0.4481	0.7616	0.5697	0.8689	-1.0466	1.163	-0.8053	0.5983	-1.0466	0.8429	-0.975	-1.0654	-1.1154	0.9267	-1.1154	1.2229	-1.0466	-1.1154	-1.1154	1.0282	1.1609	1.2742	-0.7915	-1.1981	-1.1981	0.4775	0.6342	0.4089	1.0308	0.8109
155	307	10	19	P09172	DOPO_HUMAN	Dopamine beta-hydroxylase	DBH	-0.6543	-0.6543	1.4549	-0.1312	0.7559	-0.6543	-0.0393	-0.2114	1.5288	1.2433	-0.8901	-0.6543	0.2655	0.9936	-1.2765	-0.3965	-1.2705	-0.593	-1.4176	-1.2765	-0.464	-0.5998	0.2822	1.455	-0.6543	0.3731	-0.6543	1.5313	-0.1863	-0.6543	-0.4039	1.1923	0.8976	-1.2765	-0.6543	-0.1321	-1.2765	-0.0532	2.237	-0.0383	-0.8022	-1.6728
156	307	10	19	P25311	ZA2G_HUMAN	Zinc-alpha-2-glycoprotein	AZGP1	-0.7632	-1.2202	0.0772	0.3542	-0.6761	0.43	0.3873	0.6958	1.1902	0.3383	0.9694	-0.995	0.5261	1.5505	-0.9704	0.2084	0.5305	-0.9647	-0.2503	0.0493	0.1602	-0.26	-2.5778	-0.5391	-1.4738	0.0458	-0.8637	0.502	0.9491	-2.1787	0.625	0.9767	1.508	-0.5973	-0.0794	-1.064	-0.9219	-0.1171	1.2935	0.1909	1.4661	-0.3059
157	307	10	19	P06727	APOA4_HUMAN	Apolipoprotein A-IV	APOA4	-0.9351	0.0788	0.4281	0.1893	0.7621	0.0463	-0.0969	0.6673	1.5301	0.0811	-0.3825	0.3777	-0.1743	1.0782	1.4237	-0.3486	-0.031	-0.9321	-0.4431	-0.0142	-0.9046	0.4986	-2.9097	-1.1743	-1.7216	-0.1348	-1.2959	0.0157	1.4403	-0.3798	2.2544	1.3126	0.0491	-1.4216	-0.1834	0.3246	-0.6408	0.3153	1.1984	0.7403	0.4098	-1.1078
158	307	10	19	P19823	ITIH2_HUMAN	Inter-alpha-trypsin inhibitor heavy chain H2	ITIH2	-0.4459	0.2323	0.6743	0.5333	-0.7415	1.1976	-0.5503	-0.7318	2.4519	-1.1086	0.3615	1.4071	-0.0126	0.9382	-0.352	1.1904	-1.4761	0.5763	0.8205	-0.6915	0.4943	0.5963	0.4499	1.3891	0.2622	-0.8969	-0.2136	0.7533	0.5125	-3.4792	-1.0546	0.5545	-0.5999	-0.3135	0.4066	-0.6366	0.4252	0.1526	0.3459	-0.2963	-1.0792	1.1816
159	307	10	19	P19827	ITIH1_HUMAN	Inter-alpha-trypsin inhibitor heavy chain H1	ITIH1	-0.4239	0.3054	0.812	0.1148	-0.7298	0.9524	-0.3013	-0.2824	0.787	-1.4015	0.2642	1.4848	0.3073	1.3871	-0.2539	1.2662	-1.3362	-0.2812	1.3206	-0.9034	0.9219	0.4462	0.1199	0.7566	0.2483	-1.4136	-0.6761	0.4019	-0.2034	-3.3685	-0.6695	1.1105	-0.5723	0.2424	0.4485	-0.2046	-0.0106	0.0306	0.7356	-0.7584	-0.8549	1.2636
160	307	10	19	P01344	IGF2_HUMAN	Insulin-like growth factor II	IGF2	-0.0945	-0.1809	0.7974	-1.5438	0.2284	0.1223	0.2739	-0.743	1.1066	-1.2692	-0.3909	0.8898	0.8806	0.5136	-3.4752	0.0748	1.3807	0.3608	0.3348	1.0583	-0.5723	0.3592	-1.7568	0.4259	0.359	-0.3901	-0.8027	0.0626	-0.1014	-2.8327	0.17	-0.7044	0.0098	0.4114	0.1653	0.0847	-1.7735	1.9989	0.5929	-0.1531	0.029	0.5298
161	307	10	19	P17936	IBP3_HUMAN	Insulin-like growth factor-binding protein 3	IGFBP3	-0.416	0.1818	0.8064	-1.1588	0.3375	0.2411	0.0624	-0.2657	0.5519	-0.3793	-0.9018	0.8462	-0.5056	0.5251	-4.2263	1.0093	0.4633	0.8946	0.5913	1.1737	-0.6876	0.4828	-1.8387	-0.1912	-0.0816	-1.1945	-0.8408	-0.0847	-0.5274	-2.3136	0.7111	0.5416	0.6943	0.2065	-0.1443	0.5104	-1.3353	1.1713	0.7843	-0.6485	0.2593	0.4086
162	307	10	19	P00748	FA12_HUMAN	Coagulation factor XII	F12	-1.1372	0.4424	1.0354	-1.1642	0.7787	0.4203	0.6631	-0.4973	1.0811	0.9359	1.4813	1.5951	-1.4635	1.3809	-1.7757	0.2971	0.5463	0.5535	1.4013	0.9322	0.7683	-0.1757	-0.6831	-1.4266	0.9904	-1.2477	-1.7313	0.6408	-0.1063	-0.664	-1.1817	0.3562	-1.0514	0.8603	-0.0852	-0.5054	-0.6724	0.8415	-1.1637	0.631	-0.2097	-1.4239
163	289		8	Q08380	LG3BP_HUMAN	Galectin-3-binding protein	LGALS3BP	-1.6417	-0.4143	-0.2948	-1.7148	-0.625	0.6144	-0.4601	0.5156	-0.5442	-1.9001	-0.2978	0.6464	-0.4541	-0.151	1.5075	0.0966	0.1508	-0.5404	1.1087	-0.2436	0.133	-0.5109	-0.5395	0.4026	0.496	1.0748	0.2083	1.7738	-1.6737	0.2982	0.0908	0.1042	-1.6141	0.1367	-0.5596	-0.7034	-1.0836	0.79	-0.2358	1.3613	1.2391	-1.7381
164	289		8	O00187	MASP2_HUMAN	Mannan-binding lectin serine protease 2	MASP2	-1.6511	0.1814	1.0586	-1.2103	0.5799	1.0703	0.1885	0.539	1.0997	0.1667	0.6961	0.2154	1.1036	1.0168	-0.4785	-1.7351	1.2402	-0.6126	1.0946	0.3501	1.1928	0.8991	0.3799	-0.5483	0.3839	-0.0814	0.6529	-0.7292	-1.0781	-0.1721	-1.0486	0.3303	0.9837	-0.6078	-0.1077	1.0017	-0.3811	1.5373	1.0621	0.18	-0.1323	0.3021
165	289		8	O75636	FCN3_HUMAN	Ficolin-3	FCN3	-1.8405	-0.2111	0.8745	-0.7789	0.9861	0.9264	0.1475	-0.2541	-0.0905	-0.4371	0.8226	-0.7923	0.3223	0.4418	0.0771	-2.8702	0.955	-2.4335	0.055	0.1176	-0.4936	0.7992	0.3372	-2.6746	1.1517	-1.1585	0.9807	-2.3049	-0.3938	0.5655	0.8097	-0.0411	-0.1699	0.6692	0.3712	0.3549	0.076	0.9141	0.5812	1.7881	1.218	0.9636
166	289		8	P10124	SRGN_HUMAN	Serglycin	SRGN	-0.5241	-0.5241	-0.1	-1.3385	-0.05	-0.5241	-0.2826	1.5187	0.6351	-1.8722	-0.3176	-0.5241	0.6757	0.3748	0.3849	1.9054	-0.3024	1.17	-0.2005	0.2756	1.1701	1.8778	-2.2656	-2.1217	-0.5241	0.8174	-0.5241	-1.5185	0.551	-0.5241	-0.5241	0.9118	0.4502	0.6285	-0.5241	1.4935	-2.1217	1.0598	-1.1106	0.5767	1.0842	0.7482
167	289		8	P03951	FA11_HUMAN	Coagulation factor XI	F11	-2.4037	-0.1436	-0.0429	-1.4207	-0.4762	1.1649	0.4381	0.5682	-0.7478	-2.1301	-0.1826	0.1035	1.2709	0.1384	1.378	0.03	0.9612	-0.3997	0.5945	0.4839	0.4106	1.0024	-0.9367	1.0222	0.708	0.3894	-1.4583	0.326	1.651	-2.4036	1.0651	0.5259	0.4296	0.0272	1.1284	0.5599	-1.0615	0.2512	-0.1728	0.8547	0.8472	0.8612
168	289		8	P61769	B2MG_HUMAN	Beta-2-microglobulin	B2M	0.8124	0.4077	-0.2012	0.6339	0.1407	0.4113	1.4698	2.6568	0.2359	-2.574	1.5112	-1.0599	-0.4856	-0.5265	0.2747	0.3814	0.4737	0.0714	-0.0375	0.097	-0.8994	-0.1829	-0.0021	-1.4746	-0.517	1.7426	-0.7584	0.049	0.7658	-1.0153	0.883	0.8288	-0.1032	0.2086	-0.875	-0.6121	-0.1907	0.2956	0.6597	0.5358	0.303	-0.1092
169	289		8	P36955	PEDF_HUMAN	Pigment epithelium-derived factor	SERPINF1	0.1642	-0.3086	1.1729	-1.3963	0.6263	-0.3789	-0.0441	1.8388	1.8595	-0.7796	-0.8208	0.1624	0.1559	-0.0572	0.0756	-0.2829	1.3248	-1.6414	-0.8718	-1.1861	0.8673	0.2525	-1.0423	-1.0969	-0.708	1.3273	-1.2096	0.0158	0.6804	-0.6079	1.3985	1.2645	1.1578	-0.5401	0.0585	-0.4451	-0.4777	1.4913	1.5237	-0.0818	0.499	0.0291
170	289		8	P02760	AMBP_HUMAN	Protein AMBP	AMBP	-0.2783	0.3246	0.2038	-0.9471	0.3069	0.529	-0.1342	0.5726	1.5827	-1.959	0.2219	-0.3426	-0.5992	1.1128	-0.7458	1.3962	-1.0276	-1.4168	-1.6578	-0.4352	0.6469	0.2808	0.0221	-0.9755	0.3564	1.4621	-1.0061	0.6658	0.9954	-1.9802	-0.6019	-0.3626	-0.2725	0.5637	0.5036	-0.6327	-1.825	1.2034	0.9464	0.6528	-0.1814	-0.0737
171	299	9	15	P43652	AFAM_HUMAN	Afamin	AFM	-0.0227	-0.6036	1.2878	-1.0415	0.951	0.0939	-1.4811	-0.921	1.2785	-1.4616	0.4024	0.2107	-0.0622	0.8876	-2.0781	0.0967	0.5737	-0.6468	-0.1039	0.2304	-1.099	0.9433	-2.0298	0.312	-0.1569	1.6729	-0.3488	-1.1255	1.4662	-2.014	-0.8664	-0.4272	0.1291	1.6138	-0.3445	-1.1323	-0.9467	0.2509	-0.469	1.6617	1.4587	-0.0893
172	299	9	15	P19652	A1AG2_HUMAN	Alpha-1-acid glycoprotein 2	ORM2	-0.8617	-0.8829	0.3899	-1.0006	0.0431	-0.6115	0.1153	0.1624	-1.9709	-0.378	0.2485	-1.7317	0.5286	0.5663	-1.2243	-0.3987	0.043	-1.8776	-0.4026	-0.8423	0.3029	1.0623	-2.9819	-2.0184	-0.3566	1.3923	-0.619	-1.1282	1.279	-0.2078	0.6446	-0.5418	0.0586	0.8895	0.1664	0.525	-0.7943	0.8749	-0.3121	1.2565	1.4979	0.7222
173	299	9	15	P02790	HEMO_HUMAN	Hemopexin	HPX	-1.1648	-0.7101	-0.472	-0.805	-0.3809	-1.616	0.6317	-0.5488	0.3903	-0.2822	-1.4799	0.2254	0.2381	0.538	-2.2978	-0.416	-0.0267	-0.5361	-0.3841	-0.1299	0.099	1.2377	-2.5621	-0.3202	-0.8183	0.5404	-0.2922	-0.1724	0.8736	-1.096	0.3582	-0.1839	0.4131	0.1141	-0.1972	-0.6608	-1.4781	0.2381	0.0301	1.3543	2.1675	0.7203
174	299	9	15	P02647	APOA1_HUMAN	Apolipoprotein A-I	APOA1	-0.667	-1.1309	0.0893	-0.5448	0.3653	0.0701	-1.3324	-1.0959	-1.7209	-0.6984	1.1944	-1.615	0.1376	0.446	-0.7182	-0.4987	0.0419	-1.2938	0.8944	0.0426	-0.3422	-0.3991	-3.5995	-0.504	-0.3668	0.0467	0.1944	-0.0142	-0.3886	-1.1712	1.4907	2.2163	0.3653	0.3655	-0.3058	0.7383	-0.7742	0.4985	-0.3347	0.8219	0.4159	1.5664
175	299	9	15	P02652	APOA2_HUMAN	Apolipoprotein A-II	APOA2	0.1502	-0.8429	0.6392	-1.3835	0.6866	0.06	-0.019	-0.6923	-1.6319	0.3782	0.8965	-1.6637	0.5077	-0.0124	-0.4702	-1.197	0.7567	-1.3848	0.7126	0.5543	-0.4581	1.057	-3.2243	0.466	0.5331	0.6765	1.14	0.2965	0.0118	-1.0308	0.8786	1.714	0.4686	0.1601	-0.7797	0.1539	-1.0544	1.5093	-0.724	1.2696	0.2226	1.3641
176	299	9	15	P00734	THRB_HUMAN	Prothrombin	F2	-0.5506	-0.9648	1.2161	-0.5305	0.2948	0.6514	-0.2679	-0.7832	-0.314	-1.1994	0.4659	-0.6903	0.3584	1.0213	-0.6959	-0.3183	-0.9812	-1.1791	0.8376	-1.0813	0.5788	0.572	-3.6847	-0.0134	-0.1594	0.8043	-0.8578	-0.4357	0.5099	-2.4474	0.0138	0.6834	-0.4163	0.1669	-0.7013	0.0386	-0.9414	1.8918	-0.3088	0.334	-0.5101	0.9141
177	299	9	15	P04180	LCAT_HUMAN	Phosphatidylcholine-sterol acyltransferase	LCAT	0.2239	-1.3014	-0.2977	-2.1151	-0.1911	0.6372	-1.0057	-1.1786	0.8327	-1.3627	-0.0393	0.7997	-0.5979	1.2515	-2.0222	0.3328	-0.3901	-1.2645	-0.7414	-0.4841	-0.3444	0.2126	-1.4962	-0.1353	1.3832	0.7724	-1.6777	0.2715	0.889	-1.7455	-0.0732	0.2672	-1.1086	0.5673	0.0302	-0.5689	-0.7434	2.2722	0.0212	0.9429	-0.1238	1.8582
178	299	9	15	P35858	ALS_HUMAN	Insulin-like growth factor-binding protein complex acid labile subunit	IGFALS	-1.0208	-0.8681	0.3441	-0.9262	0.2183	0.3094	-0.2879	-0.0364	-1.0299	1.1395	0.4029	-0.7085	0.0489	0.164	-2.9852	0.6268	0.53	-0.6165	1.5125	0.3621	-0.7086	0.6668	-3.0591	-0.1013	-1.0358	-0.641	-0.4836	0.3358	-0.638	-1.658	1.6331	1.6536	0.3592	-0.0366	-0.408	0.1465	-0.5753	1.3679	0.0226	-0.9019	-0.2368	0.8482
179	299	9	15	P29622	KAIN_HUMAN	Kallistatin	SERPINA4	-1.3565	-0.4014	0.5895	-1.0312	-0.2021	0.7802	-1.0203	-1.3467	0.3196	0.0526	0.2527	-0.4744	0.8597	0.7265	-0.6235	0.3013	-1.0128	-0.961	1.225	-0.0867	-0.6502	0.7037	-2.9829	-0.6743	-0.2532	-0.431	0.312	-0.2608	0.0026	-2.1627	1.1886	1.9233	0.1993	0.0946	-0.1138	-0.0526	-0.2343	1.2823	0.0617	-0.4967	0.2647	1.2419
180	299	9	15	P04070	PROC_HUMAN	Vitamin K-dependent protein C	PROC	-0.2076	-1.1002	1.1474	-1.1188	-1.3255	0.8126	0.6524	-0.9318	0.9156	0.5017	0.0361	0.5658	0.2583	1.7053	-1.1838	-1.9806	0.4986	-0.8463	0.7375	-0.1425	-0.5621	0.0302	-1.6334	-1.6118	0.1482	-0.8207	0.3295	-0.5131	0.0498	-2.24	0.5293	0.1016	-1.4851	-0.9399	-0.2959	0.8019	-1.3839	1.4879	-0.2237	0.4272	-0.2631	0.973
181	299	9	15	P11597	CETP_HUMAN	Cholesteryl ester transfer protein	CETP	-0.9515	-0.6523	-0.5888	1.1146	-0.8002	-0.7457	-0.1689	0.3734	0.3711	-1.77	0.1524	-0.2858	-0.7931	-0.1738	-0.7405	-0.9776	0.0014	-0.5329	-0.2584	-1.3687	0.4069	-0.8664	-2.0651	-1.547	0.7274	1.4988	-1.2625	0.3033	-0.8077	-0.4164	-0.452	0.7985	-1.3236	1.892	-0.8327	-0.9871	0.9083	0.8565	-0.8742	0.5088	0.7828	0.6935
182	299	9	15	P13598	ICAM2_HUMAN	Intercellular adhesion molecule 2	ICAM2	-0.4265	0.28	-0.9046	1.2226	-0.4074	1.8605	0.3733	0.4177	1.1222	-2.4416	-0.3443	-0.5011	-0.8257	-0.3293	-0.4829	1.6393	-0.6056	-0.0568	-0.272	-1.1302	0.3209	0.9121	-2.1882	-0.2434	-1.4563	0.3877	-1.8775	0.7284	-1.2645	-1.8775	1.2923	0.7965	0.216	-0.1811	-0.6275	0.2767	0.9283	0.3285	-1.8529	0.3868	0.4222	0.7063
183	299	9	15	P35542	SAA4_HUMAN	Serum amyloid A-4 protein	SAA4	-0.152	-2.0159	-0.4197	-0.6645	-0.3417	0.0474	0.9474	0.504	-1.991	-0.9159	-0.6831	-0.1066	0.2688	-0.5295	-0.1666	0.8565	0.47	-0.0724	-1.3631	-1.1259	1.6061	-0.1413	-2.2865	0.0178	-1.0195	1.955	-1.7291	-0.4447	1.2751	-1.5491	0.1384	0.0091	-1.1624	1.0074	0.1296	-0.0007	-0.7922	0.4317	-0.0196	0.7505	0.0191	1.5471
184	299	9	15	P0C0L5	CO4B_HUMAN	Complement C4-B	C4B	0.5725	-0.4571	-0.634	0.5566	0.0173	-0.062	0.2178	0.4637	-0.555	-1.8705	0.5218	-2.1661	0.3767	0.4763	-0.25	-0.9415	-0.0123	-1.2572	0.6313	-0.6238	1.3344	0.2535	-2.8815	0.1731	0.1603	1.3116	0.2997	0.7347	0.6773	-2.2651	1.3821	1.0294	-0.6536	-0.1537	-0.5397	-0.3441	-0.1378	1.2878	-1.2891	1.2906	-0.3646	1.1993
185	299	9	15	P0C0L4	CO4A_HUMAN	Complement C4-A	C4A	0.5975	-0.6208	-0.8896	0.3556	-0.5026	-0.0026	-0.227	-0.0997	-0.0832	-1.8448	-0.2956	-0.7915	0.4375	0.2593	-0.0412	-1.4267	-0.9065	-1.5066	0.0445	-0.8752	1.2979	0.3806	-1.878	0.5513	-0.0703	1.0917	0.0477	0.3865	2.0385	-3.1621	0.4821	0.3286	-1.0624	0.7089	0.1478	-0.3237	-0.3689	0.5109	-0.5947	0.886	0.1846	0.8444
186	313	4	11	A0A075B6I1	LV460_HUMAN	Immunoglobulin lambda variable 4-60	IGLV4-60	-0.0213	-2.0625	-0.5232	-0.1031	-0.4577	0.3353	0.5121	-2.2812	-0.6752	-0.6995	0.3914	-1.4384	-0.4622	0.9201	0.0522	0.3967	-1.4585	0.4352	-0.8292	-2.3407	-0.3407	0.8804	0.5764	1.5551	1.0158	0.466	1.2404	0.0359	0.8562	0.5197	0.1931	-0.0226	-0.222	1.7107	0.981	0.5211	0.829	-0.8077	-0.5157	-0.4794	-0.4337	0.4722
187	313	4	11	A0A0A0MT36	KVD21_HUMAN	Immunoglobulin kappa variable 6D-21	IGKV6D-21	0.0835	-1.5555	-1.6438	-0.5562	0.0189	-0.3211	-0.7077	-1.4767	-0.0452	-0.0187	0.2289	-0.0622	0.4327	0.254	0.2453	2.2547	0.2937	-0.4007	0.4384	-0.9614	0.2609	0.3536	-0.3351	0.2326	0.5955	0.8452	0.0457	0.2161	1.3261	1.0063	0.7838	-0.3338	1.5115	-0.1083	1.0171	1.6378	0.4112	-2.3321	-2.5359	-0.7394	-1.2321	1.0065
188	313	4	11	A0A075B6K6	LV403_HUMAN	Immunoglobulin lambda variable 4-3	IGLV4-3	-0.1761	-0.1092	-1.8124	-0.3875	-1.681	-0.2987	-0.7139	-1.0126	-0.7016	-0.2468	0.2048	-0.1935	-0.7933	-0.1981	-0.2553	0.2779	-0.8603	-0.0183	-0.0506	1.8564	2.1242	-0.1002	-0.4528	2.5844	2.1881	0.4042	-0.208	2.2056	-0.5412	0.0154	0.301	-0.3897	-0.3897	0.4317	-0.1148	2.1809	-0.408	-0.4056	-0.242	0.0849	-0.0939	0.1088
189	313	4	11	A0A087WSZ0	KVD08_HUMAN	Immunoglobulin kappa variable 1D-8	IGKV1D-8	-0.8375	-0.8375	0.0797	-0.3183	0.9384	2.2449	-0.6166	-0.6352	-1.9988	1.5611	0.0755	-0.8375	0.9226	-0.5832	-0.8757	0.8668	-0.1234	-0.8375	0.6297	-0.5861	-1.9988	1.7284	-1.9988	0.6837	-0.8375	-0.1946	-0.8375	0.0728	0.3375	-0.8375	1.8723	1.4721	-0.1317	0.4992	-0.8375	0.3288	0.2067	-0.62	0.3548	-1.1795	0.6284	0.1495
190	313	4	11	A0A087WW87	KV240_HUMAN	Immunoglobulin kappa variable 2-40	IGKV2-40	-0.2722	-0.6047	0.1405	-2.0479	0.3435	0.3259	-0.0972	-1.5955	-0.1098	1.9972	0.8706	-0.4674	-1.5955	-0.0128	-2.0479	0.8692	-1.018	0.1771	0.0268	0.1773	-0.9174	0.1511	0.2031	-0.4822	-1.0828	1.2467	-0.3317	0.4576	-2.0124	1.0898	0.7524	0.2705	0.2769	0.1181	-1.6119	-2.0479	0.9654	-1.5955	-0.0194	0.4118	1.5746	-0.075
191	313	4	11	P69891	HBG1_HUMAN	Hemoglobin subunit gamma-1	HBG1	2.0531	-0.1504	-0.8217	-0.8217	-0.8217	-0.8494	-0.8217	-0.808	-1.0198	1.0392	0.8286	-0.8494	0.4614	-0.808	1.2856	-0.808	-1.0198	-0.8494	0.451	-0.8217	-1.0198	0.2971	-1.0198	-0.8217	-0.8494	-0.808	1.5504	-0.8217	0.3931	-0.8494	1.8174	-1.0198	1.3368	0.8918	-0.8494	-0.8217	1.0717	0.1271	-1.0198	2.8205	-0.808	0.9092
192	313	4	11	P00915	CAH1_HUMAN	Carbonic anhydrase 1	CA1	1.0306	-0.9796	-0.1049	0.0974	-0.0489	-1.1383	-0.9436	-1.0184	-0.765	1.1549	0.6346	-0.8624	-1.0305	0.1276	-0.4066	0.0911	-0.7747	-0.3718	0.0943	-0.0096	-0.893	0.0372	-0.9992	-1.3634	-0.9538	0.0724	1.4956	-0.6087	-0.8554	-1.1383	1.9345	-0.947	1.4736	-1.3634	0.2577	-0.1326	1.4152	1.1619	-1.2639	1.6952	-1.0305	0.5512
193	313	4	11	P32119	PRDX2_HUMAN	Peroxiredoxin-2	PRDX2	0.8829	-1.1689	-0.2615	0.0166	-0.5033	-1.2559	-1.2934	-1.3947	-0.8551	1.3769	1.0702	-0.3056	-1.0413	-0.0073	-0.4678	-0.2604	-0.3992	-0.5209	-0.3812	-0.2193	-1.1919	-0.4301	-0.8039	-1.5699	-0.3927	-0.551	1.3197	-0.5622	-0.958	-1.2559	1.5297	-0.4017	1.6214	-0.6297	-0.1327	-0.0385	1.0969	1.0702	-1.5455	1.8756	-0.3495	0.6747
194	313	4	11	P69905	HBA_HUMAN	Hemoglobin subunit alpha	HBA1	1.1346	-1.1177	-0.3079	-0.1073	-0.0898	-1.5703	-1.1267	-1.6591	-0.6483	0.6983	0.7275	0.0581	-0.8813	-0.0327	-0.5583	0.2006	-0.5147	-0.4668	-0.3404	-0.1401	-1.0471	-0.449	-0.696	-1.4782	-0.5185	-0.3412	1.354	-0.7163	-1.0168	-1.8594	1.7902	-0.7107	1.6399	-0.5608	0.3773	0.0216	1.1232	1.1802	-1.2125	1.7368	-0.4978	0.7217
195	313	4	11	P68871	HBB_HUMAN	Hemoglobin subunit beta	HBB	0.8928	-0.9888	-0.2897	0.0055	-0.0458	-1.4534	-1.1373	-1.6564	-0.5469	0.9469	0.8098	-0.1102	-0.7762	-0.0822	-0.5541	0.1849	-0.566	-0.6878	-0.4594	-0.215	-0.8895	-0.5965	-0.8487	-1.5403	-0.8013	-0.3022	1.1729	-0.7307	-0.9923	-1.9383	1.7373	-0.7062	1.6787	-0.5901	0.3684	0.0136	1.094	0.9976	-1.2498	1.7771	-0.4142	0.6371
196	313	4	11	P02042	HBD_HUMAN	Hemoglobin subunit delta	HBD	0.8777	-0.8097	-0.0087	0.0029	-0.0522	-1.4905	-1.0571	-1.6566	-0.4518	0.7293	0.9124	-0.2615	-0.5666	-0.0326	-0.5009	0.1859	-0.2022	-0.7715	-0.3203	0.0538	-1.2269	-0.45	-0.7031	-1.6393	-0.6615	-0.5733	1.3634	-0.602	-1.0268	-1.8181	1.7516	-0.795	1.6436	-0.4278	0.2101	-0.1134	1.0902	0.7082	-1.3078	2.0936	-0.8039	0.8057
197	305		13	Q04756	HGFA_HUMAN	Hepatocyte growth factor activator	HGFAC	-0.9119	-0.1127	-0.7274	0.4062	-0.6457	1.0256	1.0499	-0.8731	1.1905	-0.191	1.2687	1.4115	0.3555	-0.4198	0.8387	0.69	-1.9392	1.0232	-1.4136	0.36	0.5337	-1.0279	0.0283	0.4599	0.3979	0.5346	-0.0435	0.0829	0.695	-1.9462	0.7339	-0.3567	-1.7041	0.7082	-0.2366	-0.0058	-1.201	1.0726	0.2493	-1.7189	-0.1504	-0.2371
198	305		13	Q96PD5	PGRP2_HUMAN	N-acetylmuramoyl-L-alanine amidase	PGLYRP2	-2.3515	-0.1566	0.4633	0.5768	-0.2089	-0.6773	-1.1725	-1.0839	0.839	-0.3955	0.9159	0.6436	0.1049	0.1759	-0.5033	-0.0026	-2.8635	-0.2331	-1.9086	-0.7953	1.0395	0.2324	-1.0791	-0.0225	-1.2907	0.0103	0.5336	1.2886	1.4457	-2.3755	0.9423	0.831	-0.0636	-0.4321	0.0908	-0.6735	-0.6717	1.99	0.9103	0.5203	-0.1527	1.6681
199	305		13	P08519	APOA_HUMAN	Apolipoprotein(a)	LPA	-1.3646	0.1289	0.5812	0.7026	1.1275	-0.3004	-1.2026	0.5754	-0.6897	-0.7344	0.4811	1.3667	-2.0056	1.2212	0.189	0.0472	-1.2442	-2.6711	0.3137	1.002	-0.0759	-0.8429	0.8436	0.8197	0.6868	0.1543	1.3216	-0.1617	0.5536	-0.0528	-0.321	-1.0505	-0.5795	0.5597	-1.6559	-2.0588	-0.5418	-0.2407	1.5635	-0.5525	0.8761	-0.7323
200	305		13	P04264	K2C1_HUMAN	Keratin, type II cytoskeletal 1	KRT1	-0.3983	-0.3983	-0.7408	2.012	-0.7408	1.3648	-0.7408	0.313	0.5956	-0.9991	-0.9991	1.8512	-0.9991	-0.9991	-0.7408	-0.9991	-0.1354	-0.3983	-0.0722	1.2958	0.0013	-1.047	1.4117	0.9818	-0.3983	-0.9991	-0.3983	1.7618	0.6494	-0.3983	-0.3983	-1.1671	-0.7408	-0.7408	-0.3983	0.7782	1.2422	-0.0045	-0.5089	-0.9991	-0.3856	-0.8781
201	305		13	Q15113	PCOC1_HUMAN	Procollagen C-endopeptidase enhancer 1	PCOLCE	-0.0595	-1.6403	-0.1394	0.7079	0.1842	0.9971	0.1638	0.4965	0.6095	-1.1536	0.8566	0.3385	0.6809	1.2105	-1.6248	0.8166	-0.3307	1.0686	-2.0584	0.2958	0.0299	-1.3041	1.0336	0.0095	1.5125	-1.8899	-1.6403	0.6742	1.7503	-1.6403	0.6974	-0.2281	0.5832	-0.2558	1.3623	0.0889	0.5521	0.5955	1.3504	0.1866	-0.6707	0.0213
202	305		13	P98160	PGBM_HUMAN	Basement membrane-specific heparan sulfate proteoglycan core protein	HSPG2	-1.8032	-1.8032	-0.4905	0.5428	-0.0519	1.3433	-0.6207	1.0238	-0.4708	1.4786	-0.3547	0.0058	0.1294	0.395	-2.0335	1.4812	-1.2401	1.154	0.3837	0.3318	-0.1199	0.2855	0.5025	1.3226	1.2282	0.0628	-1.8032	0.6802	0.41	-1.8032	0.4393	0.4439	1.1192	0.0274	0.331	-0.1571	-0.0473	0.3904	0.3977	-0.9235	-0.5185	-0.7359
203	305		13	P22105	TENX_HUMAN	Tenascin-X	TNXB	-1.7122	0.8854	0.1375	0.1352	0.0743	0.2578	0.5813	0.7192	-1.2758	-1.6051	-0.04	0.3974	0.0454	-1.0769	0.4763	1.3861	-0.9503	0.5129	0.23	-0.6081	0.049	-0.5363	2.1183	-0.131	0.6451	-0.8097	-1.7122	0.2384	-0.4405	0.6028	1.5611	0.1925	1.3056	0.5889	-1.7122	-0.5829	0.1327	1.1876	-0.3554	0.3676	-0.9093	0.5416
204	305		13	Q13103	SPP24_HUMAN	Secreted phosphoprotein 24	SPP2	-0.3011	0.583	-0.8883	0.0124	-0.8695	-0.6419	0.1741	-0.9587	-0.7708	-0.4598	1.3464	1.0622	0.4344	-2.4802	-0.6488	2.7483	-1.2315	1.101	-0.0889	-0.4893	0.0147	-0.6344	1.6266	1.2007	0.7612	-0.4057	0.3216	-1.378	0.9513	-1.7234	0.2163	-0.4683	0.1005	-0.0409	-0.2348	-0.7759	0.8526	-0.6109	-0.8269	0.2771	-2.4802	1.4274
205	305		13	P15169	CBPN_HUMAN	Carboxypeptidase N catalytic chain	CPN1	-1.1387	0.3709	-0.6502	-1.0778	-0.275	0.6068	0.5582	-0.0722	-0.1296	-1.0417	0.4065	2.6024	-0.1344	0.6223	0.556	1.7543	0.1181	0.2129	1.752	-0.1488	0.7975	-0.8716	0.3856	1.5786	0.6218	1.0475	-1.5204	-1.9258	0.7861	-2.6569	-0.404	0.3544	-0.2284	-0.2437	-0.4969	-1.134	0.5355	0.1693	0.1277	-0.0476	-2.539	-0.1863
206	305		13	P22792	CPN2_HUMAN	Carboxypeptidase N subunit 2	CPN2	-1.7854	0.0019	-0.0898	-1.8018	-0.1963	0.2277	0.1128	0.8066	-1.3907	-0.7238	0.4668	1.4854	1.2752	1.2991	0.1669	0.8514	0.2855	-0.2161	0.7708	-0.8235	0.3909	-0.632	-0.7058	1.0594	0.183	1.0086	-1.39	-0.7428	0.492	-1.854	-0.4557	0.4623	-0.017	-0.2961	-0.7915	-1.3828	0.1982	1.0878	0.6187	0.3685	-1.6554	0.2171
207	305		13	Q9NQ79	CRAC1_HUMAN	Cartilage acidic protein 1	CRTAC1	0.0696	1.7888	-0.9497	1.4025	-1.5487	-0.2625	0.4233	-0.803	0.413	0.4538	-0.1446	1.6766	-0.6066	0.4725	0.8198	0.8471	0.1555	-0.5458	-0.2236	-0.05	-2.149	0.6646	0.8282	1.4276	0.712	0.6639	-2.1059	1.9707	0.3137	-1.6865	0.5692	-0.6017	0.5126	-0.7419	-0.4171	-1.5895	0.9722	1.4395	-0.1807	-1.2378	-0.0893	0.8605
208	305		13	Q12805	FBLN3_HUMAN	EGF-containing fibulin-like extracellular matrix protein 1	EFEMP1	0.4046	1.4941	-0.304	0.513	-0.6687	0.3785	0.6577	1.32	1.1539	-1.5445	-0.2762	0.0731	0.6526	-0.7769	1.1072	2.1063	0.4299	-0.7375	-0.5635	0.1105	-0.8689	-0.6428	0.6759	-0.4881	-0.5958	1.2876	-0.7042	0.6504	1.3347	-1.7513	-0.0227	-0.9179	0.3665	-1.3753	-1.8296	-0.9081	-0.793	-0.0285	-0.7888	0.4634	-2.1983	-0.5222
209	305		13	P23142	FBLN1_HUMAN	Fibulin-1	FBLN1	-0.6319	1.0833	-0.8095	-0.9297	-0.1416	0.6656	-0.9716	0.359	0.6179	-1.156	-1.5915	0.7999	0.6614	0.015	0.7305	2.887	0.2428	0.2067	0.1309	0.0657	-1.4141	-0.9869	1.1506	1.7485	0.0065	0.8865	-0.517	-0.6892	0.2977	-0.2359	-1.4384	-1.0323	0.9917	-0.965	-0.3823	-0.3442	0.5099	0.149	-0.5174	-0.4511	-2.508	0.4349
210	286	7	7	A0A0B4J1V2	HV226_HUMAN	Immunoglobulin heavy variable 2-26	IGHV2-26	0.1247	-0.0617	-1.2626	-0.3307	0.2059	-0.8914	-0.2983	-0.0664	-1.5952	0.6968	-0.7217	0.6632	-0.1852	-0.189	0.084	1.9658	0.1794	0.4605	-0.317	-1.0055	0.154	0.4165	-0.9635	-0.1627	-0.9788	-1.0506	0.4329	-0.5066	-1.3886	-2.854	0.5751	0.6506	-1.0888	0.5398	-0.0195	-0.0193	0.5264	3.0197	0.4246	0.7798	1.1012	-0.3084
211	286	7	7	Q8N6C8	LIRA3_HUMAN	Leukocyte immunoglobulin-like receptor subfamily A member 3	LILRA3	-1.444	-1.444	0.0323	-0.7983	-2.0086	-0.0124	1.4813	0.7334	0.4661	-1.3972	-0.3632	0.2775	1.3943	-0.0081	-0.0877	1.5256	-0.0649	-0.2331	0.6026	-0.4203	-0.5434	0.1842	-0.6726	0.8464	0.9838	-1.3972	-1.444	0.1492	-0.6164	-1.444	0.5009	0.6641	-2.0086	0.8767	-1.444	-0.1862	1.4899	1.3313	-0.227	-0.6809	0.6815	0.2265
212	286	7	7	P01857	IGHG1_HUMAN	Immunoglobulin heavy constant gamma 1	IGHG1	-0.5847	-0.4578	-0.2696	-0.2669	-0.2524	0.2453	-0.4605	0.1106	-1.712	-0.4787	-0.5728	-0.0382	-0.3439	-0.8603	-0.0268	1.6455	-1.0847	-0.3074	0.4191	-1.1769	-0.5244	-0.1938	0.4453	0.4354	-0.014	0.7009	-3.0209	-0.1404	-1.667	-2.0293	1.2356	0.4478	-0.0377	1.668	-0.7937	-0.6027	0.7243	1.8608	-0.7356	-0.828	0.1841	1.1913
213	286	7	7	P0DP08	HVD82_HUMAN	Immunoglobulin heavy variable 4-38-2	IGHV4-38-2	1.2124	-0.3925	-0.7384	0.5573	-0.6	1.2244	-0.5806	-0.1652	-0.439	0.4094	-0.661	-1.5557	-0.3031	-1.5011	-0.6985	1.04	-0.3751	0.6874	0.6092	-0.2349	-0.1716	-0.0774	0.2033	0.3077	0.3573	1.3025	-0.6746	-0.0095	-0.6556	-2.3807	0.7265	0.8067	-1.2814	0.7537	-2.3807	0.0774	0.7516	1.2419	0.1961	-2.1888	0.4541	-1.5084
214	286	7	7	Q16610	ECM1_HUMAN	Extracellular matrix protein 1	ECM1	0.6867	-0.6027	0.7354	-0.6136	-0.9079	1.0245	-0.6517	-0.1456	1.272	-0.1891	-0.6265	0.6943	-0.4438	-2.4816	-0.8453	1.1017	-1.4236	-0.4572	-1.3131	-1.739	-0.1781	-1.1052	0.2506	0.2078	0.152	1.8394	-0.241	-0.1787	0.7516	-0.716	0.3206	0.408	1.6117	1.0496	-0.7066	0.454	-0.4068	0.9331	0.5497	-2.2219	2.2137	-0.2884
215	286	7	7	P08637	FCG3A_HUMAN	Low affinity immunoglobulin gamma Fc region receptor III-A	FCGR3A	0.9428	0.2888	-1.2217	-1.1796	-0.1014	0.3391	2.271	-1.2226	-0.1241	-1.2297	-1.0567	0.4721	0.6416	-1.3537	0.2142	0.9803	-0.737	-0.1853	0.5257	-0.5436	-2.0559	-1.0289	0.2536	0.0114	0.2394	2.5957	-0.0841	0.3845	-0.7212	-2.0826	-0.6845	1.1246	0.231	0.1205	-1.4571	-2.2714	0.1472	0.6365	0.4182	0.7655	2.2007	0.5772
216	286	7	7	P02786	TFR1_HUMAN	Transferrin receptor protein 1	TFRC	-0.6201	-0.4531	-1.153	-1.1873	-0.2819	1.4435	-0.2024	-1.1513	-0.5595	-0.4758	-1.1395	0.3961	0.4481	-0.1016	0.0007	1.307	-1.0253	0.2138	0.0696	-1.5251	-0.9989	-0.1145	-1.9308	2.4331	-0.2578	0.8845	-0.822	0.1003	0.1349	-2.1145	-0.4983	0.1068	0.1193	1.1548	-1.4548	-1.3219	0.3835	0.501	-0.2779	-0.6186	-0.6903	-0.7059
217	301		21	P07359	GP1BA_HUMAN	Platelet glycoprotein Ib alpha chain	GP1BA	-0.6887	-1.225	0.2669	0.1901	1.1398	0.5563	-0.0573	-0.6875	3.3813	-1.2133	-1.0396	-0.4557	0.4704	0.1543	0.3036	0.7468	0.5639	1.0726	0.6324	-1.4331	-0.0854	0.7924	-1.692	0.3809	-0.961	0.1453	0.91	0.0297	-0.4507	-1.5323	1.0263	0.773	0.899	0.5707	-1.2084	0.0118	0.236	-1.1462	-1.0113	-0.8087	0.7653	0.372
218	301		21	Q14376	GALE_HUMAN	UDP-glucose 4-epimerase	GALE	-0.9563	-0.9563	-0.041	0.9629	-0.4038	0.9231	0.0361	1.5526	1.5096	-1.0607	0.8441	-0.9563	0.9409	0.9384	-1.1354	-1.0607	-0.361	0.9967	0.8048	-1.6162	-1.2699	1.1373	-1.2699	0.3032	0.0674	1.2426	-0.9563	0.7267	0.5607	-0.9563	-0.9563	1.8083	0.6942	1.2818	-0.9563	-0.1237	-1.6162	-1.0607	-1.2699	-0.3462	-0.3174	1.3992
219	301		21	P27169	PON1_HUMAN	Serum paraoxonase/arylesterase 1	PON1	-0.3837	0.1868	-0.2341	-0.6447	0.1895	0.9807	-0.3576	-2.7463	-0.1228	-1.2877	1.0055	1.2907	0.485	0.9019	-0.6076	0.673	-0.216	0.0186	-0.6317	-0.5313	-0.6882	0.5782	-1.7276	1.5376	-1.2925	0.7886	0.7546	1.4765	-0.0588	-0.879	0.0825	0.8655	0.5493	0.8597	-0.1066	-0.3908	-2.0527	2.4781	0.5434	0.7959	-1.0217	0.093
220	301		21	O95445	APOM_HUMAN	Apolipoprotein M	APOM	-1.0955	0.7541	0.3905	0.3152	-0.2634	-0.3346	0.3713	-1.0855	0.5333	-0.8894	1.655	1.1082	0.8915	0.0412	-0.6441	-0.191	0.4139	-0.5718	-0.2209	0.1462	-0.34	0.6178	-0.5064	1.0286	-0.166	0.252	0.155	2.3341	-1.0785	-2.5258	1.4985	0.9706	-0.8418	0.5258	0.7872	0.4312	-2.1445	1.5655	1.2624	-1.1939	-1.4342	1.6924
221	301		21	P05090	APOD_HUMAN	Apolipoprotein D	APOD	0.0953	-0.1726	0.0612	-0.0873	-0.3168	0.1798	-0.4297	0.06	-0.117	-0.1138	0.9217	0.0703	0.4341	-0.4084	0.148	-0.0152	-1.3642	-0.4754	-0.0609	-0.1102	-2.7641	0.5544	-1.9215	0.4952	-0.4141	-0.2492	-0.2004	-0.9163	-0.3657	-1.0554	1.8542	1.919	1.5991	1.2453	0.0456	0.4077	-0.4317	1.3338	0.7065	0.4759	0.7106	0.6077
222	301		21	Q13093	PAFA_HUMAN	Platelet-activating factor acetylhydrolase	PLA2G7	-0.2909	-0.2909	0.5242	0.0906	0.4616	-0.2909	0.2182	-0.8769	1.1176	-0.8769	-0.0253	2.0998	1.166	-0.8769	-0.1662	-0.8769	-0.9955	-0.2909	-1.1972	-1.5844	-0.7486	0.5892	-1.1972	-0.5018	-0.2909	-0.8769	-0.2909	0.127	-1.1972	-0.2909	-0.2909	2.5738	0.4543	0.7494	-0.2909	0.1251	-1.5844	1.0686	2.2266	0.9669	2.1434	1.0348
223	301		21	P02649	APOE_HUMAN	Apolipoprotein E	APOE	0.8729	-1.5196	0.313	-0.9124	0.0246	-0.5875	-0.1493	-0.987	0.0306	0.2889	0.1737	1.5011	1.2129	0.5937	-1.1616	0.008	-0.0864	-0.4757	-1.415	0.3159	-0.5695	0.6395	-1.8566	1.6182	-0.1495	0.2414	-0.0297	0.0298	0.0337	-0.4917	1.2229	0.7536	0.422	-0.2385	-0.9293	-0.1324	-2.0162	-0.5802	2.335	1.6898	0.5152	1.2759
224	301		21	O75882	ATRN_HUMAN	Attractin	ATRN	-0.9009	-0.0876	0.191	-2.4156	0.2106	-0.2551	-0.4096	-1.1519	-1.6294	-1.3475	-1.6706	0.5836	0.3205	0.6321	0.1291	0.5565	0.9672	-1.0046	1.2568	-0.551	-1.6896	0.0861	-1.5361	-0.2605	-1.9825	0.306	0.2875	-0.6278	-0.1641	-1.3967	0.1796	-0.5846	-0.0049	1.7204	0.2181	-0.6173	-0.516	0.4307	0.6513	1.2251	0.3558	1.2784
225	301		21	P08185	CBG_HUMAN	Corticosteroid-binding globulin	SERPINA6	-0.5688	-0.8856	-0.9221	-1.308	-0.1318	-0.6064	-0.09	-0.7675	-1.2993	-0.0052	-0.1199	-0.8157	0.5116	0.593	0.1262	0.3593	1.4269	-0.7756	2.5617	0.7875	-0.5753	-0.6339	-2.4607	0.5973	-1.3489	0.4412	-0.0925	0.0027	-0.7136	-1.4014	0.4637	0.9359	0.4392	0.3498	-0.212	-0.374	-1.2459	1.0189	-0.8087	0.2239	0.7764	0.8513
226	301		21	P13473	LAMP2_HUMAN	Lysosome-associated membrane glycoprotein 2	LAMP2	0.743	0.0649	-0.0194	-1.293	-0.3548	0.2943	-1.1574	-0.8836	-0.6525	-2.1268	-0.2044	0.3899	0.4047	0.3264	0.1642	-0.1316	-0.0952	-0.2492	3.395	-1.4626	-1.0935	-0.5368	-1.6525	0.1295	-0.3702	0.591	-0.5092	0.1994	-0.2857	-2.6147	0.024	2.2551	0.4345	0.5337	-0.323	-0.2293	0.7215	1.9963	-0.2755	0.7174	-0.0225	0.3964
227	301		21	P43251	BTD_HUMAN	Biotinidase	BTD	-0.5448	0.2501	-1.5866	-1.8659	0.4374	0.8269	0.3892	-0.6917	-0.4193	-1.4267	1.019	0.9324	0.0313	1.2606	-0.5544	-0.508	0.5738	0.0764	1.2018	-1.6305	0.2424	-0.2025	-1.0545	-0.2388	0.0985	-0.0175	-1.0828	0.1816	0.1729	-2.5815	0.1621	0.3144	0.7144	2.4821	0.3452	-0.6099	-1.8004	2.5124	0.1372	0.8023	1.0901	1.2667
228	301		21	P22352	GPX3_HUMAN	Glutathione peroxidase 3	GPX3	-0.239	-0.2809	-1.88	-1.3467	-0.1545	0.483	-1.8455	-0.5958	0.4497	-1.3621	0.3859	0.0177	0.7796	1.1896	0.1348	1.5763	-1.0052	-0.3481	0.1491	-0.3664	-0.5346	-1.477	-1.6273	0.7013	-0.4883	0.8136	-0.986	0.2805	0.0273	-2.0368	0.4776	1.1487	1.2731	-0.1127	0.0165	0.2381	-1.2386	2.916	-0.9829	0.4982	1.9571	1.6174
229	301		21	O75144	ICOSL_HUMAN	ICOS ligand	ICOSLG	0.3906	0.1495	0.7428	-0.1169	0.6916	1.9162	0.3171	-0.8779	1.1387	-0.9147	-0.9402	0.5328	-0.0751	-0.0085	0.158	0.448	0.3633	0.9638	0.5482	-2.7537	-1.1121	-1.6318	-0.4309	-0.2533	-1.6837	-0.0119	-1.6837	-0.0719	0.5925	-1.6837	1.8109	0.4997	1.3615	0.0442	0.4441	-0.2589	-0.1326	1.3139	1.04	0.486	0.5529	0.5101
230	301		21	P55058	PLTP_HUMAN	Phospholipid transfer protein	PLTP	-0.7816	-1.8073	-1.6474	0.0352	-0.0414	0.935	0.3105	-0.2261	-0.2206	-1.3859	0.7562	0.6447	0.4732	-0.0945	-0.4516	1.4358	-0.615	-0.553	0.6454	-0.7006	-1.9089	-0.4324	-2.1635	0.2788	-0.7063	0.0692	-0.3283	1.6633	-0.092	0.6594	0.3478	2.1382	1.2305	0.3183	0.6091	0.1716	-1.6256	1.4197	-0.7196	-0.0029	-0.5031	0.4515
231	301		21	Q9BUN1	MENT_HUMAN	Protein MENT	MENT	-0.1549	-0.1549	-0.7002	0.4937	-0.167	-0.1549	1.4346	0.0385	-0.8218	-1.8846	1.9381	-0.1549	1.7712	0.424	-0.9955	1.6089	2.3342	-0.1549	-0.8218	-0.9115	-0.8218	1.7812	-0.8218	0.5016	-0.1549	-0.8928	-0.1549	0.6358	0.7063	-0.1549	-0.1549	1.9254	1.4335	-1.1883	-0.1549	-0.0789	-0.8256	2.1684	-0.8218	-0.1184	-0.8124	0.9757
232	301		21	P08253	MMP2_HUMAN	72 kDa type IV collagenase	MMP2	-0.4207	-0.4207	-0.1168	0.3853	0.8544	-0.4207	-0.7382	-1.5684	0.665	-1.5684	0.945	-0.4207	0.818	1.2998	-0.8358	1.8925	-0.8047	2.1685	1.798	-0.85	-0.8047	-0.8047	-0.8047	1.1877	-0.4207	-1.3771	-0.4207	0.0483	1.3447	-0.4207	-0.4207	-0.8047	0.8482	0.0554	-0.4207	0.4527	0.4895	1.7057	-0.8047	0.5169	-0.6432	1.0412
233	301		21	P04196	HRG_HUMAN	Histidine-rich glycoprotein	HRG	-0.9581	0.6257	-0.4644	0.6282	-0.9041	0.4741	-0.4955	-0.2895	1.308	-2.0469	0.6057	0.1695	-1.607	-0.1811	1.0686	0.4855	-0.355	0.8153	-0.3494	-1.0062	-0.8963	-2.0378	0.5013	0.6791	0.1992	-0.717	0.5482	-1.1372	1.3311	-1.2541	0.7369	0.6304	0.6647	-0.3657	-0.8513	-1.1029	0.9045	3.4178	0.9707	0.6215	0.8445	0.9316
234	301		21	Q15848	ADIPO_HUMAN	Adiponectin	ADIPOQ	-0.0856	-0.0385	0.7309	-0.0758	-0.623	0.5543	0.1827	-0.0849	0.3949	-0.1706	0.0343	-1.0195	-0.2394	0.0718	0.4589	2.0024	-0.8709	1.4706	-0.4452	-1.1114	-2.3877	-0.5198	0.8784	1.8535	-2.5571	-0.6681	0.8965	1.2296	0.7769	-1.4624	0.4151	0.3358	-0.309	-1.0815	1.1723	-0.5125	0.3279	0.5983	0.1341	-0.0945	-0.4239	0.9381
235	301		21	P06396	GELS_HUMAN	Gelsolin	GSN	-0.4685	0.1047	-1.6277	-0.2165	0.6275	1.485	-1.1969	0.685	1.0128	0.4449	-0.5967	-0.0618	0.1611	0.5059	0.1513	2.7471	-1.2384	-0.4413	0.3464	-0.1285	-1.7354	-0.8241	-0.1186	0.2948	-0.4947	-0.2551	-1.239	0.6178	-0.0199	-2.2857	1.4695	1.0418	1.917	-0.5865	-0.2135	-0.1569	0.059	1.5458	0.7497	-0.061	-1.0548	1.7109
236	301		21	Q13790	APOF_HUMAN	Apolipoprotein F	APOF	-0.6591	-0.3991	-0.6217	0.3548	-1.0419	1.7495	1.2433	0.1308	-0.0848	-0.6832	2.0156	-0.6791	0.6386	1.0638	-0.7992	-0.519	-1.1229	1.3487	-0.142	-0.5441	-0.229	0.1333	-0.7032	1.4936	-0.6641	-0.4719	0.1261	0.2676	0.4431	-3.6845	0.0615	1.7237	1.1713	0.3217	-0.1756	-0.9186	-0.183	1.8812	0.4138	-0.9675	-1.6117	0.6901
237	301		21	P05452	TETN_HUMAN	Tetranectin	CLEC3B	0.3375	0.9507	-0.7162	-0.3437	1.1262	1.6575	-0.7351	0.8802	1.8101	-0.0817	-0.0343	-1.5823	0.2242	1.2893	-0.3601	0.3859	-1.1526	0.6792	0.961	-0.7719	-1.2258	-1	-0.1622	-0.7749	0.9449	0.5377	-1.6472	1.058	-0.1596	-2.9145	0.5763	1.6045	1.4391	0.7992	-0.6632	-0.2296	-0.5172	0.803	-0.7636	-0.1323	-1.2183	0.4478
238	288	1	14	A0A075B6R2	HV404_HUMAN	Immunoglobulin heavy variable 4-4	IGHV4-4	1.2657	-0.5142	1.3613	-1.6618	0.4026	1.3343	-1.6583	1.8966	0.5112	0.1809	-0.7737	1.0636	-1.1804	-0.772	0.7364	-0.0679	1.411	0.4608	-0.3286	1.009	1.1917	-0.6768	0.7153	-0.5629	0.001	-0.4658	0.2892	0.6338	-1.4665	-0.368	0.6993	0.7892	1.0974	0.0194	-1.8215	-1.3911	1.7297	1.0817	-0.7611	-0.1848	-0.982	0.0336
239	288	1	14	P02671	FIBA_HUMAN	Fibrinogen alpha chain	FGA	1.5133	0.2664	-0.8887	1.57	-1.4312	1.0068	0.1415	1.8487	-0.0196	0.319	-0.4762	1.2971	-0.3732	0.0955	-0.4452	0.9663	0.9078	1.9432	0.2694	-0.1256	0.8312	-0.4831	1.2796	-0.1494	-0.6474	0.6843	-0.7708	0.1504	0.0789	-1.0219	-1.3505	-0.2694	0.4197	0.7925	-0.2307	1.1155	-0.7793	-0.5363	-0.0379	-0.9683	-2.0365	-0.713
240	288	1	14	P04275	VWF_HUMAN	von Willebrand factor	VWF	0.1652	0.0296	0.4348	0.2103	-0.4127	0.7225	0.1462	1.3133	0.2299	-1.3734	0.595	1.0351	-0.354	0.9541	0.5842	-0.7463	0.3016	-1.1575	0.0518	0.6135	1.1221	-0.9995	2.0759	-0.1248	1.3513	0.7757	0.0557	0.0647	0.9381	-0.3247	0.0176	-1.1983	1.3107	-0.8372	-1.9136	-2.0768	-0.1228	-0.3301	0.9283	0.6951	0.2551	-1.4792
241	288	1	14	P01034	CYTC_HUMAN	Cystatin-C	CST3	-0.0937	0.8448	-0.7733	-0.605	-0.3647	0.0317	1.2744	0.9843	1.1488	-0.5006	-0.1607	1.6624	-0.0639	0.6739	0.6354	1.0486	0.2902	-0.4501	-1.5846	-0.5368	0.8853	-0.9487	2.563	-0.1676	-0.6497	0.4936	-0.287	0.3504	-0.3983	-0.9021	-0.1288	-0.1932	0.7977	0.3724	-0.7352	-2.7425	-1.2568	0.9609	2.266	0.7532	-0.0452	-0.0587
242	288	1	14	P07996	TSP1_HUMAN	Thrombospondin-1	THBS1	0.8242	1.2451	0.8443	1.424	0.5461	0.2255	-0.1946	-0.011	1.8982	-1.163	-0.3843	1.2926	0.9432	0.569	0.4855	1.2317	1.0414	0.6563	0.925	0.0766	0.5412	0.751	0.0258	0.5039	0.1649	0.5031	-0.2812	0.503	1.0475	-0.8025	-1.2969	-0.0841	0.621	1.1303	-0.1172	-1.4306	0.3757	0.4047	-0.5281	-0.7356	-0.525	-0.6207
243	288	1	14	P02751	FINC_HUMAN	Fibronectin	FN1	0.4134	-0.8988	1.3012	0.5148	0.0666	0.7223	-0.7168	0.414	2.1594	-2.6244	-0.2759	1.2706	0.3205	0.3029	0.355	0.7612	0.5359	0.7327	0.1923	-0.0041	0.9751	-0.7547	0.7412	0.8063	-0.0217	2.212	0.0039	0.4061	0.8414	-1.0677	-0.2753	0.2935	0.297	-0.5114	-0.5809	-2.081	-0.498	0.6289	0.5719	-1.0051	0.2564	-0.5113
244	288	1	14	P62937	PPIA_HUMAN	Peptidyl-prolyl cis-trans isomerase A	PPIA	1.3334	-1.5615	0.9576	1.6371	0.415	1.3788	0.2256	0.6547	0.7248	-1.4385	-1.4385	0.8288	-0.9572	0.2497	0.354	2.0203	1.1728	1.7756	0.9507	-1.0224	0.5251	1.1017	0.4628	1.3526	0.8123	1.8744	-0.311	0.6416	0.7903	-1.5615	-0.0714	-0.3893	-1.0224	0.9558	-1.0889	-1.0006	0.32	-0.4706	-1.8317	-0.7507	-0.5125	-0.5644
245	288	1	14	P31146	COR1A_HUMAN	Coronin-1A	CORO1A	1.6292	-0.3562	0.8932	2.1837	0.094	-0.3562	0.3563	1.0956	0.6681	-1.1751	-1.1751	1.0413	-0.0571	0.1238	0.9619	1.8059	1.6907	2.0104	1.6983	-1.1995	0.4876	1.5112	-0.9142	1.1026	-0.3562	1.7484	-0.3562	0.136	0.6917	-0.3562	-0.3562	0.2004	0.3175	0.3355	-0.3562	-1.1995	-1.1995	-1.0459	-0.9142	-0.5728	-0.3477	-1.1751
246	288	1	14	P37802	TAGL2_HUMAN	Transgelin-2	TAGLN2	1.5841	-0.7156	0.657	1.7805	0.3279	1.2882	-0.9687	1.1574	1.1204	-0.8112	-0.8112	1.5528	0.1834	0.7499	0.885	2.3143	1.2266	1.5715	1.4812	0.0298	0.5379	1.39	0.1416	1.0113	-0.7156	2.3217	-0.7156	0.4256	0.7703	-0.7156	-0.7156	-0.8834	0.05	0.229	-0.7156	-0.9687	-0.9687	-0.6934	-0.8834	-0.8112	-0.8112	-0.8112
247	288	1	14	P23528	COF1_HUMAN	Cofilin-1	CFL1	2.1754	-0.9711	0.7719	2.0384	0.2821	1.6486	-0.0224	0.1258	0.8319	-0.648	-1.0977	1.5828	-0.6056	-0.5569	-0.0565	2.2222	1.4857	1.9945	1.5866	0.2509	0.8849	1.5529	0.1907	0.5487	-0.9711	1.7076	-0.3276	0.1685	0.38	-0.9711	-0.5253	-0.3338	0.1208	-0.062	-0.8366	-1.1498	-0.3842	-0.7149	-1.0628	-0.8415	-0.4379	-1.0977
248	288	1	14	P07737	PROF1_HUMAN	Profilin-1	PFN1	2.0602	-0.2563	0.8808	1.809	0.2449	1.5287	0.0157	0.4965	0.8579	-1.1075	-1.1075	0.8675	0.1598	0.497	0.573	1.9457	1.4393	1.9156	1.4418	0.6205	0.6321	1.3935	-0.304	0.7389	-0.5408	1.7358	-0.189	0.4674	0.8515	-1.0768	-1.0768	0.1125	0.0889	0.0417	-1.0768	-1.2558	-1.0102	-0.3269	-1.1625	-0.9219	-0.8307	-0.8429
249	288	1	14	P62328	TYB4_HUMAN	Thymosin beta-4	TMSB4X	1.4783	0.171	0.5744	1.6426	0.6531	0.9526	0.0491	0.9121	0.9805	-1.3909	-1.3909	0.984	-0.0449	0.7345	0.4205	1.9897	0.891	1.1588	1.7095	0.7154	0.8778	0.9374	0.4508	0.8918	0.5718	1.7941	-0.1141	0.4029	0.9584	-1.4007	-1.2457	-0.5032	0.0604	0.3161	-0.9257	-1.6102	-1.4378	-1.2015	-1.1849	-0.9774	-0.2304	-0.1179
250	288	1	14	P21333	FLNA_HUMAN	Filamin-A	FLNA	1.4175	0.0284	1.0148	1.8735	0.4535	1.2193	0.3122	0.7561	0.9152	-0.9478	-0.9478	1.4782	0.3815	0.4641	0.7643	1.8941	1.5159	1.7291	1.2177	0.3471	0.6738	1.4052	0.385	0.9775	0.4343	1.8594	-0.2324	0.5292	0.7368	-1.0406	-1.0406	-0.8004	-0.1371	0.0161	-1.0406	-1.2007	-1.217	-0.854	-0.9972	-0.9478	-0.7606	-0.8732
251	288	1	14	P60709	ACTB_HUMAN	Actin, cytoplasmic 1	ACTB	1.4912	0.2287	0.8666	1.6723	-0.0787	0.7747	-0.1814	0.3683	1.3623	-1.4676	-1.7793	0.8077	-1.0091	-0.3494	0.7889	2.3229	1.5727	0.578	1.0603	0.069	0.1505	0.2682	0.7389	1.2231	-0.2743	2.0014	0.252	0.0033	0.3102	0.3698	-0.5347	0.1046	0.5687	0.9946	-1.3732	-1.4486	0.0797	-0.0854	-1.7354	-0.5304	-0.1101	-0.4245
252	303	11	14	P15144	AMPN_HUMAN	Aminopeptidase N	ANPEP	-1.212	1.0892	-0.0237	-0.8983	0.2071	1.4964	0.9	0.8679	0.4214	-1.3371	-1.3371	0.7777	0.343	-0.0073	-0.8137	0.8206	0.6248	-1.212	-0.0105	-1.8574	-1.6504	0.3121	0.1768	0.2416	-1.212	-0.6637	-1.212	0.2148	-1.6504	-1.212	-1.212	0.4205	1.4385	0.4702	-0.5917	-0.7499	0.1244	2.4169	1.0006	1.803	1.3825	-0.5874
253	303	11	14	P12111	CO6A3_HUMAN	Collagen alpha-3(VI) chain	COL6A3	-0.4307	-0.4307	-1.897	-0.3998	0.8851	-0.4307	-0.9985	1.1606	0.7813	-1.355	-1.355	-0.4307	0.6275	1.1566	0.5433	1.278	0.3265	-0.4307	0.3389	-1.897	0.3184	0.5513	-1.6387	0.5522	-0.4307	1.2901	-0.4307	0.4251	-1.6387	-0.4307	-0.4307	0.7605	1.4573	-0.2555	-0.4307	-0.4307	0.8507	1.0274	0.8035	1.8072	0.1372	0.6131
254	303	11	14	P00488	F13A_HUMAN	Coagulation factor XIII A chain	F13A1	0.2206	1.1856	0.2024	-1.2532	-1.2532	0.0438	-1.2532	0.4856	0.4623	-0.1611	-0.8188	1.0071	-1.1241	0.5692	1.8987	-0.0286	1.6234	0.5701	1.3448	-1.2532	-0.9377	0.9928	0.7213	1.1964	-0.9289	0.647	-0.3197	1.7352	-1.5426	-0.3942	-1.4664	-0.5431	1.1129	1.1318	-0.3439	-1.2532	0.0222	1.0726	0.4579	0.9781	-1.1241	0.4559
255	303	11	14	P35443	TSP4_HUMAN	Thrombospondin-4	THBS4	-1.3416	1.1668	-1.4609	0.3743	-0.1373	0.5188	-0.2354	1.1125	1.099	-0.3873	-1.0077	1.2003	0.5245	-0.3017	0.1846	1.1103	1.2775	-0.8089	-0.1024	0.4038	-0.4776	-0.5337	0.4528	-0.1044	0.4158	0.5214	-1.7361	0.4375	-1.3768	-0.0225	-0.3166	-0.525	1.794	0.7375	-0.3373	0.7444	-0.7363	1.2027	0.4238	1.0917	-2.1666	-0.0914
256	303	11	14	P49747	COMP_HUMAN	Cartilage oligomeric matrix protein	COMP	-2.1073	2.3955	-0.8297	0.005	-0.681	0.5501	-0.7935	1.0758	0.4641	0.8461	-0.8448	0.4417	0.161	0.1572	0.1335	1.336	-0.0278	-1.4176	-0.4277	-0.0379	-0.5551	0.375	0.9638	-0.5805	-0.0516	0.3301	-1.6588	0.6517	-1.022	0.4649	-0.5255	-0.1124	1.7013	0.3188	0.8441	0.0851	-0.8035	2.173	0.8404	1.2327	-0.2391	0.5876
257	303	11	14	P51884	LUM_HUMAN	Lumican	LUM	-0.3513	1.2663	-1.3343	-0.252	-0.1035	0.1933	-0.5169	0.6982	0.4251	-0.3499	0.1297	0.6077	0.0174	-0.714	0.7387	1.5967	0.7148	-1.5144	-0.0436	-0.8912	-1.597	-0.2544	-0.079	-0.0453	-0.5744	0.3812	-0.8206	0.3733	0.1097	-2.4445	1.2286	-0.137	1.1726	-0.0989	-0.1076	-0.0744	-1.3668	2.5488	0.2073	0.5229	-1.5279	0.1737
258	303	11	14	P00746	CFAD_HUMAN	Complement factor D	CFD	0.7316	-0.9442	-0.9952	-0.3246	0.3707	0.6893	-0.0353	0.9845	0.611	-1.3273	-0.1292	2.0141	-1.3703	-0.0465	0.5276	0.8079	-1.6146	-2.1871	-1.1005	-1.1046	0.0226	-0.7878	0.4265	0.5069	-0.8498	0.1553	-1.6107	0.0307	-0.7449	-1.5028	0.3835	1.2624	-0.5818	-0.2042	0.5212	-0.2533	-0.7939	2.1213	1.2431	0.8227	-1.434	0.4891
259	303	11	14	P06276	CHLE_HUMAN	Cholinesterase	BCHE	-0.1038	-0.0721	0.0414	-2.9898	0.6057	0.4491	-1.3613	-1.7947	0.0716	-0.2575	-1.708	1.4677	0.6067	1.18	1.0681	1.6046	0.6406	-0.969	0.4394	-0.9566	-0.6412	-0.0039	-1.083	-0.5134	-0.4975	0.31	0.367	0.6289	-0.7685	-2.7075	0.372	1.4739	0.5937	0.0747	1.4785	1.2147	-0.6584	0.949	0.9099	1.6692	0.3103	0.6133
260	303	11	14	O00391	QSOX1_HUMAN	Sulfhydryl oxidase 1	QSOX1	-0.3885	0.685	0.0047	-0.3422	0.7117	0.3168	0.1562	0.0869	1.0142	0.0066	-1.1516	1.1441	1.5766	0.7891	1.6636	1.0226	0.4448	0.5423	0.4364	-3.2044	-0.3102	-0.378	-0.8904	-0.9678	-1.7356	1.0218	-1.232	0.3559	-0.4527	-1.311	0.2169	0.6656	0.5876	0.5504	-1.0148	-0.3114	-0.7404	1.8001	0.1565	2.4449	-0.5032	-0.3874
261	303	11	14	P49908	SEPP1_HUMAN	Selenoprotein P	SELENOP	0.0368	1.1299	0.9691	-0.7375	0.3335	0.0389	-0.6898	-0.442	1.3028	0.2971	-0.5174	2.1497	0.3945	2.5589	0.0223	-1.0537	1.9079	-0.6898	-0.4079	-0.644	-1.3105	-0.8419	-0.6899	-0.89	-0.8958	0.7091	-0.8036	0.697	-0.4095	-1.6244	-1.3091	0.3189	0.8943	0.02	0.6342	0.6708	-1.7972	0.4867	0.479	1.5903	0.9588	-0.4359
262	303	11	14	O00533	NCHL1_HUMAN	Neural cell adhesion molecule L1-like protein	CHL1	-0.4728	0.9684	0.1388	-0.9938	0.6664	-0.5849	0.4603	-0.9847	0.8649	0.7949	-1.0602	1.944	-0.143	0.5915	0.0982	1.5856	0.0043	-0.6903	0.1954	-1.395	-1.4697	0.4873	-0.1482	-0.2918	0.0968	0.8159	-1.3363	0.2251	-0.7664	-1.3363	-0.6204	3.4561	0.8499	1.0937	-0.7013	-0.2862	-0.7078	-0.3343	-0.1452	1.6589	-1.2419	-0.0816
263	303	11	14	P13591	NCAM1_HUMAN	Neural cell adhesion molecule 1	NCAM1	-0.8731	1.3505	0.2498	-1.2923	1.8599	1.8277	-1.2923	-0.4775	0.6998	-0.4775	-0.4775	1.4008	-0.4775	-0.4775	0.612	1.654	0.0837	-0.8731	0.3987	-1.2923	0.1229	-0.8939	-1.7222	-1.2923	-0.8731	0.8374	-0.8731	-1.2923	0.4435	-0.8731	-0.8731	0.1004	0.9096	1.2861	-0.8731	0.231	-1.2923	-0.4775	0.5812	1.3375	-0.4775	-0.4775
264	303	11	14	P00338	LDHA_HUMAN	L-lactate dehydrogenase A chain	LDHA	1.3842	-1.5603	0.0229	0.2126	0.3952	1.7647	0.0821	0.6077	0.1016	-2.5211	-0.0855	1.8009	-0.1406	0.3251	-0.1287	0.1947	-0.4028	-1.4631	0.1114	-0.5081	-2.8404	0.5912	0.3213	0.3182	-1.5603	1.599	-1.5603	0.1385	0.1271	-1.5603	-1.5603	-0.0116	1.2175	0.13	0.746	-0.1853	0.1688	0.7473	-0.6538	1.2577	0.1083	0.8205
265	303	11	14	P27918	PROP_HUMAN	Properdin	CFP	0.9721	-0.3207	0.5415	-0.3411	1.6546	1.7548	0.8779	-0.2575	1.1092	-1.6947	-0.981	2.647	-0.1632	0.8227	0.0243	-0.8609	0.3211	-1.072	-1.3416	-1.3227	-1.5803	1.5117	-0.1753	-0.9641	0.0947	1.3448	-0.3925	-0.1971	-0.565	-2.2411	-0.0161	-0.4179	0.6111	0.3971	-1.3449	-0.4435	0.5429	0.3061	0.738	0.1491	1.0139	-0.1517
266	287	12	10	P12955	PEPD_HUMAN	Xaa-Pro dipeptidase	PEPD	0.4871	1.2894	-0.0534	0.3031	1.1746	0.9113	0.9588	0.3031	0.4742	-0.0822	0.4392	-0.2295	1.0379	-0.965	0.3737	-1.3278	-0.2169	-1.3596	-1.1478	-1.9299	-1.3768	0.4372	1.3849	0.3252	1.0819	-0.0916	-1.3596	-1.2546	-1.3768	-1.3596	1.2556	0.474	1.6116	-0.0663	-1.3596	0.5531	-1.6879	1.047	0.3597	0.4845	0.1738	0.3689
267	287	12	10	P55290	CAD13_HUMAN	Cadherin-13	CDH13	-0.4872	2.3286	-0.1505	0.0377	0.0434	0.9114	0.0482	2.6068	0.0268	-0.4208	0.7564	1.0524	2.2238	-1.3628	0.3758	-0.052	0.6535	0.0138	0.2601	-1.0998	-0.6589	-0.2022	-0.174	-0.1084	0.0741	-1.3628	-0.9619	0.351	-0.7775	-1.0369	-0.7391	0.4676	0.7158	0.6977	-0.3965	-0.1705	-0.2145	1.2132	0.2882	-1.3628	0.6405	-1.3628
268	287	12	10	P80748	LV321_HUMAN	Immunoglobulin lambda variable 3-21	IGLV3-21	-0.2352	0.2255	-1.4726	0.8347	0.6954	1.0703	0.3853	1.1496	0.0238	-0.3276	-1.1842	0.4512	0.9162	-0.0826	-1.489	1.6476	-0.6123	1.2298	0.542	0.8507	0.482	0.162	1.248	0.7068	-0.2378	0.1969	-0.4897	1.2074	-0.9694	-1.2154	0.3576	0.996	1.2908	-0.7959	-1.5818	-1.118	-1.827	0.7417	-0.1037	-0.29	0.4119	-1.7723
269	287	12	10	A0A075B6K5	LV39_HUMAN	Immunoglobulin lambda variable 3-9	IGLV3-9	-0.9628	-0.1565	-1.4312	0.6484	0.9436	0.2781	0.2131	0.9902	-0.6366	-0.2851	0.0682	-0.2008	0.018	-0.0943	-0.527	2.1388	-0.6149	0.6589	0.3594	0.6853	0.5651	-0.0681	1.2669	1.0988	-0.3622	0.6998	-0.8715	1.2257	-1.7671	1.1626	0.6248	0.5419	0.6569	0.7326	-0.6196	-0.2697	-3.7078	-0.2851	-0.9701	-0.4158	0.1773	-0.7921
270	287	12	10	P33151	CADH5_HUMAN	Cadherin-5	CDH5	0.4311	1.3531	-0.0026	0.5757	-0.2019	1.1511	0.6708	0.9006	-0.0773	-0.9406	-0.3864	0.7208	0.7722	-1.2935	-1.1946	1.5228	0.8871	-0.6041	-0.4353	-0.1841	-0.8119	-1.1661	-0.1147	-0.9192	-1.6705	-1.4588	-1.6866	0.4988	-0.9288	0.3409	1.5672	0.914	2.5281	0.134	-0.7141	-0.1765	-1.5199	0.548	-0.1456	0.7571	0.0055	-0.9665
271	287	12	10	P16070	CD44_HUMAN	CD44 antigen	CD44	0.0693	1.8562	-0.2034	0.4735	0.4262	-0.1518	1.5548	0.8425	0.4746	-0.3215	-0.3975	1.5346	-0.9552	-1.8234	-0.1646	0.8045	0.5194	0.1636	-1.398	-0.6702	-1.3414	-1.6036	1.1214	-0.4031	-0.7319	-1.1995	-0.4332	0.3421	1.6801	0.0607	0.1082	-0.4144	1.4545	1.1087	-0.5441	-0.8377	-1.5415	0.1078	0.6256	1.7022	0.3895	-1.2418
272	287	12	10	Q6UXB8	PI16_HUMAN	Peptidase inhibitor 16	PI16	0.267	1.9825	-0.4975	0.1097	1.049	0.6012	-0.4664	-0.112	1.257	0.2043	-0.9237	1.2814	0.228	-0.4768	-1.1231	1.0227	0.5799	0.699	-0.9452	0.1373	-1.4929	-1.3801	0.4572	-0.767	-0.056	0.2704	-2.4993	0.9496	-0.5513	-0.9512	0.379	0.4767	1.9995	-0.0443	-0.9564	-0.6747	-0.7305	0.663	0.911	1.4286	-1.1968	0.8585
273	287	12	10	Q6EMK4	VASN_HUMAN	Vasorin	VASN	1.0514	0.93	-0.4493	0.1795	0.5791	0.549	0.4738	1.2919	1.8555	-1.4824	0.2827	0.2653	-1.0635	-0.4262	-0.3897	1.3912	0.4777	0.0216	-0.4896	-0.174	-0.3674	-0.4535	-1.1972	-0.4755	-0.8576	-0.0648	-1.0316	0.429	0.4414	-1.7267	-0.2607	1.264	1.7067	-0.8238	1.0197	-0.2086	-2.6197	0.1424	1.6497	1.1969	-0.2881	0.4511
274	287	12	10	P01705	LV223_HUMAN	Immunoglobulin lambda variable 2-23	IGLV2-23	1.8816	0.814	0.2686	-0.7429	0.8456	-1.2463	0.2088	0.3637	0.5497	-0.5226	-1.2714	0.5791	0.5822	0.7808	-0.437	1.1324	-0.5643	1.1827	-0.0785	0.4126	-0.6871	0.3761	-1.6755	-0.0402	-1.2463	-1.2714	0.5442	0.236	-1.6755	-1.2463	0.4113	0.4114	1.825	-0.0898	-1.2463	-1.7211	-1.6473	1.1798	1.4088	-1.2714	0.4147	0.8565
275	287	12	10	P01023	A2MG_HUMAN	Alpha-2-macroglobulin	A2M	0.8302	0.3611	-1.8886	-0.1271	-1.332	-0.1152	0.4211	0.0636	-1.5843	-0.5696	-0.1395	-0.1659	-1.3589	-0.5725	2.7809	1.5417	0.5041	1.3281	1.0701	-0.5845	-1.4361	-0.7611	-0.5987	0.7368	-1.1631	-1.0467	1.04	0.7333	-1.3001	-1.8998	1.3992	1.1716	1.6846	-0.1376	-0.5074	-1.033	-0.7064	-0.3358	0.5593	0.2362	0.1219	0.2812
276	312		7	Q96KN2	CNDP1_HUMAN	Beta-Ala-His dipeptidase	CNDP1	0.5344	-1.5832	1.1119	-0.2339	-0.0274	0.8101	-2.3564	-1.2387	-1.0115	-0.102	1.7214	0.5746	1.3971	1.6155	-1.1299	0.6208	0.8004	-0.9641	-0.2616	1.3921	0.0525	0.4982	-2.2612	0.5862	-0.5305	1.0643	0.9714	-0.4266	-1.088	-0.5132	-0.2504	-0.8207	-0.132	-1.4001	0.8055	1.4068	0.2528	1.3233	0.5189	-0.4947	-0.9637	-1.1317
277	312		7	P03952	KLKB1_HUMAN	Plasma kallikrein	KLKB1	-2.8594	-0.0871	0.5668	-0.0571	0.0579	1.2813	0.1006	-0.572	0.0866	-0.4751	-0.3669	1.0298	0.9153	1.5779	-0.5503	-1.2175	0.2383	-0.5856	0.0024	0.2712	-0.056	-0.883	-0.3922	0.1104	0.3444	0.7583	0.3482	0.8758	0.3085	-0.938	-2.2904	-0.1551	0.8296	-4.1733	0.9404	0.4014	-0.5365	0.1756	-0.4608	-1.1959	0.432	1.0239
278	312		7	Q03591	FHR1_HUMAN	Complement factor H-related protein 1	CFHR1	1.206	-0.1903	0.583	0.4968	-2.3965	0.409	0.3336	-0.4829	-1.6583	0.7523	-1.9703	-0.2286	2.5153	-1.456	1.412	-0.5333	0.287	-0.2326	-0.3089	1.2498	0.8206	0.8576	-1.6712	-0.399	0.6858	-0.8869	-0.9686	0.9276	1.1535	-1.0676	0.0157	-0.1556	0.2299	-1.0603	0.5195	0.3399	-2.0982	0.4016	0.6271	0.4767	0.1063	-0.356
279	312		7	Q9UK55	ZPI_HUMAN	Protein Z-dependent protease inhibitor	SERPINA10	0.3515	0.5722	-0.4424	1.3814	-1.0846	-0.8663	0.7024	-0.8205	0.0806	-0.6548	0.9536	1.0795	1.5721	0.5597	-0.3609	-0.8575	1.6805	-0.7883	0.4716	-1.1127	1.2966	1.0401	-0.6892	0.5519	-0.6957	0.8947	-0.096	0.9872	1.8687	-1.7568	0.2076	-1.392	0.2027	0.1093	-0.363	-0.3027	1.2358	-0.0457	-0.1441	-0.4067	-0.467	0.7345
280	312		7	P22891	PROZ_HUMAN	Vitamin K-dependent protein Z	PROZ	0.4841	1.5958	0.8037	0.6019	-0.062	-1.7801	-1.1178	-2.9459	-1.0188	0.0346	0.2644	1.744	2.2792	1.0993	-0.2113	-0.0329	0.8364	-1.2062	-0.5835	-1.2068	0.3405	0	-0.1037	-0.6581	0.356	-0.2483	-0.2158	0.3408	1.1686	-0.3156	-0.207	-0.7597	1.138	0.6862	-0.7119	-0.3847	0.6707	0.3755	0.7377	0.0616	-0.8448	1.5852
281	312		7	P11226	MBL2_HUMAN	Mannose-binding protein C	MBL2	1.0731	-0.5922	0.0016	-1.4353	0.3655	0.4311	1.3108	1.6995	-0.748	1.6792	1.2873	-0.887	-0.2698	1.0498	-0.4171	-0.3337	1.0674	-0.6757	0.0683	-1.1608	0.9753	0.0821	-1.1228	0.6004	-0.887	-1.0072	0.9874	1.8266	0.5459	-0.887	1.3683	0.6182	1.6775	0.1616	-0.887	-1.0535	-1.443	-0.8409	-1.4246	0.2567	0.5241	0.8143
282	312		7	P02654	APOC1_HUMAN	Apolipoprotein C-I	APOC1	0.1533	-0.4835	1.1828	-1.5682	1.2202	-0.1768	0.1566	-0.1666	-0.6726	1.5675	2.0646	0.4396	0.8413	0.1566	-0.4823	-0.69	1.6815	-0.1389	-0.5017	0.5734	1.0977	2.5155	-1.3916	0.7115	1.0626	0.6864	1.5988	0.4211	1.4319	-0.4835	-0.4835	0.486	0.1174	-0.3848	-0.4835	0.7192	-2.3366	-0.0228	-0.5623	1.6556	0.3187	-0.4582
283	297	2	16	P05155	IC1_HUMAN	Plasma protease C1 inhibitor	SERPING1	1.0412	-0.2663	-1.0596	0.299	-0.7036	0.4129	1.1189	1.3165	0.9181	-0.904	1.2277	-1.3583	1.324	0.3915	0.0673	0.2928	-0.2396	-0.6125	0.1003	0.2194	1.856	0.8995	-1.4089	0.7544	-0.9549	1.1313	0.6031	0.1998	1.9453	-0.4204	1.6875	0.4822	0.2348	0.778	-0.1903	0.6962	0.2982	-0.4603	-1.8073	-0.6558	-1.0249	-1.5358
284	297	2	16	P11021	BIP_HUMAN	Endoplasmic reticulum chaperone BiP	HSPA5	-1.4887	-1.1535	0.2003	0.6004	-0.6651	0.9718	0.2777	0.736	0.7963	-1.5466	1.2553	1.2198	1.0001	1.4992	1.4153	1.4891	0.132	1.058	1.3865	-1.0057	0.0024	0.2229	-2.3035	1.2392	0.4943	0.3874	-1.4887	0.8704	0.9267	-1.4887	0.6115	0.4763	0.3384	0.8479	-0.513	0.0714	-0.1852	-1.5466	-1.3231	0.7004	-1.5466	-0.977
285	297	2	16	P05154	IPSP_HUMAN	Plasma serine protease inhibitor	SERPINA5	1.5416	1.5311	0.2864	0.8197	-1.1769	1.0127	-0.0167	1.1979	1.8279	-1.0938	-0.5955	1.2233	2.3482	-1.0938	1.4251	2.0644	-0.1623	1.3419	-0.439	-1.1769	-0.439	-0.439	-0.439	1.0903	0.0912	0.6036	-0.6837	0.1272	1.6661	-0.6837	-0.6837	-0.439	-0.0106	1.4145	-0.6837	1.8801	-1.1769	-1.0938	-0.439	-0.1457	-0.7787	-1.0938
286	297	2	16	Q9BWP8	COL11_HUMAN	Collectin-11	COLEC11	0.189	2.2296	1.1736	0.1591	0.4363	1.046	-1.3262	0.4427	0.467	-0.5752	-0.5752	1.8548	2.0442	1.1162	0.917	1.4369	-0.1597	1.7527	0.6855	-1.3262	0.3144	-1.3745	0.4068	0.7073	0.8503	-0.5752	-1.1032	0.0805	0.6265	-1.1032	-1.1032	-1.3745	0.7344	-1.3262	-1.1032	-0.016	1.0845	-0.5752	-1.3745	-0.5752	-0.5752	-0.5752
287	297	2	16	Q9NZP8	C1RL_HUMAN	Complement C1r subcomponent-like protein	C1RL	-0.0792	0.7301	-0.9287	0.2251	-0.3851	-1.0748	1.3422	1.5773	0.3957	-0.9154	-1.7291	0.9899	0.4096	0.5374	0.5812	0.8859	2.6935	0.0911	-0.3514	-0.1767	1.8946	0.4085	-1.0599	-0.0701	-0.9422	0.3275	0.4523	0.368	0.2791	-0.9873	-0.6465	0.1846	0.9861	-0.0268	0.3845	-0.8898	-0.9936	-3.5264	-0.2654	1.4847	-0.6552	0.1131
288	297	2	16	P00736	C1R_HUMAN	Complement C1r subcomponent	C1R	0.7904	-0.1353	-0.7972	0.5874	0.3014	0.2357	1.8958	1.4633	0.6722	0.3132	0.369	1.3021	1.6166	1.4684	0.7538	0.8127	0.9215	-0.6938	-1.0181	-0.3947	1.4601	0.3531	-1.5931	0.0032	-1.1049	1.1478	-0.3208	0.36	1.9981	-1.3701	-1.2061	-1.0482	0.0794	-0.8189	-0.2115	-0.9473	-1.1552	0.4533	-0.961	0.0512	0.3938	-0.5439
289	297	2	16	P09871	C1S_HUMAN	Complement C1s subcomponent	C1S	0.8258	-0.0928	-1.289	0.7555	-0.0043	0.2454	2.1456	1.6861	0.9	-1.1232	0.2673	0.805	0.3545	1.1411	1.0155	1.0712	0.2422	-0.2597	-0.7135	-0.8411	1.6053	0.2287	-1.5292	0.3011	-0.9415	1.4038	-0.2681	0.7834	1.7007	-1.2264	-0.838	0.1168	0.0166	-0.5296	-0.3668	-1.2557	-1.4858	0.5657	-0.3068	-0.2837	-0.5322	-0.7637
290	297	2	16	P02745	C1QA_HUMAN	Complement C1q subcomponent subunit A	C1QA	0.307	0.2425	-0.2718	1.0728	0.2494	0.6857	1.9519	0.6042	0.4307	-0.4619	-1.2002	1.2514	1.0256	0.4528	0.8163	1.2334	0.4755	0.2253	-0.2834	0.0735	-0.8143	1.0598	-2.0681	0.6978	-0.5312	1.1192	0.3052	1.3335	0.3236	1.2225	-1.9534	0.2168	0.3162	0.3152	-0.8563	-2.499	0.3243	-0.621	-0.3067	-0.8678	-0.4631	-2.4744
291	297	2	16	P02747	C1QC_HUMAN	Complement C1q subcomponent subunit C	C1QC	0.1626	0.6491	-0.3368	0.3503	0.7645	0.668	1.1654	0.0463	0.1681	0.1298	-1.7092	2.8016	0.6106	1.104	0.5459	1.0467	0.8638	0.9449	-0.5611	-0.6234	-0.5964	2.0056	-1.3347	0.085	-0.6634	0.9469	-0.0484	0.987	-0.0354	0.9685	-1.3903	-0.2659	0.6927	0.7917	-0.4403	-1.0248	-1.198	0.1635	-0.1023	0.0617	-0.1027	-0.9142
292	297	2	16	P02746	C1QB_HUMAN	Complement C1q subcomponent subunit B	C1QB	0.5912	-0.5233	-1.1568	0.0431	0.8384	0.0096	1.0731	-0.0438	1.0499	0.1207	-0.6738	1.2773	0.9222	0.6313	0.1498	1.059	0.7146	-0.1259	-0.3733	-0.6771	-0.3832	0.8952	-2.8394	-0.2077	-2.2595	0.9189	0.0783	0.9015	0.4053	-0.5066	0.4882	0.6568	0.3891	0.5923	-0.5854	-0.8157	-1.2348	0.3419	-0.8029	0.1463	0.7348	-0.8614
293	297	2	16	P01008	ANT3_HUMAN	Antithrombin-III	SERPINC1	-0.7703	0.9355	0.4476	0.0259	-0.4088	0.8613	0.6286	-0.0804	0.7092	0.583	0.2428	-1.0792	0.0294	0.4882	-0.1589	1.0555	-1.3728	-0.0175	-1.0538	-0.301	0.0584	0.0499	-2.3513	0.732	-0.5632	-1.7834	0.5494	0.234	1.8659	-1.312	1.0425	1.854	0.9229	0.1147	0.0676	-1.1091	-0.5837	-0.8757	0.1031	-1.9861	1.0464	1.2348
294	297	2	16	P08697	A2AP_HUMAN	Alpha-2-antiplasmin	SERPINF2	-0.6321	0.1169	1.5826	0.7176	-0.5242	2.1653	-0.0687	0.2835	0.1083	-0.1985	0.324	0.4552	-0.0616	0.4051	-1.3953	0.6332	-0.6697	-0.1448	0.2285	0.0345	1.7728	-0.2847	-2.9193	-0.1871	-0.7469	0.6148	0.6764	-0.5802	1.79	-2.1441	1.0576	1.738	0.0156	1.1223	-0.7984	0.1291	-1.5725	-0.0399	-0.7058	-0.591	0.5301	0.3777
295	297	2	16	Q9UHG3	PCYOX_HUMAN	Prenylcysteine oxidase 1	PCYOX1	0.2987	0.5144	-0.3245	-0.5216	-0.9021	0.7447	-0.7152	-1.3941	-0.8483	-0.0406	0.5945	0.1334	2.0345	1.0439	-0.6908	0.399	0.4004	0.4093	1.5781	-0.5561	-1.0341	1.1048	-2.9993	0.1526	-1.4408	-1.0785	-1.7712	0.8439	0.7745	-1.5805	1.189	1.5339	1.1835	0.7636	0.7023	-0.1742	-0.4769	0.5628	1.2545	-0.6357	-0.5028	-0.1664
296	297	2	16	P48740	MASP1_HUMAN	Mannan-binding lectin serine protease 1	MASP1	-1.0205	-0.3138	0.5336	-0.5714	1.0704	2.1056	0.3534	0.891	0.7287	-2.5169	0.5664	0.5374	0.5994	2.0496	-0.9288	-1.0419	0.5783	-0.012	-0.5415	0.8051	0.2374	0.2686	-1.5457	0.0626	0.2344	-0.2749	-0.5484	-0.203	1.2491	-0.5456	0.24	0.1944	1.5818	-0.4335	-1.0201	-2.0765	-0.5682	0.7728	-0.2977	-0.2339	0.5938	-1.8396
297	297	2	16	P54108	CRIS3_HUMAN	Cysteine-rich secretory protein 3	CRISP3	0.2334	1.8104	1.3438	0.9687	-1.0111	0.4704	0.5921	-0.0444	-0.6838	-1.1844	0.2608	-0.2862	-0.0676	1.0494	0.6375	0.8295	-0.1752	0.4346	-0.1045	-0.3179	-0.3279	-0.0584	-1.4258	0.3073	-0.8796	0.8196	-1.6256	0.7068	1.344	-2.0646	0.5766	1.6045	1.0649	-1.0932	-0.534	-1.2369	0.3342	-1.4092	-0.7383	0.4648	-0.0136	-0.9388
298	297	2	16	P05019	IGF1_HUMAN	Insulin-like growth factor I	IGF1	-0.3957	-0.3957	1.2124	-0.2955	0.204	-0.3957	-0.4645	0.8125	-0.9743	-1.9208	0.4494	-0.3957	0.3545	0.3764	-2.5225	1.5551	1.0374	-0.3957	-0.9743	-0.9288	-0.9743	-0.9743	-0.9743	-0.1538	-0.3957	-0.8372	-0.3957	0.0599	1.7036	-0.3957	-0.3957	3.0088	1.2809	0.7259	-0.3957	0.3606	0.6965	1.2905	-0.9743	0.1518	0.801	-0.0624
299	308		7	P01860	IGHG3_HUMAN	Immunoglobulin heavy constant gamma 3	IGHG3	0.7928	0.3814	-0.4232	-0.5953	1.6986	-0.7599	1.2273	0.3255	-0.1055	-0.8956	-0.4014	-0.5515	1.4207	-0.9592	1.3394	2.4165	-2.0606	-0.337	0.3531	-0.2513	-0.0508	-0.1242	0.3688	-1.3393	-0.0429	1.5989	-1.1352	0.8491	2.5723	0.5949	-0.3392	-0.053	0.0642	0.566	-0.597	-0.0552	-0.1959	-1.7747	-1.2818	-0.8101	-0.5298	0.1364
300	308		7	P01593	KVD33_HUMAN	Immunoglobulin kappa variable 1D-33	IGKV1D-33	-0.2786	-0.157	0.1704	-1.2093	0.2951	-0.4272	-1.2591	-0.114	-1.404	-0.084	-1.3275	-1.4951	-0.4431	-0.9069	0.3743	0.4988	-0.8626	0.124	-0.3999	-0.4462	-1.1325	-0.9103	0.2237	-0.5263	0.4239	3.2383	-0.6692	0.0686	4.9525	1.2119	-0.1913	-0.3597	0.3076	0.8991	-0.3102	-0.1317	-0.0492	0.0553	-0.5058	-0.2816	0.5002	0.9262
301	308		7	P10643	CO7_HUMAN	Complement component C7	C7	-0.5649	1.0176	0.894	-0.235	-0.5211	-1.3291	0.3362	0.7305	0.1528	-0.9327	0.9076	-0.2436	0.6793	-0.1771	0.6516	1.2089	-0.6477	1.4353	-0.733	0.0312	-0.0161	0.4852	-0.4719	1.4776	0.1995	0.086	1.0322	0.9042	1.183	0.8719	0.215	-0.1321	0.8764	0.255	-3.5892	-3.6637	0.0098	0.5641	-1.3436	-0.9614	-0.4851	-0.5337
302	308		7	A0A075B6J1	LV537_HUMAN	Immunoglobulin lambda variable 5-37	IGLV5-37	-0.9213	-1.1212	-1.3093	0.5111	-1.3093	-0.5378	1.043	-0.8077	0.7332	-0.8077	-0.1701	-1.1212	-0.8077	-0.8077	2.3593	1.4331	0.5304	1.0056	0.8392	0.4405	-0.1049	1.3127	-1.4859	-0.6586	0.3632	-0.8077	-1.1212	0.3806	1.2323	2.2098	0.0826	-0.9773	0.5939	0.9505	-0.1248	-0.362	0.9688	-0.8077	-1.4859	0.8376	-0.8077	0.4789
303	308		7	P01880	IGHD_HUMAN	Immunoglobulin heavy constant delta	IGHD	-0.87	1.4114	-0.124	1.9546	-1.42	0.3295	0.7177	-0.7659	-1.4833	-1.4019	2.3981	-0.6375	0.8497	-1.4019	-1.1124	1.056	-0.1175	0.7932	0.4561	-0.6883	1.7133	-0.6375	0.9318	-1.1739	-1.4094	0.9122	-1.1437	0.1151	-0.795	-1.4094	0.8734	-1.4833	-0.1763	0.4463	-0.1137	0.1212	0.4871	-0.4003	0.2499	0.645	-1.2099	0.3535
304	308		7	Q15582	BGH3_HUMAN	Transforming growth factor-beta-induced protein ig-h3	TGFBI	-2.3753	0.424	0.5253	-0.0267	0.7992	-2.1083	-0.4754	0.3586	-0.0913	-2.0328	0.8704	-2.2469	0.1009	0.2809	0.4427	0.4877	1.2464	-0.064	0.913	-0.6397	0.3868	-0.1184	-1.6623	-0.4905	-1.0622	0.4433	-0.2986	-0.4484	0.0573	-1.0959	2.0114	-0.8871	0.3584	1.1531	0.01	-0.0221	-0.2988	0.5076	0.928	0.2301	0.6183	0.4661
305	308		7	A0A075B6K2	LV312_HUMAN	Immunoglobulin lambda variable 3-12	IGLV3-12	-1.3765	0.331	-0.9786	1.0147	0.4829	0.7655	-0.9786	-0.0017	0.1217	-1.2815	-1.2815	-1.3765	0.1045	-0.4924	-0.9786	0.7268	0.4408	1.1447	1.3477	1.4408	1.4594	0.6322	-1.2777	-0.9786	0.8074	0.5506	-0.0601	1.0036	-1.2777	-1.3765	0.9109	0.262	0.8748	0.5351	0.2757	-0.9786	-0.9786	1.6162	-0.9477	-1.2815	-0.2788	0.7943
306	278		14	P40197	GPV_HUMAN	Platelet glycoprotein V	GP5	0.2687	0.2372	1.0457	-0.4658	0.2965	-0.2562	-2.0411	-0.1093	0.921	-3.0492	-0.3327	-0.8354	0.5167	1.2712	0.0049	2.1742	-0.1884	0.234	0.7118	-1.0238	0.0529	0.5406	-1.4581	-0.0527	-0.0952	2.5086	-1.3072	0.2321	1.714	-0.7939	0.4483	1.4544	0.2474	0.9969	0.2216	0.2553	0.0195	-0.4587	-1.1104	-0.5138	-0.8097	0.4075
307	278		14	Q13201	MMRN1_HUMAN	Multimerin-1	MMRN1	0.1648	-0.1607	1.7895	1.2446	0.3081	0.287	-1.0532	-1.5262	1.5391	-0.5824	1.4238	0.8531	1.4006	0.2991	-1.2249	0.6008	0.2611	0.7173	0.3019	-0.7708	0.8413	1.2788	-1.7479	-0.2286	0.4625	0.685	-2.7888	-0.3225	0.2011	-0.978	0.4049	1.3125	1.1103	-0.4645	-0.1147	0.5284	0.4724	-0.2757	-1.5043	0.5778	-1.3082	0.7409
308	278		14	P02776	PLF4_HUMAN	Platelet factor 4	PF4	0.9515	-0.0106	0.6309	1.7855	-0.1027	-0.2815	-0.056	0.2909	0.4612	-1.5197	-0.9577	-0.987	0.2546	-0.0183	0.4403	0.2106	-0.0709	-1.6361	0.0839	-0.4986	0.3294	0.6047	-3.0526	0.8634	-0.8168	0.5856	-2.1738	0.7316	0.8755	-1.0899	0.1637	0.7617	1.0438	0.1423	-1.2327	-0.6907	0.5725	-0.0231	-1.1003	-1.1518	-0.148	-0.3963
309	278		14	P02775	CXCL7_HUMAN	Platelet basic protein	PPBP	1.3917	-0.0204	1.084	0.9608	-0.0144	-1.1687	-1.1125	-0.5751	1.6073	-0.8248	-0.4824	0.9282	0.6451	-0.3146	0.4734	-0.0509	0.3851	-0.8776	0.1802	-0.837	-0.1149	0.5428	-2.2692	0.0949	-0.3867	0.5085	-2.5263	0.1773	0.6627	-1.9637	0.9597	0.743	1.3418	0.2313	0.1243	0.3265	-0.0226	-0.0017	-0.8812	-0.8138	-0.0849	-0.311
310	278		14	P10720	PF4V_HUMAN	Platelet factor 4 variant	PF4V1	1.6413	-0.3593	0.863	0.7891	0.6993	-0.5565	-0.6872	-0.2374	1.2622	-1.1693	-1.0981	0.376	0.6851	-0.3284	-0.1728	0.9237	0.7523	-0.3923	0.8247	-0.445	0.2629	1.1388	-2.4403	-0.1737	-0.8089	0.776	-2.0057	-0.1598	-0.0244	-1.0357	0.9145	0.8206	1.6476	0.9952	-0.7641	-0.5034	-0.1873	-0.188	-0.8952	-1.3678	-0.2495	-0.1973
311	278		14	P09486	SPRC_HUMAN	SPARC	SPARC	1.8122	-0.2985	0.0908	0.7177	-0.1094	-0.633	-0.7543	-0.147	1.3854	-0.2727	0.6823	0.973	0.9923	-0.4743	-0.0403	-0.2351	0.6019	-0.7553	0.3022	-0.4393	0.3716	0.7099	-1.8528	-0.0521	-0.9478	1.1944	-2.319	0.1253	0.2868	-2.3187	0.6009	0.4832	0.9405	1.8756	-0.0603	0.0631	-0.9175	1.1324	-0.9843	-0.3776	0.4698	-1.3978
312	278		14	P14151	LYAM1_HUMAN	L-selectin	SELL	0.8905	0.2941	0.545	-0.5523	0.3863	0.3108	0.1501	-1.7709	0.1056	0.7043	-1.4442	0.2939	-1.1431	-1.2815	-1.1215	2.5902	0.7698	1.4255	0.7404	0.5852	-0.301	0.0177	-2.0555	0.2092	-1.8347	0.5719	-0.6213	0.9231	-0.486	-0.3534	0.2126	2.4761	1.803	-0.4785	-0.4013	0.1089	-1.2558	-0.2913	-0.5335	0.5249	0.2033	1.0153
313	278		14	P05109	S10A8_HUMAN	Protein S100-A8	S100A8	-0.515	0.9906	-0.1374	0.1912	-0.5744	-0.9861	0.5702	-0.3658	-1.5867	-2.0407	-1.6916	-1.1709	-0.228	-0.7794	0.1562	0.4631	1.6133	1.0048	0.1958	0.6019	0.9847	1.0547	-1.6609	0.5132	-0.1714	1.3493	1.0892	0.0592	0.7809	-1.1709	0.6485	1.5241	0.1557	-0.3756	-1.1146	-0.1618	-1.613	-0.4056	-1.5436	0.5883	0.8456	0.3983
314	278		14	P06702	S10A9_HUMAN	Protein S100-A9	S100A9	1.4352	-0.3357	-0.8587	0.4279	-0.6888	0.6084	0.7996	-0.478	-0.79	-1.1276	-1.7561	0.0791	-0.2945	-1.0947	0.2028	0.6631	0.7665	-0.1005	0.4643	0.4258	0.6568	1.1413	-2.1191	0.7877	-2.0759	1.5005	0.4464	0.1029	-0.0673	-2.0738	-0.0142	1.1653	0.3917	-0.2518	-2.0759	-0.1808	-1.7921	-0.3123	-0.7441	0.7985	0.713	0.4426
315	278		14	P61626	LYSC_HUMAN	Lysozyme C	LYZ	1.6115	0.1334	0.6196	2.1797	-1.0091	0.1148	2.7896	0.661	1.146	-0.816	-0.113	0.7132	-0.1386	-0.9072	-0.5048	1.1127	-0.6084	-0.5284	1.191	0.4544	-0.1336	0.1706	-0.3119	1.1842	-1.4085	2.0797	-0.5289	0.7708	0.1128	0.0964	-0.6575	1.1513	-0.4442	-0.835	0.3605	-1.3102	-0.4576	-1.6234	-0.1711	-0.5009	-0.2642	-0.6448
316	278		14	P08246	ELNE_HUMAN	Neutrophil elastase	ELANE	1.3468	0.639	2.1335	1.7161	-1.2043	-0.6948	0.2836	-0.6136	0.8627	-0.6136	-0.6136	2.4613	-0.6136	-0.6136	-0.2854	1.1405	0.6436	0.8824	0.2362	-1.2043	1.1702	0.752	-1.1246	1.0972	-0.6948	1.5913	-0.6948	0.8853	-0.6928	-0.6948	-0.6948	-1.1246	0.4145	1.3178	-0.6948	-1.2043	-1.2043	-0.6136	-1.1246	0.1861	-0.2403	-0.6136
317	278		14	P02788	TRFL_HUMAN	Lactotransferrin	LTF	2.1774	0.9162	0.4399	1.1586	-0.9844	0.4551	0.5769	-0.9497	0.278	-0.7915	-1.047	0.3048	-0.5652	-0.3111	-0.9012	1.5506	1.2612	1.3437	1.5693	0.01	-0.4492	1.4219	-0.9726	1.8406	-0.8699	1.3666	-0.0934	-0.0901	0.1025	-0.9197	-1.1396	0.0341	0.3308	-0.4608	-0.5886	-0.3871	-1.7312	-0.541	-1.1824	-0.2314	1.274	0.1095
318	278		14	P59665	DEF1_HUMAN	Neutrophil defensin 1	DEFA1	1.3705	1.0502	0.9207	1.3164	-0.8551	0.3586	1.2414	-0.498	-0.0241	-2.0197	-2.4458	0.4191	-1.2342	-1.0432	-1.8219	1.4394	0.8924	0.9584	0.4541	0.0661	-0.4726	0.6104	-0.4105	2.0083	-1.237	1.9195	-0.2626	-0.6608	-0.0872	-0.3994	-0.4327	0.048	0.3984	-0.5186	-0.7771	-0.4587	0.1976	-0.427	-1.1006	0.807	-0.0082	-0.2243
319	278		14	P14780	MMP9_HUMAN	Matrix metalloproteinase-9	MMP9	2.0164	0.9511	-1.2992	1.1567	0.1229	-0.5199	1.005	-1.1912	0.7959	-1.1912	-0.3356	-0.5199	0.4731	-0.6776	0.4494	0.2559	1.104	0.6016	1.6101	-1.2992	0.3898	1.679	-0.9595	1.2044	-0.5199	1.5505	-0.5199	0.5576	-0.9595	-0.5199	-0.5199	-0.9595	-1.2992	0.259	-0.5199	-0.5026	-1.2992	-1.1912	-0.9595	0.4387	1.1846	0.5736
320	290		15	P00450	CERU_HUMAN	Ceruloplasmin	CP	0.0442	0.1371	-2.164	0.3712	-1.9585	-0.3942	1.3318	0.6326	-1.8941	-1.8143	0.2002	-1.6053	0.5111	-0.1219	0.5578	0.27	2.2011	-0.8313	2.1256	-0.0698	0.0773	-0.5118	-0.9589	2.1008	-0.0978	0.8224	-1.0679	1.2412	0.7879	-0.5504	-0.8239	-1.2571	-0.5005	-0.606	-0.4559	-1.4011	-0.6998	0.425	-0.615	-0.483	-0.3524	0.5308
321	290		15	P05543	THBG_HUMAN	Thyroxine-binding globulin	SERPINA7	-0.4353	-0.8117	-2.8542	-0.7712	-0.738	0.9275	0.775	0.3362	-1.5751	-0.6045	-0.8136	-0.0883	-0.1819	-0.3875	-0.0768	1.0284	2.6793	-0.2287	1.6958	0.4832	0.6024	-1.4674	-2.0428	-0.5898	-0.4257	1.248	-0.5291	-0.5018	1.2347	-1.1116	-0.4521	-0.0735	0.0277	0.1941	0.1053	-0.3424	-0.3546	-0.437	-0.6831	0.9995	-0.4206	1.2445
322	290		15	P20742	PZP_HUMAN	Pregnancy zone protein	PZP	-0.2115	-1.3312	-1.2363	0.2498	-1.2363	-1.3116	-0.9002	-1.1948	-0.9683	-0.9442	-1.1948	0.4769	-0.6956	-1.1948	-1.2363	-0.5726	1.7574	0.1193	1.0083	0.975	0.8768	0.4765	0.1921	0.7309	0.6488	0.9646	0.7285	0.5097	0.2813	-1.3645	-1.3645	-1.6194	-1.2363	-1.2363	-0.243	-0.2696	-0.0736	0.2211	-1.5572	0.6963	-1.1948	0.9956
323	290		15	P02675	FIBB_HUMAN	Fibrinogen beta chain	FGB	-0.371	-0.371	-0.734	0.2041	-0.3074	-0.371	0.3028	0.9533	-1.6876	1.3876	-1.3389	-0.371	-1.3389	-1.3389	-0.676	1.9996	2.4545	-0.371	1.0269	-2.0467	-1.6876	0.6271	-1.6876	0.3102	-0.371	1.0444	-0.371	0.0053	-0.392	-0.371	-0.371	0.7605	0.59	-0.2938	-0.371	-0.6238	-0.0285	0.7917	-1.6876	0.2003	-0.1411	0.6776
324	290		15	P02679	FIBG_HUMAN	Fibrinogen gamma chain	FGG	1.8979	-1.3681	-0.5396	0.4587	-0.6679	0.8579	0.1744	0.3978	-2.2666	-0.8368	0.2058	-1.3681	-0.0629	-0.9983	-0.4326	1.6908	2.4042	2.1291	1.2723	-0.1408	-0.2579	0.0767	-0.3809	0.0807	-1.3681	0.2043	-1.3681	-0.042	-0.1649	-1.3681	0.3844	0.4396	0.9164	-0.2031	-1.3681	-0.7479	0.224	0.6917	-0.1874	-0.5398	-0.1563	-0.0225
325	290		15	P04278	SHBG_HUMAN	Sex hormone-binding globulin	SHBG	-0.3584	0.6015	-0.8973	-0.1631	-0.9814	-1.0825	0.1653	-0.3165	0.2523	-1.1519	0.3738	-0.9349	-0.1797	0.0906	-0.2272	-0.2773	2.7571	0.7421	1.3696	0.8841	-0.2704	-0.8245	0.2842	2.3183	-0.0213	-0.4858	0.2414	0.9528	0.5561	-2.1193	0.6455	-0.2213	0.6984	-0.9465	-0.5799	-1.0495	-1.3689	0.3275	-0.8072	0.6913	-0.481	2.0054
326	290		15	P01009	A1AT_HUMAN	Alpha-1-antitrypsin	SERPINA1	-0.3895	-0.9877	-1.4095	1.2707	-0.7854	0.1729	1.2517	0.5412	0.1313	-0.7108	0.9754	-0.6284	-0.6738	0.3656	1.166	0.8608	0.599	-0.345	0.8674	0.2815	-0.7936	-0.6817	-1.0842	1.3061	-2.0864	1.0417	-1.0925	-0.475	1.1582	-2.4073	1.3714	0.5922	0.9324	-0.7058	-0.9974	-1.2651	-0.4891	0.1902	-0.4346	1.1521	-0.3767	0.0186
327	290		15	P02765	FETUA_HUMAN	Alpha-2-HS-glycoprotein	AHSG	0.8416	-0.8761	0.0701	0.1713	0.313	0.2306	-1.1027	-0.6369	0.8531	-1.361	0.5268	0.6277	-0.3277	0.1296	0.4741	1.2509	2.2021	0.7193	1.2523	0.606	-0.9868	-0.4636	-0.9595	0.8258	-0.4709	0.3392	-1.8817	-0.5316	-0.6429	-2.8606	1.2702	-0.2806	-0.4203	-0.6542	-0.4648	-0.844	-0.6973	0.6577	-0.8049	0.7003	0.2945	0.5053
328	290		15	P02787	TRFE_HUMAN	Serotransferrin	TF	-0.6975	-0.3782	-0.2565	-0.2891	-0.1418	0.5265	-0.2921	-1.0058	0.4597	-0.7708	-0.8516	-1.2351	-0.9473	0.6342	0.0372	1.8253	1.8548	-0.193	1.0749	0.153	-1.3481	-0.0773	-2.6179	0.9181	-1.4619	-0.1805	-1.3577	0.4844	0.9448	-2.2875	0.5736	0.7264	1.625	0.257	-0.6944	-0.5673	-0.9877	0.079	-0.8013	-0.9686	0.8152	0.3099
329	290		15	P00742	FA10_HUMAN	Coagulation factor X	F10	-0.2892	-0.1037	0.8169	0.9603	0.7499	0.0159	0.5149	0.2685	-0.4761	-2.1873	1.2339	0.8226	2.0619	1.2344	-1.0507	0.2314	1.8624	-1.3659	1.4225	-0.4801	-0.3713	1.1729	-1.6358	-0.7746	-0.1111	0.2476	-1.0472	0.351	1.3716	-1.8245	0.3223	-1.2328	0.1181	-2.2985	0.6485	-0.0279	0.5337	0.9327	0.4386	-0.5427	-0.7031	-0.8189
330	290		15	P00747	PLMN_HUMAN	Plasminogen	PLG	-0.4238	-0.6441	0.3552	-0.0981	-0.6652	0.2574	-0.5037	-0.6376	-1.485	-1.0822	0.7426	-0.615	1.3931	1.3719	-0.6141	1.0104	1.1914	-1.3472	1.6585	0.3249	-0.0076	0.2862	-1.6065	0.4868	-0.8464	0.5426	-0.0672	-0.026	1.102	-2.2796	-0.063	-1.0476	-0.302	-0.4801	-0.5185	-0.2968	0.0456	2.1992	-1.0231	-0.7951	-0.8044	0.6953
331	290		15	P26927	HGFL_HUMAN	Hepatocyte growth factor-like protein	MST1	-0.925	0.2157	-1.7058	1.1151	0.3373	0.3892	-0.7133	0.1457	0.4316	-0.1372	1.0062	-0.0075	0.6775	1.5726	-2.1254	1.0303	0.285	0.6872	0.2891	1.8875	0.5038	0.4197	-0.4855	1.5312	-0.2832	-0.2742	-1.1405	0.1712	0.5552	-2.3694	1.2568	-2.8086	-1.0489	0.0897	0.2388	0.9485	0.7005	1.2203	-0.1299	-0.0515	-0.3313	-0.5333
332	290		15	P01019	ANGT_HUMAN	Angiotensinogen	AGT	-1.4795	-0.7049	0.0502	-0.3603	-0.1303	-0.4593	-0.1388	-0.0752	-0.6139	-0.4889	0.7385	-0.5759	0.4394	0.3765	-0.7037	0.5537	2.8021	-0.968	3.246	0.9817	-0.0277	-0.529	-1.7155	-1.0487	-0.3172	0.3669	0.1245	-0.3636	-0.2883	-0.8881	0.6881	-0.378	-0.4412	0.0691	0.0144	-0.0128	-1.0562	0.4419	0.104	-0.0645	-0.4761	0.088
333	290		15	P02774	VTDB_HUMAN	Vitamin D-binding protein	GC	-1.0453	0.4763	-0.302	0.6634	-0.0173	0.5601	0.1359	-0.4566	0.0405	-0.7189	-0.282	0.4175	0.9438	1.0012	-0.6215	0.8166	2.8743	-0.7683	1.9505	0.5377	0.4532	-0.0654	-2.0855	1.0142	-0.7984	-0.4856	-0.4918	-0.3944	1.2065	-2.1691	-0.6862	0.0117	0.5398	-0.586	-0.2258	-0.8437	-0.4695	0.5017	-0.0151	0.8401	-1.1359	0.7485
334	290		15	Q9UGM5	FETUB_HUMAN	Fetuin-B	FETUB	1.0894	-0.571	0.2461	-0.5559	-0.3849	0.2014	-0.1268	-0.4172	0.6563	-1.1746	0.2795	0.4256	-0.5624	0.3703	0.9402	0.8311	3.1743	-0.2691	3.274	0.7693	0.4396	0.186	-2.0446	0.3191	0.9806	0.5592	-1.4951	-0.7982	0.539	-2.3774	-0.4981	-0.986	-0.4005	-1.0771	-0.6594	-0.5682	0.0668	-0.5544	-0.9839	0.5328	-0.2582	0.815
[truncated: 48 more columns]

## Sheet: Protein CoV in QC
Coefficient of variance (CoV) of protein measurements across the Quality Control samples (QC, pooled serum) across the four sets (batches)
Accession	Accession2	ID	Descr	Species	Taxa	GeneName	CoV_Batch1	CoV_Batch2	CoV_Batch3	CoV_Batch4	average CoV
P15144	P15144	AMPN_HUMAN	Aminopeptidase N	Homo sapiens	9606	ANPEP	71.7243	38.8273	54.6	40.3019	51.3634
P31146	P31146	COR1A_HUMAN	Coronin-1A	Homo sapiens	9606	CORO1A		67.6945	42.9275	82.5973	64.4064
P08246	P08246	ELNE_HUMAN	Neutrophil elastase	Homo sapiens	9606	ELANE	97.7399	115.483	93.6262	26.4244	83.3184
P02675	P02675	FIBB_HUMAN	Fibrinogen beta chain	Homo sapiens	9606	FGB	97.9586	35.4022		38.7163	57.359
Q14376	Q14376	GALE_HUMAN	UDP-glucose 4-epimerase	Homo sapiens	9606	GALE	40.8612	73.2922		86.2594	66.8043
P07359	P07359	GP1BA_HUMAN	Platelet glycoprotein Ib alpha chain	Homo sapiens	9606	GP1BA	59.4593	69.13	66.1127	40.748	58.8625
P69891	P69891	HBG1_HUMAN	Hemoglobin subunit gamma-1	Homo sapiens	9606	HBG1	51.1406	52.3047	127.269	25.0052	63.9298
P98160	P98160	PGBM_HUMAN	Basement membrane-specific heparan sulfate proteoglycan core protein	Homo sapiens	9606	HSPG2	58.3578	54.4154	65.1748	41.0095	54.7394
O75144	O75144	ICOSL_HUMAN	ICOS ligand	Homo sapiens	9606	ICOSLG	84.1931	75.6987	44.032	22.5817	56.6264
P05019	P05019	IGF1_HUMAN	Insulin-like growth factor I	Homo sapiens	9606	IGF1	58.2614	61.4955		31.2643	50.3404
P01742	P01742	HV169_HUMAN	Immunoglobulin heavy variable 1-69	Homo sapiens	9606	IGHV1-69	55.5503	51.7514	89.7825	22.5331	54.9043
A0A0G2JMI3	A0A0G2JMI3	HV692_HUMAN	Immunoglobulin heavy variable 1-69-2	Homo sapiens	9606	IGHV1-69-2	64.8764	42.2575	70.771	42.6132	55.1295
P0DP01	P0DP01	HV108_HUMAN	Immunoglobulin heavy variable 1-8	Homo sapiens	9606	IGHV1-8	26.0418	43.3543	69.1225	104.514	60.7581
A0A075B6Q5	A0A075B6Q5	HV364_HUMAN	Immunoglobulin heavy variable 3-64	Homo sapiens	9606	IGHV3-64	46.7396	34.2857	74.3756	50.5057	51.4766
A0A0B4J1Y9	A0A0B4J1Y9	HV372_HUMAN	Immunoglobulin heavy variable 3-72	Homo sapiens	9606	IGHV3-72	76.7271	95.1749	94.5483	54.5755	80.2564
P0DP08	P0DP08	HVD82_HUMAN	Immunoglobulin heavy variable 4-38-2	Homo sapiens	9606	IGHV4-38-2	67.9489	45.0791	63.4462	81.7773	64.5629
A0A0A0MT89	A0A0A0MT89	KJ01_HUMAN	Immunoglobulin kappa joining 1	Homo sapiens	9606	IGKJ1	67.1686	41.961	72.6491	52.6293	58.602
A0A075B6S6	A0A075B6S6	KVD30_HUMAN	Immunoglobulin kappa variable 2D-30	Homo sapiens	9606	IGKV2D-30	92.7086	54.3325	93.4491	35.0201	68.8776
A0A075B6I4	A0A075B6I4	LVX54_HUMAN	Immunoglobulin lambda variable 10-54	Homo sapiens	9606	IGLV10-54	47.3322	34.7088	70.4293	51.0971	50.8919
P01704	P01704	LV214_HUMAN	Immunoglobulin lambda variable 2-14	Homo sapiens	9606	IGLV2-14	95.2711	31.042	100.243	32.4797	64.7591
P01705	P01705	LV223_HUMAN	Immunoglobulin lambda variable 2-23	Homo sapiens	9606	IGLV2-23	43.1789	35.5766	138.083	46.5108	65.8373
A0A075B6K2	A0A075B6K2	LV312_HUMAN	Immunoglobulin lambda variable 3-12	Homo sapiens	9606	IGLV3-12	116.215	124.77	104.144	88.5488	108.42
A0A075B6K6	A0A075B6K6	LV403_HUMAN	Immunoglobulin lambda variable 4-3	Homo sapiens	9606	IGLV4-3	150.32	147.814	118.096	192.086	152.079
A0A075B6I1	A0A075B6I1	LV460_HUMAN	Immunoglobulin lambda variable 4-60	Homo sapiens	9606	IGLV4-60	92.9799	56.255	22.2041	76.0864	61.8814
A0A075B6J1	A0A075B6J1	LV537_HUMAN	Immunoglobulin lambda variable 5-37	Homo sapiens	9606	IGLV5-37	99.7349	50.7983	99.7458	60.0029	77.5705
A0A087WSX0	A0A087WSX0	LV545_HUMAN	Immunoglobulin lambda variable 5-45	Homo sapiens	9606	IGLV5-45	109.667	37.6509	92.9024	30.3538	67.6435
A0A075B6I9	A0A075B6I9	LV746_HUMAN	Immunoglobulin lambda variable 7-46	Homo sapiens	9606	IGLV7-46	116.509	64.6703	40.708	108.915	82.7004
P04264	P04264	K2C1_HUMAN	Keratin, type II cytoskeletal 1	Homo sapiens	9606	KRT1		34.7006	66.5416		50.6211
P00338	P00338	LDHA_HUMAN	L-lactate dehydrogenase A chain	Homo sapiens	9606	LDHA	102.813	37.3105	105.99	95.8807	85.4984
P08253	P08253	MMP2_HUMAN	72 kDa type IV collagenase	Homo sapiens	9606	MMP2	71.7502		89.9242	70.7787	77.4844
P14780	P14780	MMP9_HUMAN	Matrix metalloproteinase-9	Homo sapiens	9606	MMP9		55.4929	111.368	39.453	68.7714
P13591	P13591	NCAM1_HUMAN	Neural cell adhesion molecule 1	Homo sapiens	9606	NCAM1	101.931	29.433		103.308	78.2239
Q15113	Q15113	PCOC1_HUMAN	Procollagen C-endopeptidase enhancer 1	Homo sapiens	9606	PCOLCE	79.9186	36.2221	63.3548	85.7262	66.3054
P12955	P12955	PEPD_HUMAN	Xaa-Pro dipeptidase	Homo sapiens	9606	PEPD	35.4647	69.6956	76.3878	30.0484	52.8991
P05109	P05109	S10A8_HUMAN	Protein S100-A8	Homo sapiens	9606	S100A8	102.566	53.5786	35.0541	26.6349	54.4583
P05154	P05154	IPSP_HUMAN	Plasma serine protease inhibitor	Homo sapiens	9606	SERPINA5	121.518	47.9445	73.2163	71.8747	78.6384
P10124	P10124	SRGN_HUMAN	Serglycin	Homo sapiens	9606	SRGN	92.8193	108.785	78.0999	41.7107	80.3537
P37802	P37802	TAGL2_HUMAN	Transgelin-2	Homo sapiens	9606	TAGLN2	34.2683	33.3728	92.788	39.8419	50.0677
P62328	P62328	TYB4_HUMAN	Thymosin beta-4	Homo sapiens	9606	TMSB4X	68.0412	46.5498	52.5721	38.3878	51.3877
O95497	O95497	VNN1_HUMAN	Pantetheinase	Homo sapiens	9606	VNN1	46.1493	71.9523	83.8427	37.9843	59.9822
A0A0C4DH29	A0A0C4DH29	HV103_HUMAN	Immunoglobulin heavy variable 1-3	Homo sapiens	9606	IGHV1-3	30.9694	47.11	67.2782	54.4039	49.9404
Q9BWP8	Q9BWP8	COL11_HUMAN	Collectin-11	Homo sapiens	9606	COLEC11	64.4297	36.6386	61.3851	37.2069	49.9151
P41222	P41222	PTGDS_HUMAN	Prostaglandin-H2 D-isomerase	Homo sapiens	9606	PTGDS	59.3045	26.0477	58.5903	55.2285	49.7927
P01597	P01597	KV139_HUMAN	Immunoglobulin kappa variable 1-39	Homo sapiens	9606	IGKV1-39	55.3779	30.4328	54.1036	59.1712	49.7714
P54108	P54108	CRIS3_HUMAN	Cysteine-rich secretory protein 3	Homo sapiens	9606	CRISP3	66.9385	39.4188	37.2381	53.5791	49.2936
P01703	P01703	LV140_HUMAN	Immunoglobulin lambda variable 1-40	Homo sapiens	9606	IGLV1-40	72.023	32.6355	35.3923	55.0355	48.7716
Q92820	Q92820	GGH_HUMAN	Gamma-glutamyl hydrolase	Homo sapiens	9606	GGH	65.6508	25.0319	64.1871	35.9089	47.6947
A0A075B6H9	A0A075B6H9	LV469_HUMAN	Immunoglobulin lambda variable 4-69	Homo sapiens	9606	IGLV4-69	40.6996	41.5596	32.5623	73.3551	47.0441
Q9Y5Y7	Q9Y5Y7	LYVE1_HUMAN	Lymphatic vessel endothelial hyaluronic acid receptor 1	Homo sapiens	9606	LYVE1	94.5042	47.1217	18.0928	28.4194	47.0345
Q9UNN8	Q9UNN8	EPCR_HUMAN	Endothelial protein C receptor	Homo sapiens	9606	PROCR	19.5408	26.1775	101.453	40.5547	46.9315
P16070	P16070	CD44_HUMAN	CD44 antigen	Homo sapiens	9606	CD44	70.246	34.0417	53.1339	30.1702	46.8979
P01861	P01861	IGHG4_HUMAN	Immunoglobulin heavy constant gamma 4	Homo sapiens	9606	IGHG4	44.3219	41.4515	59.2206	42.2968	46.8227
P00488	P00488	F13A_HUMAN	Coagulation factor XIII A chain	Homo sapiens	9606	F13A1	48.745	35.0856		55.8675	46.566
Q9HDC9	Q9HDC9	APMAP_HUMAN	Adipocyte plasma membrane-associated protein	Homo sapiens	9606	APMAP	35.5517	39.2079	71.2656	38.1015	46.0317
A0A0C4DH33	A0A0C4DH33	HV124_HUMAN	Immunoglobulin heavy variable 1-24	Homo sapiens	9606	IGHV1-24	34.8537	56.4448		43.0357	44.7781
P13598	P13598	ICAM2_HUMAN	Intercellular adhesion molecule 2	Homo sapiens	9606	ICAM2	46.6459	31.2207	52.3294	47.9163	44.5281
A0A087WSZ0	A0A087WSZ0	KVD08_HUMAN	Immunoglobulin kappa variable 1D-8	Homo sapiens	9606	IGKV1D-8	19.7844	37.4893	85.7911	34.5863	44.4128
Q6UXB8	Q6UXB8	PI16_HUMAN	Peptidase inhibitor 16	Homo sapiens	9606	PI16	49.4699	35.163	45.4038	47.3069	44.3359
P0DJI8	P0DJI8	SAA1_HUMAN	Serum amyloid A-1 protein	Homo sapiens	9606	SAA1	40.8423	42.6284	49.6752	42.5181	43.916
A0A075B6P5	A0A075B6P5	KV228_HUMAN	Immunoglobulin kappa variable 2-28	Homo sapiens	9606	IGKV2-28	57.8018	36.5301	31.9877	48.2874	43.6517
Q8N6C8	Q8N6C8	LIRA3_HUMAN	Leukocyte immunoglobulin-like receptor subfamily A member 3	Homo sapiens	9606	LILRA3	43.0069	57.653		29.6457	43.4352
P12111	P12111	CO6A3_HUMAN	Collagen alpha-3(VI) chain	Homo sapiens	9606	COL6A3	71.9553	34.4752		23.7251	43.3852
A0A0A0MS14	A0A0A0MS14	HV145_HUMAN	Immunoglobulin heavy variable 1-45	Homo sapiens	9606	IGHV1-45	61.583	25.2455	57.5367	28.863	43.307
Q13093	Q13093	PAFA_HUMAN	Platelet-activating factor acetylhydrolase	Homo sapiens	9606	PLA2G7		44.6403	53.4231	30.7897	42.951
P11226	P11226	MBL2_HUMAN	Mannose-binding protein C	Homo sapiens	9606	MBL2	53.4141	49.4107	44.9676	23.4636	42.814
P80748	P80748	LV321_HUMAN	Immunoglobulin lambda variable 3-21	Homo sapiens	9606	IGLV3-21	29.271	37.4811	81.9227	21.396	42.5177
P55290	P55290	CAD13_HUMAN	Cadherin-13	Homo sapiens	9606	CDH13	32.9592	29.7618	76.6832	30.6433	42.5119
A0A0B4J1U3	A0A0B4J1U3	LV136_HUMAN	Immunoglobulin lambda variable 1-36	Homo sapiens	9606	IGLV1-36	33.484	59.318	36.2508	40.9797	42.5081
Q15582	Q15582	BGH3_HUMAN	Transforming growth factor-beta-induced protein ig-h3	Homo sapiens	9606	TGFBI	57.3451	47.0087	33.0368	32.5799	42.4926
P01893	P01893	HLAH_HUMAN	Putative HLA class I histocompatibility antigen, alpha chain H	Homo sapiens	9606	HLA-H	36.2931		65.0398	25.9216	42.4182
							38.4942	49.2164	49.6899	31.7763	42.2942
A0A075B6I0	A0A075B6I0	LV861_HUMAN	Immunoglobulin lambda variable 8-61	Homo sapiens	9606	IGLV8-61	41.2359	28.2116	36.5019	57.2878	40.8093
Q15848	Q15848	ADIPO_HUMAN	Adiponectin	Homo sapiens	9606	ADIPOQ	56.5552	34.5518	36.7584	34.2353	40.5252
P55056	P55056	APOC4_HUMAN	Apolipoprotein C-IV	Homo sapiens	9606	APOC4	31.8029	56.2416	51.5578	21.4829	40.2713
P09172	P09172	DOPO_HUMAN	Dopamine beta-hydroxylase	Homo sapiens	9606	DBH	33.3785	22.8019	59.5995	45.1068	40.2217
A0A0C4DH24	A0A0C4DH24	KV621_HUMAN	Immunoglobulin kappa variable 6-21	Homo sapiens	9606	IGKV6-21	28.2778	48.9556	40.1105	43.1515	40.1239
A0A0B4J2D9	A0A0B4J2D9	KVD13_HUMAN	Immunoglobulin kappa variable 1D-13	Homo sapiens	9606	IGKV1D-13	44.4156	41.4618	41.8354	31.8344	39.8868
Q13201	Q13201	MMRN1_HUMAN	Multimerin-1	Homo sapiens	9606	MMRN1	36.5152	39.7286	57.2602	25.8152	39.8298
A0A075B6R2	A0A075B6R2	HV404_HUMAN	Immunoglobulin heavy variable 4-4	Homo sapiens	9606	IGHV4-4	67.7903	36.8155	22.2485	32.1303	39.7462
P40197	P40197	GPV_HUMAN	Platelet glycoprotein V	Homo sapiens	9606	GP5	31.194	20.5937	68.1586	38.8827	39.7073
P03951	P03951	FA11_HUMAN	Coagulation factor XI	Homo sapiens	9606	F11	51.3207	39.0146	31.0216	37.2959	39.6632
P23528	P23528	COF1_HUMAN	Cofilin-1	Homo sapiens	9606	CFL1	32.8098	45.5411	21.9311	57.994	39.569
A0A0C4DH43	A0A0C4DH43	HV70D_HUMAN	Immunoglobulin heavy variable 2-70D	Homo sapiens	9606	IGHV2-70D	24.3397	49.3748	45.2439	38.7755	39.4335
Q9NQ79	Q9NQ79	CRAC1_HUMAN	Cartilage acidic protein 1	Homo sapiens	9606	CRTAC1	47.6414	38.8254	38.3837	32.7479	39.3996
P02741	P02741	CRP_HUMAN	C-reactive protein	Homo sapiens	9606	CRP	32.1588	53.5257	39.5671	32.2343	39.3715
P62937	P62937	PPIA_HUMAN	Peptidyl-prolyl cis-trans isomerase A	Homo sapiens	9606	PPIA	43.688	23.9878	44.242	43.7709	38.9222
P01817	P01817	HV205_HUMAN	Immunoglobulin heavy variable 2-5	Homo sapiens	9606	IGHV2-5	27.9992	43.3353	61.0995	21.6152	38.5123
A0A0C4DH31	A0A0C4DH31	HV118_HUMAN	Immunoglobulin heavy variable 1-18	Homo sapiens	9606	IGHV1-18	22.9766	40.6659	75.431	14.7392	38.4532
P09486	P09486	SPRC_HUMAN	SPARC	Homo sapiens	9606	SPARC	27.1138	31.5638	56.8678	37.6504	38.299
A0A0A0MT36	A0A0A0MT36	KVD21_HUMAN	Immunoglobulin kappa variable 6D-21	Homo sapiens	9606	IGKV6D-21	35.12	48.4197	42.6781	26.4912	38.1772
Q9UHG3	Q9UHG3	PCYOX_HUMAN	Prenylcysteine oxidase 1	Homo sapiens	9606	PCYOX1	36.882	37.0774	49.7518	28.5873	38.0746
A0A0B4J1X8	A0A0B4J1X8	HV343_HUMAN	Immunoglobulin heavy variable 3-43	Homo sapiens	9606	IGHV3-43	41.0787	42.6336	37.9841	30.4582	38.0387
P11021	P11021	BIP_HUMAN	Endoplasmic reticulum chaperone BiP	Homo sapiens	9606	HSPA5	29.6065	30.7037	76.0275	15.304	37.9104
Q92496	Q92496	FHR4_HUMAN	Complement factor H-related protein 4	Homo sapiens	9606	CFHR4	59.0372	30.1185	40.0939	22.3558	37.9013
P01706	P01706	LV211_HUMAN	Immunoglobulin lambda variable 2-11	Homo sapiens	9606	IGLV2-11	47.255	37.5898	21.3967	45.2556	37.8743
P01833	P01833	PIGR_HUMAN	Polymeric immunoglobulin receptor	Homo sapiens	9606	PIGR	30.0538	39.6001	53.3878	28.044	37.7714
P01721	P01721	LV657_HUMAN	Immunoglobulin lambda variable 6-57	Homo sapiens	9606	IGLV6-57	39.7119	43.2467	32.3072	33.9592	37.3062
Q02985	Q02985	FHR3_HUMAN	Complement factor H-related protein 3	Homo sapiens	9606	CFHR3	24.3964	89.0074	17.8207	17.5641	37.1972
A0A0B4J1U7	A0A0B4J1U7	HV601_HUMAN	Immunoglobulin heavy variable 6-1	Homo sapiens	9606	IGHV6-1	28.7906	47.2039	29.946	42.513	37.1134
P32119	P32119	PRDX2_HUMAN	Peroxiredoxin-2	Homo sapiens	9606	PRDX2	35.4914	31.1798	59.2958	22.4293	37.0991
O00533	O00533	NCHL1_HUMAN	Neural cell adhesion molecule L1-like protein	Homo sapiens	9606	CHL1	19.1304	32.402	59.0423	37.7783	37.0882
P35443	P35443	TSP4_HUMAN	Thrombospondin-4	Homo sapiens	9606	THBS4	34.1594	39.5361	24.2017	49.8538	36.9377
P21333	P21333	FLNA_HUMAN	Filamin-A	Homo sapiens	9606	FLNA	33.2887	33.6688	44.6794	35.8195	36.8641
P02679	P02679	FIBG_HUMAN	Fibrinogen gamma chain	Homo sapiens	9606	FGG	36.6679	30.5447	47.5432	32.545	36.8252
Q13103	Q13103	SPP24_HUMAN	Secreted phosphoprotein 24	Homo sapiens	9606	SPP2	21.9147	39.294	51.7129	34.3502	36.818
P49747	P49747	COMP_HUMAN	Cartilage oligomeric matrix protein	Homo sapiens	9606	COMP	46.6502	41.5126	30.098	28.4499	36.6776
P01715	P01715	LV301_HUMAN	Immunoglobulin lambda variable 3-1	Homo sapiens	9606	IGLV3-1	32.0197	30.8236		46.7577	36.5337
P01709	P01709	LV208_HUMAN	Immunoglobulin lambda variable 2-8	Homo sapiens	9606	IGLV2-8	23.7076	47.8165	41.9699	32.5227	36.5042
P04278	P04278	SHBG_HUMAN	Sex hormone-binding globulin	Homo sapiens	9606	SHBG	35.5922	26.9811	45.4086	37.548	36.3825
P01699	P01699	LV144_HUMAN	Immunoglobulin lambda variable 1-44	Homo sapiens	9606	IGLV1-44	31.6023	34.9224	39.3693	39.5446	36.3596
P33151	P33151	CADH5_HUMAN	Cadherin-5	Homo sapiens	9606	CDH5	34.0933	23.0302	65.2124	22.2959	36.158
P20742	P20742	PZP_HUMAN	Pregnancy zone protein	Homo sapiens	9606	PZP	46.6629	22.2308	31.6001	43.4019	35.9739
P61626	P61626	LYSC_HUMAN	Lysozyme C	Homo sapiens	9606	LYZ	29.5388	31.6678	39.5261	42.5186	35.8128
O43790	O43790	KRT86_HUMAN	Keratin, type II cuticular Hb6	Homo sapiens	9606	KRT86	27.9052	43.2724	33.3621	37.8283	35.592
A0A0G2JS06	A0A0G2JS06	LV539_HUMAN	Immunoglobulin lambda variable 5-39	Homo sapiens	9606	IGLV5-39	31.1698	27.269	33.3613	50.1483	35.4871
P05155	P05155	IC1_HUMAN	Plasma protease C1 inhibitor	Homo sapiens	9606	SERPING1	27.426	36.0947	44.1602	33.66	35.3352
Q15485	Q15485	FCN2_HUMAN	Ficolin-2	Homo sapiens	9606	FCN2	36.5357	28.5116	27.1705	49.0092	35.3067
P00746	P00746	CFAD_HUMAN	Complement factor D	Homo sapiens	9606	CFD	38.0843	37.6514	45.2878	19.7796	35.2008
P01034	P01034	CYTC_HUMAN	Cystatin-C	Homo sapiens	9606	CST3	18.204	43.01	50.3121	29.2766	35.2007
P59665	P59665	DEF1_HUMAN	Neutrophil defensin 1	Homo sapiens	9606	DEFA1	29.9326	29.0744	53.3686	27.9673	35.0857
P07737	P07737	PROF1_HUMAN	Profilin-1	Homo sapiens	9606	PFN1	45.6547	26.5168	45.126	21.8278	34.7813
P01601	P01601	KVD16_HUMAN	Immunoglobulin kappa variable 1D-16	Homo sapiens	9606	IGKV1D-16	22.1212	41.0758	36.4016	38.2163	34.4537
Q6EMK4	Q6EMK4	VASN_HUMAN	Vasorin	Homo sapiens	9606	VASN	24.6164	31.4846	56.0829	25.0242	34.302
P00915	P00915	CAH1_HUMAN	Carbonic anhydrase 1	Homo sapiens	9606	CA1	29.7083	43.2233	25.9204	37.685	34.1343
P01602	P01602	KV105_HUMAN	Immunoglobulin kappa variable 1-5	Homo sapiens	9606	IGKV1-5	17.9554	37.7899	54.2862	26.4845	34.129
P01599	P01599	KV117_HUMAN	Immunoglobulin kappa variable 1-17	Homo sapiens	9606	IGKV1-17	43.022	38.1299	32.8511	21.5955	33.8996
A0M8Q6	A0M8Q6	IGLC7_HUMAN	Immunoglobulin lambda constant 7	Homo sapiens	9606	IGLC7	26.245	37.5996	38.4708	32.7932	33.7771
A0A075B6S5	A0A075B6S5	KV127_HUMAN	Immunoglobulin kappa variable 1-27	Homo sapiens	9606	IGKV1-27	42.2397	32.4654	35.4835	24.8535	33.7605
							40.1658	31.3666	9.61926	53.2706	33.6056
P01768	P01768	HV330_HUMAN	Immunoglobulin heavy variable 3-30	Homo sapiens	9606	IGHV3-30	30.015	50.2424	31.4285	22.5292	33.5538
A0A0J9YX35	A0A0J9YX35	HV64D_HUMAN	Immunoglobulin heavy variable 3-64D	Homo sapiens	9606	IGHV3-64D	28.2743	32.0758	40.4018	33.0926	33.4611
P02788	P02788	TRFL_HUMAN	Lactotransferrin	Homo sapiens	9606	LTF	28.2725	22.4029	51.9372	31.1092	33.4304
P11597	P11597	CETP_HUMAN	Cholesteryl ester transfer protein	Homo sapiens	9606	CETP	35.7027	42.4358	18.0929	36.9893	33.3052
P12259	P12259	FA5_HUMAN	Coagulation factor V	Homo sapiens	9606	F5	33.5618	30.0771	42.1568	26.9853	33.1952
P69905	P69905	HBA_HUMAN	Hemoglobin subunit alpha	Homo sapiens	9606	HBA1	32.0514	37.9594	38.466	24.0917	33.1421
P02768	P02768	ALBU_HUMAN	Serum albumin	Homo sapiens	9606	ALB	21.2094	59.0979	24.5977	27.5185	33.1058
P61769	P61769	B2MG_HUMAN	Beta-2-microglobulin	Homo sapiens	9606	B2M	12.8943	31.2278	47.8479	40.2705	33.0601
P02042	P02042	HBD_HUMAN	Hemoglobin subunit delta	Homo sapiens	9606	HBD	19.1544	45.4818	36.5915	30.5393	32.9418
P02776	P02776	PLF4_HUMAN	Platelet factor 4	Homo sapiens	9606	PF4	30.6476	30.8769	46.0097	23.6988	32.8083
A0A075B6J9	A0A075B6J9	LV218_HUMAN	Immunoglobulin lambda variable 2-18	Homo sapiens	9606	IGLV2-18	29.7353	28.7435	45.6465	26.9075	32.7582
A0A087WW87	A0A087WW87	KV240_HUMAN	Immunoglobulin kappa variable 2-40	Homo sapiens	9606	IGKV2-40	24.4711	39.0973	41.2929	25.682	32.6358
							26.6671	43.703	36.1587	23.5276	32.5141
A0A0C4DH67	A0A0C4DH67	KV108_HUMAN	Immunoglobulin kappa variable 1-8	Homo sapiens	9606	IGKV1-8	31.0794	35.9099	37.2708	24.2684	32.1321
P01718	P01718	LV327_HUMAN	Immunoglobulin lambda variable 3-27	Homo sapiens	9606	IGLV3-27	26.7853	40.1617	27.3	34.1531	32.1
P01880	P01880	IGHD_HUMAN	Immunoglobulin heavy constant delta	Homo sapiens	9606	IGHD	35.7671	44.9963	25.4876	21.6125	31.9658
P23142	P23142	FBLN1_HUMAN	Fibulin-1	Homo sapiens	9606	FBLN1	30.3688	33.5743	46.6065	16.9367	31.8716
P13473	P13473	LAMP2_HUMAN	Lysosome-associated membrane glycoprotein 2	Homo sapiens	9606	LAMP2	29.7909	24.55	35.327	37.5236	31.7979
P18428	P18428	LBP_HUMAN	Lipopolysaccharide-binding protein	Homo sapiens	9606	LBP	18.3539	38.2697	28.3376	42.2264	31.7969
P02671	P02671	FIBA_HUMAN	Fibrinogen alpha chain	Homo sapiens	9606	FGA	21.0627	27.7254	34.636	43.507	31.7328
P22105	P22105	TENX_HUMAN	Tenascin-X	Homo sapiens	9606	TNXB	28.9301	41.6281	30.2244	25.7619	31.6361
A0A075B6K4	A0A075B6K4	LV310_HUMAN	Immunoglobulin lambda variable 3-10	Homo sapiens	9606	IGLV3-10	30.4093	37.9703	18.8952	39.1137	31.5971
P01717	P01717	LV325_HUMAN	Immunoglobulin lambda variable 3-25	Homo sapiens	9606	IGLV3-25	31.2102	23.5713	47.1314	24.0343	31.4868
P06331	P06331	HV434_HUMAN	Immunoglobulin heavy variable 4-34	Homo sapiens	9606	IGHV4-34	16.4945	35.2683	50.2395	23.3385	31.3352
P13796	P13796	PLSL_HUMAN	Plastin-2	Homo sapiens	9606	LCP1	41.1473	23.0048	40.6791	20.4963	31.3319
O43866	O43866	CD5L_HUMAN	CD5 antigen-like	Homo sapiens	9606	CD5L	25.3794	33.0542	42.256	24.2981	31.2469
Q12805	Q12805	FBLN3_HUMAN	EGF-containing fibulin-like extracellular matrix protein 1	Homo sapiens	9606	EFEMP1	40.8059	21.5817	52.0233	10.542	31.2382
P27918	P27918	PROP_HUMAN	Properdin	Homo sapiens	9606	CFP	28.7324	35.0419	33.1387	27.5061	31.1048
P60709	P60709	ACTB_HUMAN	Actin, cytoplasmic 1	Homo sapiens	9606	ACTB	25.8459	26.7589	37.1239	34.5644	31.0733
P00738	P00738	HPT_HUMAN	Haptoglobin	Homo sapiens	9606	HP	24.2834	26.9178	28.1054	44.6859	30.9981
P02786	P02786	TFR1_HUMAN	Transferrin receptor protein 1	Homo sapiens	9606	TFRC	25.6005	39.8729	30.2508	27.9495	30.9185
Q9BUN1	Q9BUN1	MENT_HUMAN	Protein MENT	Homo sapiens	9606	MENT				30.8822	30.8822
P01714	P01714	LV319_HUMAN	Immunoglobulin lambda variable 3-19	Homo sapiens	9606	IGLV3-19	28.5798	35.1545	35.8429	23.7885	30.8414
							31.9783	35.6685	37.5383	18.1045	30.8224
P01871	P01871	IGHM_HUMAN	Immunoglobulin heavy constant mu	Homo sapiens	9606	IGHM	22.2535	34.8907	38.5141	27.2268	30.7213
P01743	P01743	HV146_HUMAN	Immunoglobulin heavy variable 1-46	Homo sapiens	9606	IGHV1-46	17.2473	32.8587	32.6121	39.8345	30.6382
A2NJV5	A2NJV5	KV229_HUMAN	Immunoglobulin kappa variable 2-29	Homo sapiens	9606	IGKV2-29	26.7414	28.0265	44.9781	22.5417	30.5719
P01877	P01877	IGHA2_HUMAN	Immunoglobulin heavy constant alpha 2	Homo sapiens	9606	IGHA2	32.74	32.759	28.3717	28.3741	30.5612
P15814	P15814	IGLL1_HUMAN	Immunoglobulin lambda-like polypeptide 1	Homo sapiens	9606	IGLL1	22.6409	40.0247	35.4276	23.7709	30.466
A0A0C4DH38	A0A0C4DH38	HV551_HUMAN	Immunoglobulin heavy variable 5-51	Homo sapiens	9606	IGHV5-51	46.1525	22.0741	17.5413	35.9318	30.4249
P22891	P22891	PROZ_HUMAN	Vitamin K-dependent protein Z	Homo sapiens	9606	PROZ	41.9695	18.5507	25.9454	34.5665	30.258
Q9BXR6	Q9BXR6	FHR5_HUMAN	Complement factor H-related protein 5	Homo sapiens	9606	CFHR5	22.6321	35.9343	29.8882	32.5605	30.2538
Q13790	Q13790	APOF_HUMAN	Apolipoprotein F	Homo sapiens	9606	APOF	22.6091	26.7907	40.2073	31.3968	30.251
Q9UGM5	Q9UGM5	FETUB_HUMAN	Fetuin-B	Homo sapiens	9606	FETUB	35.2165	27.5047	33.0982	23.8704	29.9225
P36980	P36980	FHR2_HUMAN	Complement factor H-related protein 2	Homo sapiens	9606	CFHR2	32.9923	28.3924	30.0005	27.0339	29.6048
A0A0B4J1Y8	A0A0B4J1Y8	LV949_HUMAN	Immunoglobulin lambda variable 9-49	Homo sapiens	9606	IGLV9-49	37.2576	19.4793	36.4985	25.1156	29.5877
P01782	P01782	HV309_HUMAN	Immunoglobulin heavy variable 3-9	Homo sapiens	9606	IGHV3-9	20.0285	37.6407	33.7413	26.8845	29.5737
O00391	O00391	QSOX1_HUMAN	Sulfhydryl oxidase 1	Homo sapiens	9606	QSOX1	25.5911	32.683	33.6056	26.2931	29.5432
P01593	P01593	KVD33_HUMAN	Immunoglobulin kappa variable 1D-33	Homo sapiens	9606	IGKV1D-33	17.7334	33.2592	38.6644	28.3956	29.5131
P23083	P23083	HV102_HUMAN	Immunoglobulin heavy variable 1-2	Homo sapiens	9606	IGHV1-2	29.4426	35.7155	31.5413	21.1208	29.455
P35542	P35542	SAA4_HUMAN	Serum amyloid A-4 protein	Homo sapiens	9606	SAA4	22.2389	35.3005	26.1221	33.6375	29.3247
P01764	P01764	HV323_HUMAN	Immunoglobulin heavy variable 3-23	Homo sapiens	9606	IGHV3-23	30.0063	23.7529	34.5101	28.8335	29.2757
P01019	P01019	ANGT_HUMAN	Angiotensinogen	Homo sapiens	9606	AGT	21.6585	33.3886	31.1343	30.9067	29.272
Q06033	Q06033	ITIH3_HUMAN	Inter-alpha-trypsin inhibitor heavy chain H3	Homo sapiens	9606	ITIH3	22.6698	23.0864	31.2954	39.8405	29.223
Q16610	Q16610	ECM1_HUMAN	Extracellular matrix protein 1	Homo sapiens	9606	ECM1	32.0418	20.3823	34.8044	29.5839	29.2031
P00748	P00748	FA12_HUMAN	Coagulation factor XII	Homo sapiens	9606	F12	34.6734	17.3115	33.9581	30.1407	29.0209
P01344	P01344	IGF2_HUMAN	Insulin-like growth factor II	Homo sapiens	9606	IGF2	27.5098	23.3781	35.3997	29.0205	28.827
A0A0B4J1V0	A0A0B4J1V0	HV315_HUMAN	Immunoglobulin heavy variable 3-15	Homo sapiens	9606	IGHV3-15	22.6524	37.8354	25.3265	29.4716	28.8215
P55058	P55058	PLTP_HUMAN	Phospholipid transfer protein	Homo sapiens	9606	PLTP	23.0708	30.5926	34.3375	26.9725	28.7434
A0A0C4DH55	A0A0C4DH55	KVD07_HUMAN	Immunoglobulin kappa variable 3D-7	Homo sapiens	9606	IGKV3D-7	21.8136	41.1983	29.6304	22.2102	28.7131
P01766	P01766	HV313_HUMAN	Immunoglobulin heavy variable 3-13	Homo sapiens	9606	IGHV3-13	33.2701	19.6699	39.0099	22.2747	28.5561
P08519	P08519	APOA_HUMAN	Apolipoprotein(a)	Homo sapiens	9606	LPA	39.2939	29.5658	18.1047	27.1505	28.5287
P02652	P02652	APOA2_HUMAN	Apolipoprotein A-II	Homo sapiens	9606	APOA2	17.9094	40.7886	31.5354	23.7333	28.4917
P68871	P68871	HBB_HUMAN	Hemoglobin subunit beta	Homo sapiens	9606	HBB	16.0659	35.7088	33.2147	28.7312	28.4301
P01031	P01031	CO5_HUMAN	Complement C5	Homo sapiens	9606	C5	25.8129	27.7609	37.0696	22.8737	28.3793
P07225	P07225	PROS_HUMAN	Vitamin K-dependent protein S	Homo sapiens	9606	PROS1	29.4414	35.196	33.3065	15.363	28.3267
O00187	O00187	MASP2_HUMAN	Mannan-binding lectin serine protease 2	Homo sapiens	9606	MASP2	21.1046	31.0682	31.0064	30.1176	28.3242
P35858	P35858	ALS_HUMAN	Insulin-like growth factor-binding protein complex acid labile subunit	Homo sapiens	9606	IGFALS	20.5131	27.4036	41.1285	24.0043	28.2624
P01876	P01876	IGHA1_HUMAN	Immunoglobulin heavy constant alpha 1	Homo sapiens	9606	IGHA1	24.876	29.1983	38.3779	20.5673	28.2549
O95445	O95445	APOM_HUMAN	Apolipoprotein M	Homo sapiens	9606	APOM	38.2972	40.4231	16.6107	17.3312	28.1655
A0A0C4DH34	A0A0C4DH34	HV428_HUMAN	Immunoglobulin heavy variable 4-28	Homo sapiens	9606	IGHV4-28	31.8901	36.7644	19.5209	23.2025	27.8445
P04430	P04430	KV116_HUMAN	Immunoglobulin kappa variable 1-16	Homo sapiens	9606	IGKV1-16	16.9969	38.7679	19.2981	35.6371	27.675
P01009	P01009	A1AT_HUMAN	Alpha-1-antitrypsin	Homo sapiens	9606	SERPINA1	25.402	19.5798	37.5035	28.1312	27.6541
P06702	P06702	S10A9_HUMAN	Protein S100-A9	Homo sapiens	9606	S100A9	33.3572	17.058	39.0355	21.161	27.6529
P02654	P02654	APOC1_HUMAN	Apolipoprotein C-I	Homo sapiens	9606	APOC1	31.5802	27.5855	29.902	21.4564	27.631
P04211	P04211	LV743_HUMAN	Immunoglobulin lambda variable 7-43	Homo sapiens	9606	IGLV7-43	24.7775	30.4433	26.3022	28.8417	27.5912
P00450	P00450	CERU_HUMAN	Ceruloplasmin	Homo sapiens	9606	CP	24.9932	30.3139	28.3514	26.4657	27.5311
P01834	P01834	IGKC_HUMAN	Immunoglobulin kappa constant	Homo sapiens	9606	IGKC	18.3138	19.0237	46.0813	26.6286	27.5118
P06310	P06310	KV230_HUMAN	Immunoglobulin kappa variable 2-30	Homo sapiens	9606	IGKV2-30	22.5921	47.3	16.4267	23.1402	27.3648
P04275	P04275	VWF_HUMAN	von Willebrand factor	Homo sapiens	9606	VWF	24.3405	24.8718	22.8845	37.199	27.324
P01857	P01857	IGHG1_HUMAN	Immunoglobulin heavy constant gamma 1	Homo sapiens	9606	IGHG1	23.2412	21.8256	30.9359	32.499	27.1254
P01023	P01023	A2MG_HUMAN	Alpha-2-macroglobulin	Homo sapiens	9606	A2M	15.87	31.1452	27.0169	34.3028	27.0837
P02747	P02747	C1QC_HUMAN	Complement C1q subcomponent subunit C	Homo sapiens	9606	C1QC	18.8395	30.4946	36.5188	22.3552	27.052
P01780	P01780	HV307_HUMAN	Immunoglobulin heavy variable 3-7	Homo sapiens	9606	IGHV3-7	34.2513	14.986	38.0094	20.8685	27.0288
P05160	P05160	F13B_HUMAN	Coagulation factor XIII B chain	Homo sapiens	9606	F13B	25.0426	17.1079	43.3071	22.0535	26.8778
O75636	O75636	FCN3_HUMAN	Ficolin-3	Homo sapiens	9606	FCN3	31.0086	22.1718	34.64	19.6744	26.8737
P06681	P06681	CO2_HUMAN	Complement C2	Homo sapiens	9606	C2	24.9106	24.8352	34.1941	23.2722	26.803
Q92954	Q92954	PRG4_HUMAN	Proteoglycan 4	Homo sapiens	9606	PRG4	14.8106	25.9912	26.9556	39.4298	26.7968
P08637	P08637	FCG3A_HUMAN	Low affinity immunoglobulin gamma Fc region receptor III-A	Homo sapiens	9606	FCGR3A	30.3601	31.9637	19.7196	24.9737	26.7543
P02749	P02749	APOH_HUMAN	Beta-2-glycoprotein 1	Homo sapiens	9606	APOH	32.4308	14.2316	43.6313	16.6798	26.7434
P25311	P25311	ZA2G_HUMAN	Zinc-alpha-2-glycoprotein	Homo sapiens	9606	AZGP1	21.2671	29.5269	25.203	30.9071	26.726
P13671	P13671	CO6_HUMAN	Complement component C6	Homo sapiens	9606	C6	24.7288	25.912	31.762	24.4882	26.7227
P10909	P10909	CLUS_HUMAN	Clusterin	Homo sapiens	9606	CLU	30.2792	21.9905	32.1226	22.2438	26.659
P01008	P01008	ANT3_HUMAN	Antithrombin-III	Homo sapiens	9606	SERPINC1	28.6854	33.0905	21.4145	22.974	26.5411
P06727	P06727	APOA4_HUMAN	Apolipoprotein A-IV	Homo sapiens	9606	APOA4	35.5126	37.2782	14.694	18.6642	26.5373
P01701	P01701	LV151_HUMAN	Immunoglobulin lambda variable 1-51	Homo sapiens	9606	IGLV1-51	23.8527	30.3486	30.4441	21.4194	26.5162
P19827	P19827	ITIH1_HUMAN	Inter-alpha-trypsin inhibitor heavy chain H1	Homo sapiens	9606	ITIH1	20.9017	20.8433	41.2154	22.867	26.4568
Q9NZP8	Q9NZP8	C1RL_HUMAN	Complement C1r subcomponent-like protein	Homo sapiens	9606	C1RL	21.6887	28.8844	27.7417	27.0874	26.3505
P01011	P01011	AACT_HUMAN	Alpha-1-antichymotrypsin	Homo sapiens	9606	SERPINA3	11.0087	30.4238	26.6201	37.1382	26.2977
P09871	P09871	C1S_HUMAN	Complement C1s subcomponent	Homo sapiens	9606	C1S	17.7016	26.5228	38.16	22.7902	26.2936
Q96KN2	Q96KN2	CNDP1_HUMAN	Beta-Ala-His dipeptidase	Homo sapiens	9606	CNDP1	21.1127	24.8035	26.149	32.7956	26.2152
A0A0C4DH73	A0A0C4DH73	KV112_HUMAN	Immunoglobulin kappa variable 1-12	Homo sapiens	9606	IGKV1-12	19.6333	32.529	32.0534	20.0328	26.0621
P02750	P02750	A2GL_HUMAN	Leucine-rich alpha-2-glycoprotein	Homo sapiens	9606	LRG1	19.2382	28.6194	28.4945	27.8394	26.0479
P02649	P02649	APOE_HUMAN	Apolipoprotein E	Homo sapiens	9606	APOE	26.0323	33.6144	18.5181	25.9955	26.0401
A0A0C4DH25	A0A0C4DH25	KVD20_HUMAN	Immunoglobulin kappa variable 3D-20	Homo sapiens	9606	IGKV3D-20	17.7494	36.0861	22.3544	27.9009	26.0227
A0A0J9YXX1	A0A0J9YXX1	HV5X1_HUMAN	Immunoglobulin heavy variable 5-10-1	Homo sapiens	9606	IGHV5-10-1	19.6511	24.7132	38.0703	21.5523	25.9967
Q08380	Q08380	LG3BP_HUMAN	Galectin-3-binding protein	Homo sapiens	9606	LGALS3BP	17.2072	31.4366	25.6324	29.6398	25.979
P05452	P05452	TETN_HUMAN	Tetranectin	Homo sapiens	9606	CLEC3B	21.0941	22.7912	37.6428	22.1211	25.9123
P02765	P02765	FETUA_HUMAN	Alpha-2-HS-glycoprotein	Homo sapiens	9606	AHSG	30.4963	21.7372	33.7703	17.5827	25.8966
A0A0A0MS15	A0A0A0MS15	HV349_HUMAN	Immunoglobulin heavy variable 3-49	Homo sapiens	9606	IGHV3-49	14.2922	19.3546	31.0448	38.7156	25.8518
P00742	P00742	FA10_HUMAN	Coagulation factor X	Homo sapiens	9606	F10	20.7578	15.1643	34.3614	33.0792	25.8407
A0A087WSY6	A0A087WSY6	KVD15_HUMAN	Immunoglobulin kappa variable 3D-15	Homo sapiens	9606	IGKV3D-15	24.3258	38.5515	17.7421	22.6386	25.8145
P10720	P10720	PF4V_HUMAN	Platelet factor 4 variant	Homo sapiens	9606	PF4V1	17.1602	25.5011	27.9156	32.6731	25.8125
P02775	P02775	CXCL7_HUMAN	Platelet basic protein	Homo sapiens	9606	PPBP	20.1246	20.9846	39.0325	23.0575	25.7998
Q96PD5	Q96PD5	PGRP2_HUMAN	N-acetylmuramoyl-L-alanine amidase	Homo sapiens	9606	PGLYRP2	25.2258	21.2434	28.3282	28.3371	25.7836
O14791	O14791	APOL1_HUMAN	Apolipoprotein L1	Homo sapiens	9606	APOL1	17.7678	34.383	26.4077	24.1357	25.6735
B9A064	B9A064	IGLL5_HUMAN	Immunoglobulin lambda-like polypeptide 5	Homo sapiens	9606	IGLL5	19.6827	30.6408	30.1401	21.8664	25.5825
P00740	P00740	FA9_HUMAN	Coagulation factor IX	Homo sapiens	9606	F9	44.2566	26.6382	20.595	10.8065	25.5741
P43251	P43251	BTD_HUMAN	Biotinidase	Homo sapiens	9606	BTD	21.9005	34.8883	20.1548	25.3111	25.5637
Q03591	Q03591	FHR1_HUMAN	Complement factor H-related protein 1	Homo sapiens	9606	CFHR1	22.1252	19.1248	34.4312	26.4509	25.533
P48740	P48740	MASP1_HUMAN	Mannan-binding lectin serine protease 1	Homo sapiens	9606	MASP1	23.5665	17.6397	33.1079	27.6256	25.4849
P00734	P00734	THRB_HUMAN	Prothrombin	Homo sapiens	9606	F2	17.9545	33.1443	33.6112	17.1748	25.4712
P02743	P02743	SAMP_HUMAN	Serum amyloid P-component	Homo sapiens	9606	APCS	14.9974	28.2563	30.7585	27.5075	25.3799
P02751	P02751	FINC_HUMAN	Fibronectin	Homo sapiens	9606	FN1	13.2884	25.1227	41.0065	21.8389	25.3141
P51884	P51884	LUM_HUMAN	Lumican	Homo sapiens	9606	LUM	32.4831	24.9138	25.1007	18.5627	25.2651
P14151	P14151	LYAM1_HUMAN	L-selectin	Homo sapiens	9606	SELL	24.1612	24.7364	29.0897	23.0055	25.2482
P07360	P07360	CO8G_HUMAN	Complement component C8 gamma chain	Homo sapiens	9606	C8G	29.8594	10.8296	31.4574	28.4864	25.1582
P27169	P27169	PON1_HUMAN	Serum paraoxonase/arylesterase 1	Homo sapiens	9606	PON1	16.0239	21.4168	37.8457	24.8899	25.0441
P0C0L5	P0C0L5	CO4B_HUMAN	Complement C4-B	Homo sapiens	9606	C4B	24.7176	29.4056	16.8005	29.1381	25.0154
P02745	P02745	C1QA_HUMAN	Complement C1q subcomponent subunit A	Homo sapiens	9606	C1QA	22.8429	19.2623	23.372	34.2021	24.9198
A0A0B4J1V6	A0A0B4J1V6	HV373_HUMAN	Immunoglobulin heavy variable 3-73	Homo sapiens	9606	IGHV3-73	15.2315	37.0415	23.5096	23.745	24.8819
P49908	P49908	SEPP1_HUMAN	Selenoprotein P	Homo sapiens	9606	SELENOP	19.3038	38.3603	21.6944	19.8206	24.7948
P29622	P29622	KAIN_HUMAN	Kallistatin	Homo sapiens	9606	SERPINA4	27.0764	23.0004	26.3735	22.5137	24.741
P01591	P01591	IGJ_HUMAN	Immunoglobulin J chain	Homo sapiens	9606	JCHAIN	20.1573	32.2118	30.2939	16.2659	24.7322
P04196	P04196	HRG_HUMAN	Histidine-rich glycoprotein	Homo sapiens	9606	HRG	16.3958	31.4793	24.4192	25.7771	24.5178
P07358	P07358	CO8B_HUMAN	Complement component C8 beta chain	Homo sapiens	9606	C8B	20.5131	21.3326	24.8955	31.2839	24.5063
P05090	P05090	APOD_HUMAN	Apolipoprotein D	Homo sapiens	9606	APOD	27.1742	30.1702	22.322	18.3434	24.5024
A0A075B6K5	A0A075B6K5	LV39_HUMAN	Immunoglobulin lambda variable 3-9	Homo sapiens	9606	IGLV3-9	22.0596	32.632	19.531	23.2323	24.3637
P80108	P80108	PHLD_HUMAN	Phosphatidylinositol-glycan-specific phospholipase D	Homo sapiens	9606	GPLD1	29.2853	26.5987	22.7566	18.6806	24.3303
A0A0B4J1V2	A0A0B4J1V2	HV226_HUMAN	Immunoglobulin heavy variable 2-26	Homo sapiens	9606	IGHV2-26	30.017	23.2625	18.1408	25.8945	24.3287
P17936	P17936	IBP3_HUMAN	Insulin-like growth factor-binding protein 3	Homo sapiens	9606	IGFBP3	24.7779	25.7318	29.4891	17.3047	24.3259
P10643	P10643	CO7_HUMAN	Complement component C7	Homo sapiens	9606	C7	18.2102	23.7499	32.6735	22.5221	24.2889
P08571	P08571	CD14_HUMAN	Monocyte differentiation antigen CD14	Homo sapiens	9606	CD14	19.2193	21.9395	29.3182	26.5491	24.2565
P08185	P08185	CBG_HUMAN	Corticosteroid-binding globulin	Homo sapiens	9606	SERPINA6	21.6843	16.3571	33.2049	25.7331	24.2448
P22352	P22352	GPX3_HUMAN	Glutathione peroxidase 3	Homo sapiens	9606	GPX3	17.7879	30.3454	27.2284	21.5452	24.2267
P05546	P05546	HEP2_HUMAN	Heparin cofactor 2	Homo sapiens	9606	SERPIND1	23.5693	32.0104	26.6575	14.1464	24.0959
P15169	P15169	CBPN_HUMAN	Carboxypeptidase N catalytic chain	Homo sapiens	9606	CPN1	20.4998	23.6475	22.0564	29.6134	23.9543
P06312	P06312	KV401_HUMAN	Immunoglobulin kappa variable 4-1	Homo sapiens	9606	IGKV4-1	21.9468	22.1002	30.5873	19.6353	23.5674
P00739	P00739	HPTR_HUMAN	Haptoglobin-related protein	Homo sapiens	9606	HPR	12.391	34.1821	28.0268	19.5465	23.5366
A0A0B4J1X5	A0A0B4J1X5	HV374_HUMAN	Immunoglobulin heavy variable 3-74	Homo sapiens	9606	IGHV3-74	17.4368	39.5327	16.0691	20.3865	23.3563
P02763	P02763	A1AG1_HUMAN	Alpha-1-acid glycoprotein 1	Homo sapiens	9606	ORM1	17.5228	32.3327	26.467	16.5037	23.2065
P02656	P02656	APOC3_HUMAN	Apolipoprotein C-III	Homo sapiens	9606	APOC3	15.108	30.4846	21.911	25.3039	23.2019
P0DP02	P0DP02	HVC33_HUMAN	Immunoglobulin heavy variable 3-30-3	Homo sapiens	9606	IGHV3-30-3	21.2881	27.5303	25.7514	17.9439	23.1285
Q96IY4	Q96IY4	CBPB2_HUMAN	Carboxypeptidase B2	Homo sapiens	9606	CPB2	22.0285	22.5775	29.7965	18.0234	23.1065
P04070	P04070	PROC_HUMAN	Vitamin K-dependent protein C	Homo sapiens	9606	PROC	18.5054	20.3651	28.3037	24.9236	23.0245
P01024	P01024	CO3_HUMAN	Complement C3	Homo sapiens	9606	C3	17.982	22.6079	30.4579	20.9453	22.9983
P08603	P08603	CFAH_HUMAN	Complement factor H	Homo sapiens	9606	CFH	16.2173	29.0833	21.835	24.827	22.9906
P02787	P02787	TRFE_HUMAN	Serotransferrin	Homo sapiens	9606	TF	19.8848	22.0304	33.5911	15.7909	22.8243
P20851	P20851	C4BPB_HUMAN	C4b-binding protein beta chain	Homo sapiens	9606	C4BPB	17.3145	26.006	30.7679	17.184	22.8181
P01700	P01700	LV147_HUMAN	Immunoglobulin lambda variable 1-47	Homo sapiens	9606	IGLV1-47	16.8116	15.9941	37.9143	20.5489	22.8172
P02748	P02748	CO9_HUMAN	Complement component C9	Homo sapiens	9606	C9	22.8514	26.7616	15.5076	25.7025	22.7058
P01859	P01859	IGHG2_HUMAN	Immunoglobulin heavy constant gamma 2	Homo sapiens	9606	IGHG2	18.5567	29.8438	22.7245	19.4133	22.6346
Q04756	Q04756	HGFA_HUMAN	Hepatocyte growth factor activator	Homo sapiens	9606	HGFAC	19.5989	23.7818	27.1409	19.6436	22.5413
P07996	P07996	TSP1_HUMAN	Thrombospondin-1	Homo sapiens	9606	THBS1	14.4114	22.6848	25.4283	27.2602	22.4462
Q9UK55	Q9UK55	ZPI_HUMAN	Protein Z-dependent protease inhibitor	Homo sapiens	9606	SERPINA10	22.4149	16.7445	21.6034	28.7439	22.3767
P0DOY3	P0DOY3	IGLC3_HUMAN	Immunoglobulin lambda constant 3	Homo sapiens	9606	IGLC3	25.3455	27.0674	23.7139	12.9916	22.2796
Q14624	Q14624	ITIH4_HUMAN	Inter-alpha-trypsin inhibitor heavy chain H4	Homo sapiens	9606	ITIH4	23.6389	23.1297	21.604	20.6182	22.2477
P05543	P05543	THBG_HUMAN	Thyroxine-binding globulin	Homo sapiens	9606	SERPINA7	26.5169	9.39203	27.2197	25.8173	22.2365
P04433	P04433	KV311_HUMAN	Immunoglobulin kappa variable 3-11	Homo sapiens	9606	IGKV3-11	17.6711	31.8128	26.6786	12.7824	22.2362
P19652	P19652	A1AG2_HUMAN	Alpha-1-acid glycoprotein 2	Homo sapiens	9606	ORM2	23.9797	24.9088	20.5495	19.2605	22.1746
P07357	P07357	CO8A_HUMAN	Complement component C8 alpha chain	Homo sapiens	9606	C8A	20.7844	24.9584	18.9431	23.6946	22.0951
P04217	P04217	A1BG_HUMAN	Alpha-1B-glycoprotein	Homo sapiens	9606	A1BG	25.4231	24.0459	19.531	19.3428	22.0857
							14.997	26.6743	35.8545	10.6983	22.056
P06396	P06396	GELS_HUMAN	Gelsolin	Homo sapiens	9606	GSN	21.3697	27.9968	31.4259	7.32639	22.0297
P06276	P06276	CHLE_HUMAN	Cholinesterase	Homo sapiens	9606	BCHE	21.5826	26.8132	25.6461	13.7896	21.9579
P01619	P01619	KV320_HUMAN	Immunoglobulin kappa variable 3-20	Homo sapiens	9606	IGKV3-20	13.9684	23.2041	24.7905	25.1584	21.7803
P02760	P02760	AMBP_HUMAN	Protein AMBP	Homo sapiens	9606	AMBP	16.114	15.7791	33.108	22.0217	21.7557
P04180	P04180	LCAT_HUMAN	Phosphatidylcholine-sterol acyltransferase	Homo sapiens	9606	LCAT	19.666	15.0317	25.997	25.8691	21.6409
P43652	P43652	AFAM_HUMAN	Afamin	Homo sapiens	9606	AFM	16.6956	23.1517	27.237	19.1146	21.5497
P01860	P01860	IGHG3_HUMAN	Immunoglobulin heavy constant gamma 3	Homo sapiens	9606	IGHG3	27.1835	15.6863	18.5581	24.1017	21.3824
P00747	P00747	PLMN_HUMAN	Plasminogen	Homo sapiens	9606	PLG	19.5213	26.0372	22.111	17.1188	21.1971
P04003	P04003	C4BPA_HUMAN	C4b-binding protein alpha chain	Homo sapiens	9606	C4BPA	14.8747	19.1218	29.6955	20.5932	21.0713
P03952	P03952	KLKB1_HUMAN	Plasma kallikrein	Homo sapiens	9606	KLKB1	19.128	24.5136	12.2541	27.9957	20.9728
P02655	P02655	APOC2_HUMAN	Apolipoprotein C-II	Homo sapiens	9606	APOC2	28.3848	26.0807	18.5616	10.4809	20.877
P05156	P05156	CFAI_HUMAN	Complement factor I	Homo sapiens	9606	CFI	19.4486	23.9296	22.8813	17.21	20.8674
P02746	P02746	C1QB_HUMAN	Complement C1q subcomponent subunit B	Homo sapiens	9606	C1QB	17.5662	32.8489	11.6713	21.2855	20.843
Q9Y6R7	Q9Y6R7	FCGBP_HUMAN	IgGFc-binding protein	Homo sapiens	9606	FCGBP	15.787	10.8333	26.6975	29.7599	20.7694
O75882	O75882	ATRN_HUMAN	Attractin	Homo sapiens	9606	ATRN	23.3621	17.8096	20.8221	20.657	20.6627
P01042	P01042	KNG1_HUMAN	Kininogen-1	Homo sapiens	9606	KNG1	15.0478	20.1632	20.1415	27.2556	20.652
P08697	P08697	A2AP_HUMAN	Alpha-2-antiplasmin	Homo sapiens	9606	SERPINF2	15.2747	25.2149	15.9707	25.828	20.5721
P19823	P19823	ITIH2_HUMAN	Inter-alpha-trypsin inhibitor heavy chain H2	Homo sapiens	9606	ITIH2	20.1911	26.2221	19.5626	15.7941	20.4425
P36955	P36955	PEDF_HUMAN	Pigment epithelium-derived factor	Homo sapiens	9606	SERPINF1	22.517	15.2243	25.2524	18.3091	20.3257
P00751	P00751	CFAB_HUMAN	Complement factor B	Homo sapiens	9606	CFB	19.812	20.0166	28.171	13.2161	20.3039
P04004	P04004	VTNC_HUMAN	Vitronectin	Homo sapiens	9606	VTN	19.4514	24.4015	17.9459	17.5459	19.8362
Q14520	Q14520	HABP2_HUMAN	Hyaluronan-binding protein 2	Homo sapiens	9606	HABP2	19.4694	15.1397	27.2077	17.2215	19.7596
P02766	P02766	TTHY_HUMAN	Transthyretin	Homo sapiens	9606	TTR	18.2221	15.3302	34.7151	10.4307	19.6745
P02774	P02774	VTDB_HUMAN	Vitamin D-binding protein	Homo sapiens	9606	GC	19.2499	12.4951	27.1617	19.5398	19.6117
P02753	P02753	RET4_HUMAN	Retinol-binding protein 4	Homo sapiens	9606	RBP4	21.0279	17.9805	25.8848	13.263	19.539
P02647	P02647	APOA1_HUMAN	Apolipoprotein A-I	Homo sapiens	9606	APOA1	19.7657	19.5241	23.1257	15.5861	19.5004
P04114	P04114	APOB_HUMAN	Apolipoprotein B-100	Homo sapiens	9606	APOB	18.3405	18.3331	23.2695	18.031	19.4935
P26927	P26927	HGFL_HUMAN	Hepatocyte growth factor-like protein	Homo sapiens	9606	MST1	16.0756	25.6224	19.7595	15.4856	19.2358
P02790	P02790	HEMO_HUMAN	Hemopexin	Homo sapiens	9606	HPX	26.4858	18.2294	16.9781	13.4033	18.7742
P22792	P22792	CPN2_HUMAN	Carboxypeptidase N subunit 2	Homo sapiens	9606	CPN2	14.6244	28.5948	18.2918	11.277	18.197
P0C0L4	P0C0L4	CO4A_HUMAN	Complement C4-A	Homo sapiens	9606	C4A	10.7901	15.318	20.5209	26.1554	18.1961
P00736	P00736	C1R_HUMAN	Complement C1r subcomponent	Homo sapiens	9606	C1R	15.099	16.925	24.4633	15.4892	17.9941
