# Supplementary material for: Complex changes in serum protein levels in COVID-19 convalescents
Source: Sci Rep. 2024 Feb 23;14:4479. doi: 10.1038/s41598-024-54534-7 (PMC10891133; doi:10.1038/s41598-024-54534-7)
Supplement: Supplementary file 3 — Supplementary Information 3. [file 41598_2024_54534_MOESM3_ESM.xlsx]

## Sheet: Peptide levels
Intensities for Hex/Hex(2) modified as well as unmodified peptides
PG.ProteinAccessions	PG.Genes	PG.ProteinDescriptions	PEP.GroupingKey	U514	U506	U488	U487	U482	U477	U470	U467	U439	U420	U409	U396	U356	U340	U327	U288	U277	U264	U244	U236	U194	U175	U128	U062	U055	U051	U046	U030	U008	C75	C28	C27	C26	C25	C24	C23	C22	C21	C20	C19	C18	C17	C16	C15	C14	C13
A0A075B6H7	IGKV3-7	Probable non-functional immunoglobulin kappa variable 3-7	_ASQSVSSSYLTWYQQKPGQAPR_	143096	331615	843751	857305	917025	241283	1.69479e+06	1.06009e+06	696183	350309	639708	428587	607214	817938	1.2198e+06	172645	351146	175476	479468	503722	332164	415076	206877	184370	150657	111313	365789	305298	536652	217029	972096	149704	788977	1.47082e+06	106722	336177	409378	588734	50433.7	335961	568090	873001	576081	961162	864419	610439
A0A075B6H7	IGKV3-7	Probable non-functional immunoglobulin kappa variable 3-7	_EIVMTQSPPTLSLSPGER_	53378.9	110880	96115.8	135735	313408	42175.2	163843	203251	87018.5	60889	91734.9	61783.3	93178.3	142581	114404	31228.5	33902.5	27343.2	92513.4	52336.9	94137.4	52581.1	164516	30042.7	43228.5	106144	50663.4	117593	197375	44500	44963.8	46875.4	73744.9	117697	40747.1	37986.9	115747	77293.4	23030.8	85619.8	84246.8	74432.2	134907	208849	92147.2	63390.3
A0A075B6H9	IGLV4-69	Immunoglobulin lambda variable 4-69	_FSGSSSGAER_	83283.3	74719.7	264304	32314.8	75474	135653	83617.4	136224	336050	174291	49052.3	255008	278771	167083	456343	137879	239570	104531	239266	192171	67432.4	107017	49148.9	104315	95524.9	77324.2	200607	121484	156163	122353	208541	118190	114687	90587.3	156079	171243	144126	128379	146268	255387	197180	393995	311663	424534	37812.8	125295
A0A075B6H9	IGLV4-69	Immunoglobulin lambda variable 4-69	_LTC[Carbamidomethyl (C)]TLSSGHSSYAIAWHQQQPEK_								1169.49	1888.38				6317.42		6037.29	486.541	1458.99			2701.62		1162.03					4656.92		2032.4	3302.58	1702.42	2987.79		806.356	2225.99	1224.44	2388.43	2155.18	1322.52		1529.77	7342	3427.01
A0A075B6H9	IGLV4-69	Immunoglobulin lambda variable 4-69	_LTC[Carbamidomethyl (C)]TLSSGHSSYAIAWHQQQPEKGPR_			7293.65	8461.66			4901.97	8801.52			2896.54		6012.51		15704.9				778.811														2329.85				3112.33						8881.62		2922.27
A0A075B6H9	IGLV4-69	Immunoglobulin lambda variable 4-69	_LNSDGSHSKGDGIPDRFSGSSSGAER_			2032.16	19367.8	4013.89		13777.6	1983.55			6947.54				13053.9													3711.66					1840.51										1871.75		6218.79
A0A075B6I0	IGLV8-61	Immunoglobulin lambda variable 8-61	_FSGSILGNK_	16711	64125.7	136515	129290	52171.5	72058.8	36739.5	150229	162957	67013.7	58983.6	84228.4	55574.7	97316.7	207287	60041.2	107631	48892.3	164141	183808	22401	54778.6	93033.8	41379.7	80149.9	104513	250407	144246	114373	162552	138148	31903.5	135253	96667.1	71498.6	41616.2	207054	109169	55554.2	27556.3	148896	423043	218622	100888	64023.4	67754.8
A0A075B6I0	IGLV8-61	Immunoglobulin lambda variable 8-61	_TLIYSTNTR_	4834.6	28929.6	227012	353600	70687.9	30853.3	94713.3	408780	140279	60876.4	235667	77921	51326	74200	594163	78077.5	81398.7	92723.8	124252	107029	3905.65	25648.4	32522.5	18964.3	83374	48736.1	163424	120272	89650.9	111099	70462.4	17715	335411	468413	57443.7	26238.6	221131	55577.4	43353.6	24457.1	58787.2	282058	205270	99477	41818.7	71832.2
A0A075B6I0	IGLV8-61	Immunoglobulin lambda variable 8-61	_SSGVPDR_	100477	359925	3.58297e+06	4.6581e+06	241465	2.23014e+06	4378.99	74308.7	1192647	281888		349970	43736.9	6290548	1.27195e+06	102734	439789	405959	169291	3.43898e+06	248916	1.56996e+06		667905	440137	109240	812445	4.28652e+06	360517	781441	2.94043e+06	159504	108342	392217	3.66679e+06	1.85309e+06	435225	569842	184086		674084	1.82689e+06	781596	185755	46332	52361.3
A0A075B6I0	IGLV8-61	Immunoglobulin lambda variable 8-61	_SSGVPDRFSGSILGNK_			97481.4	186250	61661.4		50403.5	144498			145841				136764	616.033		617.212		1626.99			1020.65			15598.2		135357					61768.3										25733.5		74799.1	39068.6
A0A075B6I1	IGLV4-60	Immunoglobulin lambda variable 4-60	_FSGSSSGADR_	22345	57229.6	116768		6352.77	34837.7	81589.1	31497.8	28827.5	187240	136688	2329.79	63109.6	27186.3	222419	107709	69719.8	6156.32	9843.6		22087.6	36211	14095.1	19909.5	99553.6	10323.9	24929.6	54667.6	51683.3	70581.9	43060.4	24218.6		70741.9	27475.6	16140.4	114218	28416.1	21720.1	52113	61452.3	112933	76216.2	166426	29359.4	28075.5
A0A075B6I1	IGLV4-60	Immunoglobulin lambda variable 4-60	_LEGSGSYNK_	2038.14	1316.1	1539.89		2543.57	1272.34	4962.71		2904.36	1263.31	5981.58		4948.51		3253.25	3455.01	2056.01	709.804				1784.41	850.88					7895.62	2805.24	2545.31	2270.34	1483.61	4317.21	6352.57	1654.91	912.118	3141.04	710.728	1242.18	3307.75		4093.39	7570.31	2269.05	884.723	5289.49
A0A075B6I1	IGLV4-60	Immunoglobulin lambda variable 4-60	_GSGVPDRFSGSSSGADR_			12270.4		4668.32		16525.5	11147.4			31953.3				10673.4											1147.61		20095.1															5859.54			14684.8
A0A075B6I4	IGLV10-54	Immunoglobulin lambda variable 10-54	_NNNRPSGISER_	1221.65	6815.67	1470.69	21188.3	4305.04	1	2611.57		17643.2	14377.5	10260.6		37180.4	11635.2	29386.9		1535.24		9407.9	5711.74	1304.13	9356.28	8856.88	508.853	8283.96	14278.2	26109.8		3515.79	44002.4	25269.5	3857.28	17762.3	64347.6	9982.16	7412.43	12382.2	6017.17	4299.17		14248.2	3188.31	24006.9	2059.16	7499.93	3347.29
A0A075B6I7	IGLV5-48	Probable non-functional immunoglobulin lambda variable 5-48	_IYWYQQKPGSPPR_						4579.1					4680.41			50151.8									2440.21			8972.62	2768.84	2163.3		1503.3						3040.78						6645.41
A0A075B6I9	IGLV7-46	Immunoglobulin lambda variable 7-46	_TLIYDTSNK_	6235.31	18155.1	17074.6	36225.4		3108.01		22116.3	20000.6	14455.2	9973.42		28878.2	12142.3		10091.5	7479.69	48799	27692	8746.05	10841.5		2060.73	4510.03	949.833	4472.22	17766.9		13339.7	14887.2	13426.7	3655.21	48204.7	86650.6	17113.9	4393.51	4770.2	3907.32	8210.41	17879.4	14246.4	24384.4	26299.2		8026.97	7540.46
A0A075B6J1	IGLV5-37	Immunoglobulin lambda variable 5-37	_YLLYYYSDSDKGQGSGVPSR_		4125.99	4831.17			3471.36	8441.81		6414.69	768.54	4202.77	2346.58	13755.1		1988.03	17371.9		6831.75	11882.2			21652.3	4336.27	1715.23		12341	2199.81							5873.65	4180.39		3722.85		1937.29	1977.25		4837	5271.82	18707	7620.48	3487.98
A0A075B6J9	IGLV2-18	Immunoglobulin lambda variable 2-18	_VSWYQQPPGTAPK_	6111.52	18484.5	180897	82527.2	83422.2	11622.2	21337.9	36891.6	32650.7	65002.1	30959.7	13057.5	31061.8	449372	67731	15826.8	30791.2	47408.1	57370.9	18435.8	27272.4	23484.6	35001.9	5129.56	14340.3	10311.3	19018.9	71865.9	25054.8	42173.6	31430.1	20495.8	73873.9	314662	13826.1	43194.2	236742	29474.5	22199	13773.2	28952.6	32610.8	40650.8	102653	47019.5	70205.6
A0A075B6J9	IGLV2-18	Immunoglobulin lambda variable 2-18	_LMIYEVSNRPSGVPDR_	1329.8	2468.55	11027.2	19865	40203.7	2093.31	6668.79	20771.2		9032.35	14937.3	3625.42	21562.1	73465.5	25828.2	9242.89	1573.95	34218.4	25902.9	3223.32	7214.61	4119.09	3879.54	16681.1	3350.66	1454.4	1911.16	37842.4	10592.7	4164.59	6849.68	3362.9	46257.8	245828	3887.31	1630.18	31993.9	4414.89	2578.84	8577.52	2436.13	5614.22	28607.1	44965	11991.9	37369.5
A0A075B6J9	IGLV2-18	Immunoglobulin lambda variable 2-18	_LM[Oxidation (M)]IYEVSNRPSGVPDR_	8542.25	18726.2				7073.56			3046.61	55502.1		7521.31		42622.3			9320.54			13819.5	18801.5	12782.5		3635.73	10124.2		7551.12		13603	27263.7	18296.2	20023.2	2787.81	32252.5	12291.6	15317.5		16306.8	7709.61		7157.22	16819.7
A0A075B6K0	IGLV3-16	Immunoglobulin lambda variable 3-16	_ITC[Carbamidomethyl (C)]SGEALPK_	417.928		16540.3		15570.5	3632.43						10327.1	7601.68							16318.6	11336.3	10072.1	2995.12	2011.31			6699.99				31811.9						37389			3563.18			6277.03	12359.7		13951.9
A0A075B6K2	IGLV3-12	Immunoglobulin lambda variable 3-12	_FSGSNPGNTATLTISR_	4132.62	731.338	5957.51			4913.4			7007.04		14492.1		1213.22					10563.8	1603.91	4359.1		415.064	3282.38	4716.22	3159.93		1682.87		3620.12	2741.97	4821.84		14535.4	3766.07	4178.99			2645.75		11325.1	4909.1	2100.22		13655.9	1845.88
A0A075B6K4	IGLV3-10	Immunoglobulin lambda variable 3-10	_RPSGIPER_	133308	146768	581565	562827	119397	390764	288688	197412	384752	428917	146825	230170	286598	827563	134359	161194	522492	231799	344126	439549	170248	398278	397360	187690	206288	178277	236148	239712	274734	379441	791492	178744	244199	1.27107e+06	524651	231331	487656	427585	241217	414816	785415	665742	340886	867905	275814	177331
A0A075B6K4	IGLV3-10	Immunoglobulin lambda variable 3-10	_YAYWYQQK_	21340.4	3959.03	71707.3	65343.6	26962.4	23879.2	21712.2	29175.6	37855.4	20126.4	47898.4	29737.9	41828.7	41753	16650.7	11869.2	9316.22	34760.8	31175.7	10507.1	13735.4	40200.3	19258.8	41145.8	46682.1	13103.5	22983.7	69471	7341.59	38153.8	51844.7	17622.8	18131.1	26939.5	32485.8	21763	6776.04	15588	19466.9	13559	27707.4	18767.1	33073.3	38238	37566.6	13615.5
A0A075B6K4	IGLV3-10	Immunoglobulin lambda variable 3-10	_SGQAPVLVIYEDSK_	19771.7	5533.37	20571.2	17740.7		10737.9	6123.96	7020.14	19748.2	5050.88	10168	22724.3	24748.6	30516.2		7311.21	7580.06	26192.2	29763.6	6813.9	5182.08	38455	14237.6	23938.1	31943.3	2742.63	18391.6		7345.65	31306.4	51669.8	9164.31	12415.3	33238.9	38841.1	5561.07	3020.61	20358.5	26277.8	5442.09	8349.66	13456.5	13233.3	12663.7	4153.32	8926.38
A0A075B6K4	IGLV3-10	Immunoglobulin lambda variable 3-10	_SGQAPVLVIYEDSKRPSGIPER_	4108.76		54935.4	97163.3	20337.1	2539.3	37155.1	48407.4	12042.8		82754.1		20173.6		20167.5	4773.76		14107.9	7296.11	3391.21		5835.39	8383.67	5907.7	10482.9	2352.45		44575.9	2532.68		2536.03		28520.5	12203.1	2079.46						2956.06		13924.4		32486.4	16873.8
A0A075B6K4	IGLV3-10	Immunoglobulin lambda variable 3-10	_KYAYWYQQK_	1	1856.28	41656	33305.2	10527.9	7662.13	12729.3	4089.16	2328.47	600.826	14750.9	4315.91	15753.1	14029.7	5435.63			16619.5	6359.37	1982.12		8077.45	1745.98	6279.57	4177.86			33801			7232.64	1816.7	2368.73		9086.87				4524.82		1819.47			2227.41	7471.93	2489.1
A0A075B6K5	IGLV3-9	Immunoglobulin lambda variable 3-9	_FSGSNSGNTATLTISR_	251794	222171	733982	404027	381283	584922	548072	244350	725524	378483	316428	344488	263917	307903	325614	120455	591747	222013	375860	379654	198529	297090	421042	400031	228387	239378	363756	445774	318056	387048	618416	218035	222956	450537	592377	264794	300443	309223	158060	488977	33282.4	617913	186553	689431	681397	229811
A0A075B6K5	IGLV3-9	Immunoglobulin lambda variable 3-9	_ITC[Carbamidomethyl (C)]GGNNIGSK_	27984.9	18319.1	75955.5	62121.5	32128.2	27947.1	59463.3	24390.9	102801	26545.7	24880.4	51969.9	26846.4	84325.7	72519.1	17943.4	26119.6	13412.3	22984.6	63149.4	12097.1	18538.5	15874.9	29817.7	15611.9	16142.3	28629.5	53842.6	29063.5	25608.6	19669.4	15598.7	27379.8	46057.8	30998	17884.5	15730.9	36407.5	12169.9	37249.9	34012.9	30660.8	19058.1	86967	38855.6	19533.5
A0A075B6K5	IGLV3-9	Immunoglobulin lambda variable 3-9	_NVHWYQQKPGQAPVLVIYR_	24288.1		28176.5	33391.9	14769.7	17903.8	35201.8		36139.2		21131.5	17835.8	36252.5	19357.9	8106.34	10368.3	16409.9	14062.3	7413.76	20967.2		24195.2	8685.46	14075.3	27704.6		15687	33877.2	7926.29	18129.4	11070.6	8680.64	16090.6		28699.9			17348.8	5173.23		25045.4	19986.3	6953.83	20076	17202.4	11248.7
A0A075B6K5	IGLV3-9	Immunoglobulin lambda variable 3-9	_DSNRPSGIPER_	6747.5	3885.5	2259.2	5228		8354.26	4167.81		16155.4	6669.26	1749.21	9654.28	1150.11	5664.75		974.753	6343.16	1609.07	2976.83	8314.68		7196.9	657.632	8598.07	17434.7		6302.95	2449.75	5414.41	6002.97	4966.53	5334.18	2983.02	1123.95	15866.6		527.998	6026.39	9900.31		17721.6	9088.36			1108.13	465.979
A0A075B6K5	IGLV3-9	Immunoglobulin lambda variable 3-9	_PGQAPVLVIYR_	10428.8	2689.71				9481.82			14821.2	4848.25		10129.5	43911.3	23106.4		5201.62	7986.21	5498.77	6628.16	5999.82	4604.66	15148.6	4721.92	6587.99	17397.7		17274		12546.7	27826.6	15243.8	5769.12	4213.68	4979.37	20142.2	4555.18	5068.69	6250.37	5218.27	6106.77	10749.6	15820.7		17676.1	1920.75
A0A075B6K6	IGLV4-3	Immunoglobulin lambda variable 4-3	_FMGSSSGADR_		478.963	1922.42	2324.78		495.608	952.363	866.288					788.779			257.619	229.439			801.199			379.198			290.898	699.964			88.531				577.74	452.235					148.975	1	186.972	1056.7		251.542
A0A075B6P5;P01615	IGKV2-28;IGKV2D-28	Immunoglobulin kappa variable 2-28;Immunoglobulin kappa variable 2D-28	_PGQSPQLLIYLGSNR_	1806.55	2122.32				1375.67			4362.89	6679.22		4398.53	3896.31	2475.72		730.032	2060.49	1047.56	3012.29	1844.18	6398.45	3091.85	1476.37	2257.83	2727.46	1117.74	8731.71	2643.82	4421.96	12197.2	5076.22	4686.19		4741.86	6726.72	3427.78	36797.5	8814.34	2442.47	8486.83	2769.75	6208.2		7044.22
A0A075B6P5;P01615	IGKV2-28;IGKV2D-28	Immunoglobulin kappa variable 2-28;Immunoglobulin kappa variable 2D-28	_SSQSLLHSNGYNYLDWYLQKPGQSPQLLIYLGSNR_	27245.7	36501.8	89891.1		14797.8	47158.5	84442.2	123032	65647.9	48509.8		116935	72656	18702.8			29511.4		52646	44357.8	54984.1	27104.9		38513.7	33459		21110.6	20625.2	64994.6	54531.7	41161.1	28814.9	40373.5		39220.5	61772.2	40276.8	48767.9	3390.1		46351.2	35069.8	35295.6	207091	8761.46
A0A075B6Q5	IGHV3-64	Immunoglobulin heavy variable 3-64	_NTLYLQMGSLR_	15140.6	31002.1	27013.2	65996.1	23702.4	17923.9	30838.3	79983.7	97872.8	23380.6	20328.3	22233	44006.8	50078.1	33432.6	11160.2	26018.6	15091	26754.5	21941.1	29058.3	21383.1	13112.5	12627	9445.66	25342.5	3632.26	28850.1	39498.7	54407	26735.5	15949.6	29559.6	99241.7	42558.3	17014.4	88037.9	15553.6	1848.69	28761.1	71737.2	68602.2	30371	82565.8	34918.6	36014.5
A0A075B6Q5	IGHV3-64	Immunoglobulin heavy variable 3-64	_AEDMAVYYC[Carbamidomethyl (C)]AR_	14578.5	6287.51	40498.7	52673.4	30514.3	13689.4	39808.3	54503.7	11091.2	19367.7	26668.2	22552.2	36132.5	34966.8	10928.4	13524.3			34597.8	1227.84	14599.3	18174.5	11494.8	12976.2	3929.26	13197	17102.9	25246.8	11146.9	30051.9	11481.4	7986.96	43191.5	75326.9	17449.3	16815.1	43035.9	9167.77	6151.99	12421.6	13621.6	21341.3	46422.5	73310.6	25305.6	15491.8
A0A075B6Q5	IGHV3-64	Immunoglobulin heavy variable 3-64	_NTLYLQM[Oxidation (M)]GSLR_	25239.9	114237	25265.9	30962.2	15128.7	48710.9	22822.1	29475.7	85282.4	86411.1	17485.7	59550.6		21429.5			33551.5	27364.6		44396.4	67414.4	77968.1		5788.83	5432.31	34034.9	54178.4	14356.5	32138	75830.1	27292	4529.05		57930.4	66201.9	50266.8		41124.7	3837.19	11084.4	55834.8	44973.9	10630.5		29648.8	16751.9
A0A075B6Q5	IGHV3-64	Immunoglobulin heavy variable 3-64	_AEDM[Oxidation (M)]AVYYC[Carbamidomethyl (C)]AR_	37620.4	4498.87				10821.3			14507	6819.9		8912.01		22773.8			3575.01			18998.1	22932.3	6335.45		3731.76	2394.86				4364.18	25425.9	4319.19				5535.68	17357		4861			8484.91	12361.2
A0A075B6R2	IGHV4-4	Immunoglobulin heavy variable 4-4	_VTISVDK_	5187.7	2849.18	83862.5	26349.1	112106	2308.97	44025.6	128582	30804.6	8630.02	32228.6	78796.2	19425.5	63269.5	64409.7	3090.54	14100.3	113558	19433.8	108173	121554	43634.9	67236.3	61529.7	17156.5	38840.8	36971.5	128109	24635.2	4109.12	12087.9	48411.4	43093	24434.7	54332.9	18592.7	9987.82	4560.93	4916.35	92438.9	86468.4	7220.87	6825.1	18201.2	6478.04	12678.4
A0A075B6R2	IGHV4-4	Immunoglobulin heavy variable 4-4	_GLEWIGEIYHSGSTNYNPSLK_	48889.9				14193.8	29912.6	34765.7	21573.7	87607.1	31754.3	16539.2	72739.2	46648.9	43048.4	18900.2	16024.2	46776	27695.1		38681.6	58262.9	90744.1	29436.2	28343.6	12570.4	28007.2	68531.7	28366.4	121400	13451.8		25856.9	36974.5	60901.5	39293.8	30311.3	24887.9	34021.1		47901.3	55180	64819.6	12334.8	72118.2		36395.9
A0A075B6R2	IGHV4-4	Immunoglobulin heavy variable 4-4	_SKNQFSLK_			11463.7	6052.04	6380.35		21947.5	15325.5	6144		10888.4		4397.56	9262.47		3982.19		10841.2	11657.7	10383.9	2217.38	2782.93	8079.62	3687.4		6442.12		14850.6	2800.68			1927.08	17255.2	10540.3		1671.93		5283.27		8354.2	5250.52	2530.47		13160.2	3071.7	9877.76
A0A075B6R9;A0A0C4DH68	IGKV2D-24;IGKV2-24	Probable non-functional immunoglobulin kappa variable 2D-24;Immunoglobulin kappa variable 2-24	_SSQSLVHSDGNTYLSWLQQRPGQPPR_	53476.2	24483.1	48845	100664	64140.1	45299.5	125800	64806.3	58838.9	85620.9	40408.8	83545.8	86441.8	67599.9	137874	27517	28262.9	71728	41582.3	32923.1	26671.1	45731.9	40141.1	43276.1	42342.2	63320	43332.9	32593	64360.3	31872.6	33803.5	50137.6	144424	156748	103295	27596.3	114919	69631.9	35619.8	104189	29640	54451	130668	184882	50345	42059.8
A0A075B6R9;A0A0C4DH68	IGKV2D-24;IGKV2-24	Probable non-functional immunoglobulin kappa variable 2D-24;Immunoglobulin kappa variable 2-24	_FSGSGAGTDFTLK_	189040	117724	192722	165568	231376	145218	253894	182228	134318	312357	121432	342812	385186	326981	269107	54389.1	120530	122312	104555	109392	92476.7	149081	166542	105334	77765.8	118743	182088	172799	242117	186016	149783	199004	320340	543583	288429	117987	228852	214158	65470.1	226704	113647	269098	370397	467764	215928	114833
A0A075B6R9;A0A0C4DH68	IGKV2D-24;IGKV2-24	Probable non-functional immunoglobulin kappa variable 2D-24;Immunoglobulin kappa variable 2-24	_SSQSLVHSDGNTYLSWLQQR_	13797.8					10108.2				34812.1		18194		32266.8			9025.73				7753.22	21415		26127.2	9818.61		24702.5		21412.9	40654.9	23317.2	33721.5			38863.6	25041.8		51343.5	34239.1	21705.5	5366.06	31078
A0A075B6S5	IGKV1-27	Immunoglobulin kappa variable 1-27	_ASQGISNYLAWYQQKPGK_	11198.1	7699.79	17084.6	6464.32	6056.12	7962.05	5511.08		27100.1	18448.7	4270.43	17605.8	13042.6	19070.3		6747.87	7224.15	8074.52	11096.2	6318.18	12112.2	18923.4	7007.12	10127	9689.8	2681.28	26811.8	4029.11	12252.4	29416.2	18499.6	14066.4	6906.93	21045.2	17285.4	15830.8	17491.1	29773.2	20773.5	38257.2	14289.2	21041.5	11569.6	29714.4	6510	11100.4
A0A075B6S5	IGKV1-27	Immunoglobulin kappa variable 1-27	_FSGSGSGTDFTLTISSLQPEDVATYYC[Carbamidomethyl (C)]QK_	31773.3	28734.6	25796.1	54840.5	22206.3	21213.1	61657.3	26695.9	37378.3	36103	51981.8	58467.7	55831	14692.9	81556.8	30710	13645.5	22765.5	38985.1	22872.1	35844.8	48458.6	33237.8	21952.9	17148.2	14947.8	53560.4	26804.2	42621	50667.9	17878.7	48997.6	25963.5	73166.6	50453.6	46011.5	45184.6	47301.3	22519.1	50719.3	19076.5	30313.5	56166.6	98932.7	47195	34295.6
A0A075B6S5	IGKV1-27	Immunoglobulin kappa variable 1-27	_ASQGISNYLAWYQQK_					4495.3				2803.48	13386			22636.5	5181.66		1158.37	1728.26		5227.64	4992.25	57926.6					6345.1			11020.3	8031.35			1011.84	10566.3			11619.8			9388.11		30321.3	13599.5
A0A075B6S6	IGKV2D-30	Immunoglobulin kappa variable 2D-30	_VSNWDSGVPDR_	5739.63	3464.45	186862						15391.4	57115.9	7208.77		139391					27944.3	24458.4		3425.75	5026.69	11390.3					82802.8			12997		10915.2	24361.8					6114.8		4770.57	11459.6	54747.8	103382		1018.83
A0A075B6S9;P0DSN7	IGKV1-37;IGKV1D-37	Probable non-functional immunoglobulinn kappa variable 1-37;Probable non-functional immunoglobulinn kappa variable 1D-37	_LLIYSASNLQSGVPSR_	11922.3	1602.88	57099.3	9773.89	58063.5	8802.76	37014	23416.1	22802.2	18820.9	9998.67	19961.2	14456.3	12886.3			7589.42	5654.38	16292.6	37171.9	23861.8	13489.5	18422.6	10287.3		8408.3	2542.04	31009.9	14107	44857.5	37214.8	8884.89	5096.26	10791.4	4035.09	16894.5	12656.8	28100.9	708.098	13648.4	44331.1	16513.6	18684.5	36588.2	28353.7	18987.1
A0A087WSX0	IGLV5-45	Immunoglobulin lambda variable 5-45	_IYWYQQKPGSPPQYLLR_	8972.01	11535.5	50967	38716.7	17960.7	20577.6	22321.5	10419.5	24824	11611.9	10211	27312.8	34752.9	19190.3	66232.8	27684.9	2892.54	7690.96	28794.5	13937	5007.8	14966.7	8550.41	7770.02	28399.6	19511.6	12454	7013.25	20291.6	23479.1	7403.79	7848.85	10084.4	16893.6	18293.8	36350.8	42552.6	2455.31	916.47	21076.6	9128.83	20549.7	36471.3	41054.9	9391.04	16817.5
A0A087WSX0	IGLV5-45	Immunoglobulin lambda variable 5-45	_PGSPPQYLLR_	4380.13					1889.71							1889.47								1930.7				1670.3		6567.01		1721.85	7580.2	10622.2	848.576				4203.89	3165.75			1533.53		2675.23		3308.08
A0A087WSY6	IGKV3D-15	Immunoglobulin kappa variable 3D-15	_LLIYGASIR_	119521	94392.1	170406	134588	232067	123357	208936	331691	327316	151398	175712	81857.1	180184	302630	184641	73462	145604	65032.3	217080	178208	155890	172663	234275	87100.2	91726.8	224331	202898	93618	287812	143426	146595	84111.5	187103	168746	137193	168058	308172	89611.2	52960.3	141585	172697	301451	171724	262682	202638	219518
A0A087WSZ0	IGKV1D-8	Immunoglobulin kappa variable 1D-8	_APELLIYAASTLQSGVPSR_	60064.4	55585.2	142754	58360.4	30452.1	26313	141725	99718.8	224019	88402.4	39410	79031.8	55155.6	156373		26312.5	46240.3	81231.5	89546.1	49417.9	96133.4	31126.8	31428.4	60886.2	55785.8	49922.1	95618.4	183143	14379.8	20713.5	134167	85748.3	91748.1	162977	95285.8	102149	126609	153849	80063.8	126817	106711	78417.9	104116	530724	47218.9	84523.4
A0A087WW87;P01614	IGKV2-40;IGKV2D-40	Immunoglobulin kappa variable 2-40;Immunoglobulin kappa variable 2D-40	_ASGVPDR_	1.22492e+06	1.31243e+06	1947352	4738427	769443	1208596	2.1687e+06	844784	1.8997e+06	2.7595e+06	753616	1.72842e+06	2.11096e+06	4640839	732812	952949	1.0632e+06	471523	2.09766e+06	1.5297e+06	1889682	848460	1.35359e+06	1.52716e+06	1.18407e+06	805220	1.35757e+06	2.32589e+06	1.71831e+06	1.83975e+06	1.61435e+06	897381	1.95934e+06	2112994	1.97291e+06	1.72221e+06	2.01477e+06	2568660	769359	1.49358e+06	2.37363e+06	2.97933e+06	1.97893e+06	3089369	613292	638021
A0A087WW87;P01614	IGKV2-40;IGKV2D-40	Immunoglobulin kappa variable 2-40;Immunoglobulin kappa variable 2D-40	_VEAEDVGVYYC[Carbamidomethyl (C)]MQR_		15158.8	28255.1	18791.2	10591.7		30612.4	13364.5	12219.1	10872.8	10319.8	21716.1	20573.5	32275.3	25964.2	6405	18508.9	7309.39	18918.9		11272.7		7379.58	11857.5	7279.69	17327.3	22172.1	19891.7	17629.9		8317.63	23576	10068.7	124050	21203.3	30881.8	45782.9	33326.5	14370.3	28920	7836.1	19443.8	19534.6	18162.1	17027.6	12558.6
A0A087WW87;P01614	IGKV2-40;IGKV2D-40	Immunoglobulin kappa variable 2-40;Immunoglobulin kappa variable 2D-40	_ASGVPDRFSGSGSGTDFTLK_		14956	400707	489465	572698	7937.86	786782	553099	13193.8	22543	426587		124967		339789	39576.5		52100.7	29742.5	24371.7			35116.6	8398.88		96492.3		957566	12101				285819	25480.5			55199.1			26382.1	13620.7		133582	60808.1	752761	143592
A0A087WW87;P01614	IGKV2-40;IGKV2D-40	Immunoglobulin kappa variable 2-40;Immunoglobulin kappa variable 2D-40	_VEAEDVGVYYC[Carbamidomethyl (C)]M[Oxidation (M)]QR_	1822.54	8409				4517.59			7703.77	5384.33		14236.4		75736.4			11339			4911.58	20101.1			16592	4798.91		10811.4		8226.24	3372.46	4623.39	12881.7		12996.2	9539.51	19147.3	1585.3	10789.5	2717.95		7009.96	3933.05
A0A0A0MRZ9	IGLV5-52	Immunoglobulin lambda variable 5-52	_FSGSNDASANAGILR_									2201.12												171.031			3042.85									557.502
A0A0A0MS14	IGHV1-45	Immunoglobulin heavy variable 1-45	_SEDTAMYYC[Carbamidomethyl (C)]AR_	5740.29	13591.4	61404.2	77738.1	32830.6	34440.2	43993.7	29633.5	24854.4	32133.9	34536.3	24523.1	16462.8	24900.6	55466.1	18854.9	8744.01	15611.6	27407.9	23831.4	24109.1	20266.7	30543.9	20714.9	13168.9	12615.9	14095.1	22196	21500.5	25257	8372.57	7868.09	20385.6	46352.9	18741.6	21708.8	23723.7	16562	11083.5	19920.2	31259.5	26410.3	49757.4	99415.7	49634.8	26103
A0A0A0MS14	IGHV1-45	Immunoglobulin heavy variable 1-45	_ASGYTFTYR_	3365.67		5833.49	5506.91	11050.5		2786.11		5908.63				1469.05				17566.8	7827.77	4429.18	664.41		1935.94	749.12	2728.45	712.347			421.144	3076.17		9949.47	4240.91	1013.58		22988.1	9527.09		4432.1	2037.43	3447.02		3562.51		2441.94		1403.59
A0A0A0MS14	IGHV1-45	Immunoglobulin heavy variable 1-45	_SEDTAM[Oxidation (M)]YYC[Carbamidomethyl (C)]AR_	1862.22	1610.95				3130.74			12823.2	3723.45		7722.46		17245.2			2421.5			6662.15	9770.79	2040.5		5065.56	8760.22		2053.64		8403.36	2125.01	1768.06				2823.25			10244.5	884.676		12462.2	3956.59
A0A0A0MS15	IGHV3-49	Immunoglobulin heavy variable 3-49	_GLEWVGFIR_	291262	376730	1.24851e+06	515393	264128	631373	529843	1127169	632345	535452	598910	311223	586176	726373	340672	196660	619814	113993	545094	535909	486874	947772	1.03636e+06	554840	255917	455267	356645	617594	1147175	906373	635346	479279	386127	744758	445015	642730	980038	487880	545688	394016	569056	898280	908327	1393744	550219	665061
A0A0A0MS15	IGHV3-49	Immunoglobulin heavy variable 3-49	_SIAYLQMNSLK_	4987.75	8369	112900	57541.4	48349.4	9016.98	69806.9	76103.5	35453.2	16039.1	26971.4	9928.15	113403	11664.9	31520.1	35694	11247.4	18902.3	55935.4	17273.2	8750.56	29843.8	70904.3		11744.9	60909.2	17198.1	33941.2	55526.3	23042.5	31889.5	11936.4	76358.9	115827	16974.8	16505.7	86740.1	16340.3	16825.7	30216.8	23874	57052	122809	275040	42367.3	158715
A0A0A0MS15	IGHV3-49	Immunoglobulin heavy variable 3-49	_TEDTAVYYC[Carbamidomethyl (C)]TR_	153991	83207.5	307860	285198	145579	128798	294806	147298	75525.7	160781	146917	167388	276603	140769	184888	83192.8	91938.2	50948.1	186498	94562.9	66962	199982	104747	79189.1	62909.5	125698	131735	144121	137661	228072	162709	87426	150132	285516	106867	137335	286950	79963.2	141576	72896.8	83921.6	187313	227931	375218	92051.8	68772.5
A0A0A0MS15	IGHV3-49	Immunoglobulin heavy variable 3-49	_AYGGTTEYAASVK_	2965.23	17250.7	30052.2	18991.1	2600.47	7522.76		10124.1	18632.2	5689.22	9505.35	3988.65		12426.6	13027.8		13611.9		3420.26	17595.5	9912.28	24015.7	6399.97	5297.97	8224.73		6198.36	8175.3	14477.4	20104	22147.8	3081.49	1210.08	58520.7	10353.2	9069.12	11086.7	5657.55	12016.1		16848.5	30723	28603.4	17678.1		15403.9
A0A0A0MS15	IGHV3-49	Immunoglobulin heavy variable 3-49	_SIAYLQM[Oxidation (M)]NSLK_	7095.84					18387.4			28166.4	16212.4							14560.9			28125.5	20346.5	35936	580.378	5340.3	6218.29				36514.1	16704	24471					11296		9938.44	6969.93		18365.8	30883.6
A0A0A0MS15	IGHV3-49	Immunoglobulin heavy variable 3-49	_QAPGKGLEWVGFIR_			33749.7	53941.3	42611.4		33000.8	39548.3			56933.9		1163.98				949.641	128.373					5391.19			3496.64		27279.4	976.82				4878.85										3652.38		40722.7	10451.5
A0A0A0MS15	IGHV3-49	Immunoglobulin heavy variable 3-49	_SIAYLQMNSLKTEDTAVYYC[Carbamidomethyl (C)]TR_			6213.4		2749.8		3803.84	5902.68			4176.51																										857.75								2835.09
A0A0A0MT36	IGKV6D-21	Immunoglobulin kappa variable 6D-21	_YASQSISGVPSR_	40078.1	12789.8	26381.2	20983.9	71758.2	16897.1	40023.7	82695.8	313685	32692.9	101824	12036.9	43281.1	68216.7	89806.9	95583.1	39612	37542.8	38679.2	7191.95	5332.39	37377.5	30253.2	30217.4	54815.1	24414.1	29710.9	56535.5	99107.8	134684	39790.6	12967.6	9415.8	69906.6	120187	16471.4	12599.3	9869.29	14585.5	27416	173246	26231.8	42833.6	39055.8	73339.6	108036
A0A0A0MT36	IGKV6D-21	Immunoglobulin kappa variable 6D-21	_ASQSIGSSLHWYQQKPDQSPK_	10101.6	8273.56	9854.95	12303.5	16664.9	4018.65	20939.1	24117.9	17669.1	12103.4	10942.9	18480.1	8714.67	6596.48	20221.1	6165.99	7396.39	26311.2	10443.1	5433.02	4950.92	12351.2	5890.96	7022.48	3019.19	18569.9	7267.99	12115.4	10429	13552.9	13325.7	6486.91	29153.6	25853.1	37535.4	6296.04	4557.89	7915.95	6674.81	6334.04	11586.8	9091.36	36090.4	20351.5	28109.2	12938.6
A0A0A0MT36	IGKV6D-21	Immunoglobulin kappa variable 6D-21	_EKVTITC[Carbamidomethyl (C)]R_	8714.36		26109.5	19802.3		6442.44	23925.3	11156.7	34346.8	18092.1	14637.8		2839.54	34831	24544.5	19463.2	7519.52	12341	8906.6	17364.7		9370.6		2345.18	3509.78	9485.37			18422.9	4495.85	11512.3		15350.6	1819.35	19554.4	3681.03	9364.89		4875.25	3478.09	12804.6	20013.1	47793.7	33259.9	22805.3	18227.9
A0A0A0MT36	IGKV6D-21	Immunoglobulin kappa variable 6D-21	_ASQSIGSSLHWYQQK_			131150			8948.3			11237.1					70003.2								68294.5	2723.51	4063.02				1786.6			10257			4520.43	55363.6	23951.4		29090.1		23478.5	46967.8	33373.9	1414.32	2049.76	60414.8
A0A0A0MT89	IGKJ1	Immunoglobulin kappa joining 1	_WTFGQGTK_	20366	9949.16	50505.3	48531.7	42028.3	19856	63943.3	53856.8	49255.1	23655.3	11641.1	15154.5	51148.1	35397	84778.1	23510.8	27583.8	26674.5	55027.6	23822	34409.5	20623.5	23594.2	34156.2	18009.4	22856	20300.1	28801	44012.9	65537.6	22012.9	21486.7	34686.9	49003.3	22968	17490.5	26671.4	25115.6	7046.04	29522	23415.7	41903.6	29464.8	87004.6	84201.3	23022.5
A0A0B4J1U3	IGLV1-36	Immunoglobulin lambda variable 1-36	_LLIYYDDLLPSGVSDR_	16163.3	16538	149620	73318.7		50906.9	39018.4	33103.5		27925.7	20476.1	36316.3	49795.6		49779.3	12167	28826.1	9866.16	12328.7		11097	90367.9	6164.63	32194.3	21571.5	22220.4	46954.6	16713.7	27837.1	52428.6	84328.5	23962.6	23773.8	26514.2	34664.4	18553.9	27028.9	58575.6	32878.1	26861.6	156006	35695.5	47917.5	31195.6	18253	7578.75
A0A0B4J1U3	IGLV1-36	Immunoglobulin lambda variable 1-36	_VTISC[Carbamidomethyl (C)]SGSSSNIGNNAVNWYQQLPGKAPK_			5935.28	13819.6				3464.26							3219.56																										5843
A0A0B4J1U7	IGHV6-1	Immunoglobulin heavy variable 6-1	_GLEWLGR_	600274	312643	470496	368183	903273	798946	329769	752986	513210	106851	296677	393118	450788	1.19575e+06	1380301	542055	648132	75328.7	580932	589558	99594.7	787169	782743	661486	195447	103963	1.03563e+06	599787	538964	436266	642002	197176	287573	170235	291003	989488	1283839	517300	279433	142043	319335	1.62119e+06	651644	3596854	1.25691e+06	281858
A0A0B4J1U7	IGHV6-1	Immunoglobulin heavy variable 6-1	_ITINPDTSK_	11596.7	9083.59	26856.6	17464.1	11361.5	6646.5	11995.3		49876.7	6291.08		39375.7	14553.9	91395.5	29764.9	5161.3	23266.1	39094.2	2470.79	38575.8	10081.7	7840.2	7131.48	86481.8	40079.4	16578.3	32590.9	42158.4	11415.1	18724.9	5335.9	24919.8	15268.1	11298.8	34786.8	16088.4	12095.2	40066.7	11828.6	13214.8		39890.8	10780.7	41949.9	9782.3
A0A0B4J1U7	IGHV6-1	Immunoglobulin heavy variable 6-1	_WYNDYAVSVK_	6653.42	11055.2				3009.16	8340.66	11315.3	27299.4	1471.72		19268.1	14638.9	38135.5				99814.3	1374.52	11717	14835.1			66794.3	9114.69	3558.41	28475.3	38151		15302.9		13045.8	20115.7	5751.92	26710.7	19499.2	4645.13	22087.6	11424.7			35023.5	12203.3	5426.04
A0A0B4J1U7	IGHV6-1	Immunoglobulin heavy variable 6-1	_NQFSLQLNSVTPEDTAVYYC[Carbamidomethyl (C)]AR_	6672.38	18938.1	8136.6			5369.58	16000.2	12461.4	17649			35572.4	11108.1	18518.7	23314.1	7066.19	6392.02	26345.6	2968.03	14231.7	19942.6	12809.7		30175.8	16787.2	10490.6	33358.7	25864.5	9413.76	23975.3		11832.7	10937	17045.1	17166.5		9613.88	17179.2	5059.36	9659.76		24027.9	12591	37743		2845.28
A0A0B4J1U7	IGHV6-1	Immunoglobulin heavy variable 6-1	_SKWYNDYAVSVK_			1733.8	6070.02			14385.9	7383.08					4524.19		2861.58			74460.2		964.095						5619.25		13866.2					16012.1	2714.12			1579.27						9054.63
A0A0B4J1V0	IGHV3-15	Immunoglobulin heavy variable 3-15	_NTLYLQMNSLK_	67133.7	35001.9	69490.4	37941.6	37440	48843.4	60019.6	57477.4	84758.9	94481.9	27045.4	50350.1	141505	40535.8	42544	30873.6	27897.8	52857	83945.7	22591.7	41470.1	48891.7	107586	24122.7	44512.4	32254.7	93479.2	31648.9	47358.3	68149.4	52674.3	50921.3	98100.9	247213	115056	48342.1	69083.4	88205.7	51588	91548.1	52107.6	113400	90772	121770	24496	88799.2
A0A0B4J1V0	IGHV3-15	Immunoglobulin heavy variable 3-15	_SKTDGGTTDYAAPVK_	14440.6	9818.25	17949.5	13066.7	3758.48	6229.86	39155.2	19322	14287.5	10043.8	13873.8	15690.3	25576.9	13837.2	30723.4	4808.62	7106.47	10842.4	21412.7	16610.3	10608.7	8500.79	8078.42	3702.97	11430.6	5537.49	15134.5	23651.3	12060.3	15972.3	25147.7	11136.7	62081	52897	17113	6518.46	9051.96	21236.9	18614.2	19752.6	14993.9	30030.2	12193.6	26812.6	15453.4	17884.5
A0A0B4J1V0	IGHV3-15	Immunoglobulin heavy variable 3-15	_TDGGTTDYAAPVK_	42471.1	31391.6	160845	90435.6	66231	19374.4	77234.2	87957.9	31763.3	32829.8	41364.5	50503.2	73898.4	65741.3	55815.7	27538.6	21653.6	49838.5	52910.9	58704.6	45147.1	30838.5	21978.2	11674.8	27529	24485	39589.1	42623	32049.7	37879.1	61332.1	33298	118603	97124.6	46317.6	21092.2	19631.1	46020.6	46047.8	44653.1	40741.5	76968.4	22245.7	50563.1	30600.5	26856
A0A0B4J1V0	IGHV3-15	Immunoglobulin heavy variable 3-15	_DDSKNTLYLQMNSLK_	3476.39	3138.18	19902.3	14417.4	12113.2	2484.53	29011.3	19322.9	8791.23	8356.27	11809.5	4899.68	29773.9	1773.92	15628	5386.71		10352.2	12429.3	1782.07	954.641	2842.49	22098.5	1766.35	3076.98	6286.59	2086.5	10893.1	4696.71	1995.55	2411.59	3337.32	31798.5	38590.4	3839.25	1056.64	13134.1	2991.62	1492.69	8447.09	2103.81	5091.76	20331.3	21816.7	10114.6	25858.1
A0A0B4J1V0	IGHV3-15	Immunoglobulin heavy variable 3-15	_NTLYLQM[Oxidation (M)]NSLK_	53066.2	22766.3	10253.3			33658.2	2854		31760.3	42781.4		32177.5	7658.29	39681.3		1389.46	17292.2	3428.24	6157.43	16766.8	32524.6	20354.6	4095.56	16623.6	17373.7	2283.22	37057.9		16981.1	32137.5	24233.8	17145.9	4899.06	13822.7	40171.8	23915.8	4944.99	39618.1	16860.9	2780.55	20000.9	33707.3	3533.36	7036.03		1966.66
A0A0B4J1V0	IGHV3-15	Immunoglobulin heavy variable 3-15	_SKTDGGTTDYAAPVKGR_				3604.18	1499.4		6222.57	1752.54			3398.52																	2531.85					525.973												2852.64
A0A0B4J1V0	IGHV3-15	Immunoglobulin heavy variable 3-15	_DDSKNTLYLQM[Oxidation (M)]NSLK_	1695.64	670.826				656.335			446.553	2140.01			1					1		816.952	228.262				398.449				890.717			247.873						364.646			1517.18
A0A0B4J1V0	IGHV3-15	Immunoglobulin heavy variable 3-15	_TDGGTTDYAAPVKGR_					8591.26		6277.47	5049.77			1420.5																	3936.2																	642.01
A0A0B4J1V1	IGHV3-21	Immunoglobulin heavy variable 3-21	_LSC[Carbamidomethyl (C)]AASGFTFSSYSMNWVR_					23396.3								2958.07																				2707.76	2879.95
A0A0B4J1V2	IGHV2-26	Immunoglobulin heavy variable 2-26	_MGVSWIR_	28133.2	36375.5	35076.3	42101.4	71845.9	30683.9	56641.7	49616.6	98043.9	35492.6	20949.8	31938.9	81237.2	76999	98064.2	25441.2	20798.4	49312	50744.2	24900.1	21908.1	41636.9	52368.9	28289.3	34564.2	15446.5	48512.5	28710.7	18808.8	39986.7	45445.3	27407.6	37395.1	144686	59110.6	57260.9	60991.7	72901.6	54465.2	98729.5	32294.8	40300.8	13893.8	15440.7	38285.6	50972.7
A0A0B4J1V2	IGHV2-26	Immunoglobulin heavy variable 2-26	_SYSTSLK_	3797.12	5243.7	9385.35	19087.6	28910.8	2356.16	7816.37	1779.79	30590.4	7508.71	1322.1	6913.8	10932.2	19545	21718	9743.94	1933.04	17945.8	4277.22	26986.9	7064.13	17478	13392.8	12212.9	11151.8	3657.01	5838.6	1240.37	5562.75	15061.8	19574.9	7357.91	12458.4	35271.7	18064.7	18885.5	12278.5	16615.7	11858.3	9656.14	8114.86	13934.3	7694.57		12957	17623.1
A0A0B4J1V2	IGHV2-26	Immunoglobulin heavy variable 2-26	_SQVVLTM[Oxidation (M)]TNM[Oxidation (M)]DPVDTATYYC[Carbamidomethyl (C)]AR_	9025.53	6054.71			9869.41	2590.11	23513.2	33825.9	3527.03	1782.66	37746.1	1933.81	8373.57	5981.68			9737.57	2539.19	4594.34	1898.08	8155.98	7754.06	3879.33	5903.25	3737.82	11136	5534.51		6283.73	5962.39	8290.38	5372.41	6836.34		11500.5	11704.6	2176.34		1691.9		3414.9	4150.67	3172.75	3733.16	6445.28	12603.7
A0A0B4J1V2	IGHV2-26	Immunoglobulin heavy variable 2-26	_ALEWLAHIFSNDEK_	2896.13	1340.8				1078.63	1085.12		16503.9				4865.53	12994.9		1500.89	3538.36	6368.48	3722.48	5357.33	4300.95	5329.67	4682.34	3965.51	2361.45		8642.63		1988.49	12199	20027.7	1492.64	4644.06	9856.09	8243.67	11331.7	7850.45	8807.39	5865.51	10955.4	7417.45	14892.4			352.42	3104.6
A0A0B4J1V2	IGHV2-26	Immunoglobulin heavy variable 2-26	_SQVVLTMTNMDPVDTATYYC[Carbamidomethyl (C)]AR_			6512.16	5646.78	11282.6		10947	6267.13	1995.51		3109.97		6190.11		4596.27	1886.21		6455.58					5505.7			1410.16		2161.31	116.64				13367.1	32901.2			7249.96		106.087	2325.62	1427.35		2825.19		4639.58	8174.33
A0A0B4J1V2	IGHV2-26	Immunoglobulin heavy variable 2-26	_M[Oxidation (M)]GVSWIR_	5494.35	4441.11				5722.69			21900.7	4285.64				43008.8			3110.42			7162.18	4020.59	4920.19		5142.75	5162.97		5889.03		1293.6	4245.02	4999.25				7787.19	10742.6	252.091	9400.75	4590.06		9066.33
A0A0B4J1V2	IGHV2-26	Immunoglobulin heavy variable 2-26	_SQVVLTMTNM[Oxidation (M)]DPVDTATYYC[Carbamidomethyl (C)]AR_
A0A0B4J1V2	IGHV2-26	Immunoglobulin heavy variable 2-26	_ESGPVLVKPTETLTLTC[Carbamidomethyl (C)]TVSGFSLSNAR_	3491			5368.98		2137.99	15927.7											2178.07				4987.82			5199.85						8891.36		8780.86	44209.6			6802.1								3264.35	3123.35
A0A0B4J1V6	IGHV3-73	Immunoglobulin heavy variable 3-73	_NTAYLQMNSLK_	8868.75	6504.92	8331.24	10815.7	9094.76	6392.43	19346.7	13625.3	16348.5	8568.02	2170.47	15467.7	17080.7		20742.5	6264.42	5504.62	8024.02	11424.2	8087.35	12858.3	16324.2	5595.65	5932.65	7584.04	7146.49	6548.54	4563.16	9808.38	18332.3	6543.38	5099.08	10773.2	28034	20505.3	1871.77	21089.7		3704.97	26141.4	17792.9	20924.7	16654.2	4686.29	7081.94	8298.65
A0A0B4J1V6	IGHV3-73	Immunoglobulin heavy variable 3-73	_DDSKNTAYLQMNSLK_			2760.74	4032.82	5923.63		7464.9	6485.56	2218.36	660.596			3166.11		2656.8	1010.91			1416.96	1302.66		171.999	1729.17			1906.75		2339.61					2898.89	3229.85			3609.69	3308.31		2212.96	1985.29		2260.02		2353.54	1064.16
A0A0B4J1V6	IGHV3-73	Immunoglobulin heavy variable 3-73	_NTAYLQM[Oxidation (M)]NSLK_	9023.9	2055.61				2694.97			6998.74	2240.87		5545.27					2388.74			4465.67	5333.28	5469.57		1576.84	2342.37		1929.66		1989.13	5365.5	2872.73				4936.49	1115.08			1631.26	1	3997.57	3686.01
A0A0B4J1V6	IGHV3-73	Immunoglobulin heavy variable 3-73	_LSC[Carbamidomethyl (C)]AASGFTFSGSAMHWVR_	756.633							11762.6	2879.71																												1560.96
A0A0B4J1V6	IGHV3-73	Immunoglobulin heavy variable 3-73	_LSC[Carbamidomethyl (C)]AASGFTFSGSAM[Oxidation (M)]HWVR_							11072.3									385.716				789.514						2740.96							1210.25								1643.41
A0A0B4J1X5	IGHV3-74	Immunoglobulin heavy variable 3-74	_GLVWVSR_	291144	414386	617429	525793	1.20757e+06	372451	546699	636122	469049	1.37653e+06	353849	1.00182e+06	955790	1079050	1.06634e+06	126932	394251	223238	673392	221173	362159	236967	472318	243712	367402	407809	552157	689783	477540	525094	537511	539596	947248	1.11949e+06	534046	299831	777733	358140	203996	430639	606372	843877	613036	332806	586475	357972
A0A0B4J1X5	IGHV3-74	Immunoglobulin heavy variable 3-74	_INSDGSSTSYADSVK_	7894.87	10369.9	13077.4	30754.3	21107.3	5244.05	39576.1	9727.16	12771.1	5992.46	4336.52	5027.53	3949.87	6311.85	32838		7765.66		2621.17	7224.94	5394.33	4942.52	1264.56	1454.46	8157.02		8736.05	11295.3	7892.86	9965.73	30928	4848.96	13760.4	13301.1	12604.5	1672.24	3586.69	4691.74	5800.03	6644.21	12993.8	14887.6	3704.06		4345.82	3102.46
A0A0B4J1X5	IGHV3-74	Immunoglobulin heavy variable 3-74	_LSC[Carbamidomethyl (C)]AASGFTFSSYWMHWVR_			5866.8	6264.94	4381.68		9676.83	11443.6	3702.7		6107.02		13629			2113.24			7653.29	1043.86			3531.11		1841.19	6850.84					2977.2		7430.5	9990.59			9073.21			2080.72	3037.05		9987.09			3745.52
A0A0B4J1X5	IGHV3-74	Immunoglobulin heavy variable 3-74	_DNAKNTLYLQMNSLR_			44455.7	63920.9	35387.6		55674.3	71886.7	6209.05		22199.2		8594.88	3448.98	46952.6	2105.4		3607.48	3301.36			14082.3	6179.53		5397.35	19720.2		28008.3	15417.8		579.965		32452.7	23158.9			16157.6			3154.03	7801.83		17731.5	9884.18	28868.6	18310.2
A0A0B4J1X5	IGHV3-74	Immunoglobulin heavy variable 3-74	_LSC[Carbamidomethyl (C)]AASGFTFSSYWM[Oxidation (M)]HWVR_		2729.6	22071			11719.4						8709.45									13163.4			6927.04						6655.63							17200.6						16787.6			6270.75
A0A0B4J1X8	IGHV3-43	Immunoglobulin heavy variable 3-43	_TEDTALYYC[Carbamidomethyl (C)]AK_	25849.6	24155.8	113527	98825.9	56190.1	68355.5	28626.4	62831.1	49496.8	42766.2	42849.7	42893.6	68559.6	67504.2	66371.4	20654.4	12581.9	20704.3	38293.2	35397	48844	31637.9	24780.4	24091	30082.3	19892.2	39798.3	46690.1	45894.8	139764	24144.6	32388	31133.3	64120	65816.3	13814.5	35628.4	41260.3	30219.9	61944.2	50756	105164	82062.8	95085	54528.9	36308.1
A0A0B4J1X8	IGHV3-43	Immunoglobulin heavy variable 3-43	_LSC[Carbamidomethyl (C)]AASGFTFDDYTMHWVR_			31800.3	26153.2	5671.44			9782.56			7318.52		5471.6		8628.49				3949.31				2048.47			4414.31		2650.37	3634.56				5787.14	9719.17			6742.33					9264.75		17498.2	4451.42	6799.04
A0A0B4J1X8	IGHV3-43	Immunoglobulin heavy variable 3-43	_DNSKNSLYLQMNSLR_			31017.6	23208.9	22944.4		35182.7	36613.4			23382.1		7696.67		38915.9			2456.41					3274.95			6012.13		17271.7					28849.9				3344.75						15639.6	4329.24	25048.3	14526.2
A0A0B4J1X8	IGHV3-43	Immunoglobulin heavy variable 3-43	_LSC[Carbamidomethyl (C)]AASGFTFDDYTM[Oxidation (M)]HWVR_	7878.05								7693.27			3284.4								4111.78	10662.7	7924.65		6289.44					9004.31	8165.73	6163.34							7613.31	4883.57		5724.71	6969.69
A0A0B4J1Y8	IGLV9-49	Immunoglobulin lambda variable 9-49	_FSVLGSGLNR_	68580.6	26845.9	109599	54341.7	13899.7	9952.12	15345.7	18025.5	72737.4	80714.3	50311	57048.9	88809.7	73249.6		64123.8	45537.4	24138.4	97874.9	114846	50288.2	22402.9	95646.2	58603.2	104189	10176		38537.7	62353.5	19461.4	185181	107039		272697		131350	133457	13523.9	57638.6	121832	136855	177743	104870	154015	23554.3	33139.5
A0A0B4J1Y8	IGLV9-49	Immunoglobulin lambda variable 9-49	_VGTGGIVGSK_	12026.7		29240.3	26431.8	10305.4		3900.37	7990.36	13872.2		13366			27925.8			14746.3			21065.2	15242.4				25689				28983.7		25814.4	13053.9		24613.9							43070	21877.8		41226.1	7018.97	9182.56
A0A0B4J1Y8	IGLV9-49	Immunoglobulin lambda variable 9-49	_VDWYQQRPGK_	2061.4		9275.93	3005.07	1163.3				5107.86				47299.4	6406.22				6061.77	8397.66	6767.53	4075.18		4048.09	6158.91	8324.35				6463		11832.8	3571.41		10987.5		6197.51	3067.2				9163.93		10725.7
A0A0B4J1Y8	IGLV9-49	Immunoglobulin lambda variable 9-49	_GDGIPDRFSVLGSGLNR_			17588	15082.4	8482.84						21464.8																	18314.2															8311.82		9403.7	6542.02
A0A0B4J1Y9	IGHV3-72	Immunoglobulin heavy variable 3-72	_GLEWVGR_	807300	573251	1043019	525776	1.01964e+06	361722	784849	1.63252e+06	1.16998e+06	992631	527707	748706	1489242	1.65604e+06	723281	215880	602431	364893	999036	399781	629576	620998	829934	462711	497732	599726	723424	931818	478717	978751	644130	505587	1.24746e+06	2.30591e+06	727016	465587	811265	666809	418981	928210	966352	1.20888e+06	1.22072e+06	1488348	752241	534371
A0A0B4J1Y9	IGHV3-72	Immunoglobulin heavy variable 3-72	_NSLYLQMNSLK_	34945.6	22231.7	67280	39418.5	38059.4	53917.3	51172.7	185339	62364	56990.8	33815.5	31197.6	143765	47186.9	48626.8	21739.8	17827.5	12218.2	158906	26617.6	29282.3	22452.7	59136.6	37253.7	21712.4	75661.6	61864.1	33465.7	23270.4	37224.7	52548.7	18511.6	91551.3	103976	41525.4	31378.9	60990	17580.7	40014.3	159822	86905.7	117306	203344	89185.8	32715	47154.4
A0A0B4J1Y9	IGHV3-72	Immunoglobulin heavy variable 3-72	_ANSYTTEYAASVK_	8346.72	6927.76	32754.4	25840.8	22563.9	7914.62	27957.7	39474.9	22464.4	21618.2	18469	30927.6	51904.8	15030	35182.2	8932.28	5999.73	4939.72	26942.1		7883.52	22776.1	8377.17	7308.38		11455	14283.9	34127.8	5153.32	44926	13985.4	5832.45	39458.6	60946.9	8695.63	9071.93	9284.09	3742.07	9865.32	7312.22	15430.5	21051.3	63115.8	13580.6	13369.4	6607.65
A0A0B4J1Y9	IGHV3-72	Immunoglobulin heavy variable 3-72	_LSC[Carbamidomethyl (C)]AASGFTFSDHYMDWVR_	40833.1	3147.05	29578.5	28712.5	24194.5		44749.4	217982	15014.4	10667.9	18919.2	18162.4	40434.3	14119	26840.8	5393.67	2691.81	1525.54	10825.9	4774.82	7000.82	6662.92	12227.9	6100.86		14746.4	15496.3	92959.1	7581.21	11584.9	8602.67	4703.16	58859	57719.8	6524.26	6595.22	15016.9	3218.34	13250.3	6560.1	22633.4	25485.4	90108.7	15240.2	19870.5	15018.1
A0A0B4J1Y9	IGHV3-72	Immunoglobulin heavy variable 3-72	_DDSKNSLYLQMNSLK_	5190.19		27253.8	5018.55	16008.5	2098.54	5298.94	34912.2	12053.1	11102.4	5182.43		9522.02			7262.53	1307.46	10497.3	2168.89	2562.27		4186.57	29183.5		3268.61	7135.15		6143.2	4541.57		2307.06	3165.39	14607.6	52934			15989.1	4752.9	935.431	4751	3865.24	7443.7	32296.9	24662	12508.2
A0A0B4J1Y9	IGHV3-72	Immunoglobulin heavy variable 3-72	_NSLYLQM[Oxidation (M)]NSLK_	17855.1	5674.38				21397.2			16856.6	18790.6		12543.3	196.21	18268.5			5189.02	1803.78	4243.56	9975.61	11605.9	5521.91	404.475	10775.4	7035.16	194.061	17540.5		7657.11	12698.8	13137	4203.49		9823.55	8344.61	9202.61	1184.38	3864.66	7519.8	2530.28	31332.2	20581	4019.06
A0A0B4J1Y9	IGHV3-72	Immunoglobulin heavy variable 3-72	_TEDTAVYYC[Carbamidomethyl (C)]AR_	98452.5	120962	187204	3.84208e+06	4.27852e+06	219922	267749	394518	324871	377403	212813	470396	372389	422739	275189	147389	154382	122190	277159	202215	330390	351790	83824.2	150256	199866	114092	196762	271498	1.2316e+06	5760532	184881	162456	258423	6762068	202808	122526	131949	140059	77468.1	2852942	394217	4404785	492891	7044058	158768	81523.5
A0A0B4J1Y9	IGHV3-72	Immunoglobulin heavy variable 3-72	_LSC[Carbamidomethyl (C)]AASGFTFSDHYM[Oxidation (M)]DWVR_	75538.7	9743.56				8038.09		18216.1	20642.1	23826		32528.4		29413.3						3956.89	22194.9	10596.8		8858.77	2691.65		23734.1		10947.3	24713.3	11413.5		9161.65		13783.4				17946.7		22639.4	18690.2	9955.33
A0A0B4J1Y9	IGHV3-72	Immunoglobulin heavy variable 3-72	_FTISRDDSK_			71970.8	68463.1	62442.7		120867	108026			47566.7		4378.8		53723.2								4491.18			9795.98		74134.2					34080.6	446.787									14346.7	2744.58	51520.5	20886.5
A0A0B4J1Y9	IGHV3-72	Immunoglobulin heavy variable 3-72	_LS[Hex]C[Carbamidomethyl (C)]AASGFTFSDHYMDWVR_																																		9539.05
A0A0B4J1Y9	IGHV3-72	Immunoglobulin heavy variable 3-72	_QAPGKGLEWVGR_			36486.6	52477.6	82090.3		42466	32717.3			52749.4				17783.9													36054.3					5550.98												33614.6
A0A0B4J1Y9	IGHV3-72	Immunoglobulin heavy variable 3-72	_NKANSYTTEYAASVK_			4249.71	2606.1	1851.36		2417.62	4472.32			3632.85		1756.68		11340.5													1487.06					3315.37										2460.46		1540.91
A0A0B4J2D9;P0DP09	IGKV1D-13;IGKV1-13	Immunoglobulin kappa variable 1D-13;Immunoglobulin kappa variable 1-13	_LLIYDASSLESGVPSR_	52058.6	28981.7	75821.1	50054.2	14671.7		17509.1	95980.1	68182.7	34130.7	53358.3	4144.09	21675.8	45562.2	63249.2	79748	8280.3	186046	13939.6	41063.5	366990	69844.8	37080	7581.96	9471.09	239175	11621.5	8173.34	301600	81803	30538.2	13278.1	328038	166075	46554.9	26927.5	64452.5	1.12056e+06	201663	14112.2	19004.8	127455	22223.3	148110	50088.8	13157.2
A0A0B4J2D9;P0DP09	IGKV1D-13;IGKV1-13	Immunoglobulin kappa variable 1D-13;Immunoglobulin kappa variable 1-13	_ASQGISSALAWYQQKPGK_	21849.6	12966.5	39760	11341.7				12683.1	21534.7	19317.9	10931.8				20821.6	8105.59	7381.2			10081.5	38933.6	90390.5	16625.2			10849.2				28552.1	19255.4	13322.1	11087.3	73516.1	20724.9	12327.4		30171.1	35525.8			37639.6		33904.9	16021
A0A0B4J2D9;P0DP09	IGKV1D-13;IGKV1-13	Immunoglobulin kappa variable 1D-13;Immunoglobulin kappa variable 1-13	_ASQGISSALAWYQQK_	3754.24		5728.71						18201												3852.34	44375.1	4891.32			4747.47				3625.07	22359.9		5528.49	5367.35				4467.19	2493.71			8509.53	669.077		4514.31
A0A0B4J2D9;P0DP09	IGKV1D-13;IGKV1-13	Immunoglobulin kappa variable 1D-13;Immunoglobulin kappa variable 1-13	_ASQGISSALAWYQQKPGKAPK_			26582.8	6623.07				5288.53			7832.26				6471.55							2329.08											4998.67	2545.69										4988.21	6164.72	483.1
A0A0B4J2H0	IGHV1-69D	Immunoglobulin heavy variable 1-69D	_VTITADESTSTAYMELSSLR_	7956.65	4676.53	52033	17017.4	8077.74		15861.2	12862.9	19644.6	7746.89	8690.99	10241.9			19774.1	3799.04	5167.61	18020.2	19256.4	11003.7		9084.64	3523.54	6051.03	5620.4	7545.75	20851.6		21952.4	12697.3	15491	13344.7	8872.69	58151.4	10856.4	14916.2	15479	19912.4	32792.5	10837.9	15108.5	38483.9	1000.75	53014.8	13286	16293.2
A0A0B4J2H0	IGHV1-69D	Immunoglobulin heavy variable 1-69D	_VTITADESTSTAYM[Oxidation (M)]ELSSLR_	2104.19	2544.29	4090.27			1738.82			13180.2			3554.63								8931.9		2544.34		2814.77			9069.75		6344.79		4143.47	3456.6			3774.43	9396.4		6344.62	11224.4		4738.15	9620.19		3628.39
A0A0C4DH24	IGKV6-21	Immunoglobulin kappa variable 6-21	_YASQSFSGVPSR_	33419	53103.2	171260	71626.5	427104	50550.4	162168	174970		306088	68484.5	87821.8	100011		205679	30480.6	43506.4	154024	88630.1	72367.9	50712.8	132862	112582	223891	18330.4	66566.6		56940.9	75884.2	93672.9	56290.6	35518.8	366559	298152	250607	188239	34346.2	56428.1	62049	58725.8		114590	119934	196007	246362	29385
A0A0C4DH25	IGKV3D-20	Immunoglobulin kappa variable 3D-20	_LLIYDASSR_	1.22767e+06	357219	1.82776e+06	1.04451e+06	1584722	575772	1.46085e+06	2.5984e+06	995187	943929	871863	644536	1152280	845024	1.31805e+06	1251085	400334	468664	935522	624134	886224	473704	777366	348427	323797	496856	690028	857085	1232997	789403	758110	608389	1.24708e+06	1.16202e+06	715356	468590	2.09108e+06	794812	389286	865156	935217	1239904	1.07095e+06	1.66019e+06	1.3477e+06	865554
A0A0C4DH25	IGKV3D-20	Immunoglobulin kappa variable 3D-20	_ATLSC[Carbamidomethyl (C)]GASQSVSSSYLAWYQQKPGLAPR_						413.439	15798.7		2240.1	2798.31		6355.57	5690.61					1506.62	4388.47			7123.2			7785.58				3795.34	2788.35	4624.17	1036.34	22483.3	15546.2					1268.65	2119.99						3172.53
A0A0C4DH29	IGHV1-3	Immunoglobulin heavy variable 1-3	_DTSASTAYMELSSLR_	6460.57			36108	29033.1		32408.3	18304.8	17341.7	19267.4	16942.5	23842	24252.6	1995.98	21876.4		12707.2	57275.4		21941.3	13607.7		11256.4	9727.41		25012.5		30957.1		19537.4			50186.2	55095.2	20069.6					41302	9352.41	10431.8	19960.8		8220.05	24320.3
A0A0C4DH29	IGHV1-3	Immunoglobulin heavy variable 1-3	_ASGYTFTSYAMHWVR_				5419.43	1468.48		5451.22	2067.1	4600.11		2253.6		4588.94					5840.97		1688.11						1820.88		2218.15					3920.3	7948.39						3299.96	1488.06	1088.3	4036.83		2944.5	2371.52
A0A0C4DH29	IGHV1-3	Immunoglobulin heavy variable 1-3	_DTSASTAYM[Oxidation (M)]ELSSLR_	659.369						707.114	307.325	707.195	870.933		1819.38								2460.43	3084.81			859.328		1	491.768			2274.2						5907.28
A0A0C4DH29	IGHV1-3	Immunoglobulin heavy variable 1-3	_ASGYTFTSYAM[Oxidation (M)]HWVR_	377.762	393.389							889.896		4002.95					2963.04								877.028																12088.7	688.769
A0A0C4DH29	IGHV1-3	Immunoglobulin heavy variable 1-3	_LEWMGWINAGNGNTK_																		4039		500.583													1992.16	16920						5437.7
A0A0C4DH31	IGHV1-18	Immunoglobulin heavy variable 1-18	_VTMTTDTSTSTAYMELR_	18101	25994.5	115297	115978	66923.5	7119.22	218046	65257.4	39586.9	21070.8	76276.9	16416.6	5297.06	20170.2	50005.7	3491.48	12108.8	98341.9	88392.9	19806.4	14819.4	20144.1	46329.4	15987.1	13605.4	20261.9	15726.5	39914.3	28860.7	34527.3	29064.3	25305.7	81103	154011	54077.3	10594.3	3902.82	30880.8	11383.9	63478.7	49564	68629.5	7907.17	151581	80076.8	7213.11
A0A0C4DH31	IGHV1-18	Immunoglobulin heavy variable 1-18	_VTM[Oxidation (M)]TTDTSTSTAYMELR_	19217.9	15133.3	4105.1	2833.97	595.702	5344.13			19770.3	8428.85		14656.8		11046.3		458.978	12926.5	3010.97	3268.15	16228	16747	11610.4	2101.57	11974.2	6909.98		12013.7		13300.1	24374.3	20318.3	10978.2	4182.42	8415.22	11924.7	7706.89	2311.27	18225.5	6750.18		36534.4	12907.4	702.191	11891.9
A0A0C4DH31	IGHV1-18	Immunoglobulin heavy variable 1-18	_ASGYTFTSYGISWVR_	5443.88	6144.21	30621	21721.8		9447.97	38211.1	18268.8	18640.3	5757.58	14999.2	14669.1	14231.3	19120.1	14584.5	6413.61	14958.6	7679.31	9603.95	10014.4	13044.5	12134.4	5272.45	8447.67	8162.41	2439.78	8091.81	17857.5	2203.04	9915.93	21560.5	6379.17	21977.2	34733.1	8497.07	5841.59	14417.3	5466.32	6114.37	11893.4	20327.8	16113.7	6456.66	18471.3	14111	15636.8
A0A0C4DH31	IGHV1-18	Immunoglobulin heavy variable 1-18	_VTMTTDTSTSTAYM[Oxidation (M)]ELR_	18850.1	13881.8				3623.27			16453.6	10281.5		9257.02		6407.84			5938.37			20045.7	12942.9	10757	1175.13	9527.65	8875.08		8896.59		8263.08	26454	16165.3	7724.95			26101.8	9816.11		23611.5	5822.84		29483.5	18247.5			1423.82
A0A0C4DH31	IGHV1-18	Immunoglobulin heavy variable 1-18	_VTM[Oxidation (M)]TTDTSTSTAYM[Oxidation (M)]ELR_	12457.2	7971.85				1923.42			6048.89	5075.96				7622.12			7777.43			10781.6	13888.6	4394.48		1870.87	1440.62		3307.2		3581.5	12202.2	7650.57	2831.94			13200.9	3645.58		5017.79			14721.7	5068.26
A0A0C4DH31	IGHV1-18	Immunoglobulin heavy variable 1-18	_SLRSDDTAVYYC[Carbamidomethyl (C)]AR_			58137.6	89529.6	68587.5		68069.2	47810.7			54156				44072			1808.89					2060.9	2096.82				33370.6					15221.8		3382.01			2888.84					18226.7	6597.76	103582	15040.7
A0A0C4DH32	IGHV3-20	Immunoglobulin heavy variable 3-20	_AEDTALYHC[Carbamidomethyl (C)]AR_	1	2794.02	2102.21	15949.3			9458.18							13043.7	42024.3				2522.8			2331.21		868.964		2829.78	9618.7	2932.43		5107.51			7567.68	12868.5			20414.3			6599.66		4271.56	20885.4		33670.2	5212.15
A0A0C4DH32	IGHV3-20	Immunoglobulin heavy variable 3-20	_LSC[Carbamidomethyl (C)]AASGFTFDDYGMSWVR_			6347.44					6335.74															3559.85										852.884	18380			6384.85							4376.36	6388.27
A0A0C4DH32	IGHV3-20	Immunoglobulin heavy variable 3-20	_LSC[Carbamidomethyl (C)]AASGFTFDDYGM[Oxidation (M)]SWVR_																											4097.08												1079.91
A0A0C4DH33	IGHV1-24	Immunoglobulin heavy variable 1-24	_VSGYTLTELSMHWVR_	1020.99		36666.3	21382.1	1405.43	436.581	7639.9	6857.87			3340.67	1226.57		1540.67		10055.9	799.678	7644.73	4732.42	3243.17	742.635	6718.75		570.336		3264.41	1429.99	1575.36	3087.93	4362.99	12347.6	1501.64	3702.16	29685.7	6299.87	3423.91	5591.71	14807.1	14415.1	2028.1	19281.1	4892.29		11622.2	12053.4	10365.6
A0A0C4DH33	IGHV1-24	Immunoglobulin heavy variable 1-24	_VTMTEDTSTDTAYMELSSLR_			91026.4	17580.4	29601.5		17635.4	19631.1	14065.4	2962.83	104105	6122.44	16213		29758.4	7343.47		10524.4	9479.22	6513.95			4362.69	5263.48	2062.59	5629.54	5294.09	23182.4	4523.83	9366.85	9883.85		19388.3	57541.3	6689.82	5601.46	20863.7	80849	16665.5	8954.12	23010.3	11591.1	7543.56	50939	18241.6	20875.4
A0A0C4DH33	IGHV1-24	Immunoglobulin heavy variable 1-24	_GLEWMGGFDPEDGETIYAQK_	57809.2		65687.6			112442	23988.7	176589	357058	170998	26723.9		2395.04	433059	144830	111560		18472.6	20654.1	188546			25213.5	55758.1	629577		33455	47356.8	395236	53591.9	15232.7	196315	3792.74	46437.6	232963	55545.6	25769.4	39920.4			24584		62568.4	7546.93	21971.8	68629
A0A0C4DH33	IGHV1-24	Immunoglobulin heavy variable 1-24	_VTM[Oxidation (M)]TEDTSTDTAYM[Oxidation (M)]ELSSLR_	3002.7					974.539	2995.12		4005.78	2743.64										2457.37	2501.5	1277.19		5316.07	782.358	12577.7	4415.31	2722.66	2026.34	11656.1	3548.72			13450.5	871.06	2475.47		21512.8	3144.55		5094.18
A0A0C4DH33	IGHV1-24	Immunoglobulin heavy variable 1-24	_VTM[Oxidation (M)]TEDTSTDTAYMELSSLR_		1977.28							11504.3	1769.93		11726.3					3182.55			8612.63	1979.66	14935.3		13988.8			15631.6			20034.3	9149.73	9105.45			8041.12	10856.9		55630.4	23184.9			7924.82
A0A0C4DH33	IGHV1-24	Immunoglobulin heavy variable 1-24	_VTMTEDTSTDTAYM[Oxidation (M)]ELSSLR_	2552.74								5967.29											2865.28	5478.72	2595.34		1524.7			4772.38			6100.6	5753.23					2448.66		23115.9	5128.23
A0A0C4DH33	IGHV1-24	Immunoglobulin heavy variable 1-24	_VSGYTLTELSM[Oxidation (M)]HWVR_																													4717.58		9642.92							4660.71	5286.5		10115.9
A0A0C4DH34	IGHV4-28	Immunoglobulin heavy variable 4-28	_LSSVTAVDTAVYYC[Carbamidomethyl (C)]AR_	14151	10054	34778.9	13508.6	19766	8788.11	15668.4	38235.2	29371.3	15043.9	11198.3	18702.5	15106.7	22688.3	7292.8	10211.1	13462.2	21689.1	13532.2	9845.13	22605.3	12428	26652.9	21531.1	8352.53	19367.3	36616.4	13964.6	13161.6	22282.2	27245.6	12366.7	8429.76	20816.8	14358.5	19343.9	24782.3	15838.5	9622.94	8033.95	30492.7	27144.3	14921.9	38493.5	17751.6	13944.9
A0A0C4DH34	IGHV4-28	Immunoglobulin heavy variable 4-28	_VTMSVDTSK_	107818	126199	167745	176568	107776	108092	127215	190971	316620	114019	54628.9	95957	248522	56343.4	146184	116069	110740	104863	321439	136019	101518	126204	125341	120253	106708	103211	262636	131745	285121	200208	211725	145135	117501	535004	209175	161802	356248	182307	97577	145673	184183	228380	177635	522888	113728	158992
A0A0C4DH34	IGHV4-28	Immunoglobulin heavy variable 4-28	_VTM[Oxidation (M)]SVDTSK_	55219.4	14755.9	3486.39		796.213	11956.3		4318.79	39880.7	28761.9		26195.6	3027.98	60366.4	3272.79	2862.21	21210.3	1539.21	8477.04	33899.7	17065.4	52313.6	3924.45	16963.4	29943	2798.82	32476.3	3847.11	74966.5	24532	76104.5	25606	2644.18	14943.4	24049.6	22463.3	9967.02	48570.3	15544.9	3726.82	93734.7	23540.4	10565.9	20149.2	1648.05	1526.51
A0A0C4DH34	IGHV4-28	Immunoglobulin heavy variable 4-28	_VTMSVDTSKNQFSLK_			6622.87	17280.3	10227.1		17180.3	20203.5			8267.79		2131.56		3178.82	1243.32		1428.87	872.668				1401.29			2201.59		9289.09					4704.96				635.93						1951.53	1188.79	15989.1	5790
A0A0C4DH35	IGHV3-35	Probable non-functional immunoglobulin heavy variable 3-35	_AEDTAVYYC[Carbamidomethyl (C)]VR_	68320.8	98351.9	109023	142005	125336	91437.9	197161	128522	143126	164710	96661.9	125641	167696	292372	149140	46688.9	62154.6	130442	155752	93003.8	116295	89414.6	59509.8	67034	90798.8	96539.9	138779	126420	192626	138689	55793.8	71460.8	219160	271651	102889	55227.9	340346	65336.3	51722.6	61190.2	119790	138374	150082	270372	97841.4	54054.9
A0A0C4DH35	IGHV3-35	Probable non-functional immunoglobulin heavy variable 3-35	_GRFIISR_			4518.59	6052.63	12510		7633.78	8578.11			6018.4				815.824											803.595		4201.21					1513.43												6245.38	741.523
A0A0C4DH35	IGHV3-35	Probable non-functional immunoglobulin heavy variable 3-35	_THYADSVK_						872.522													143.338	818.337	78.7838		197.788	100.639	3789.31	1			1857.59				959.282								2753.63
A0A0C4DH36	IGHV3-38	Probable non-functional immunoglobulin heavy variable 3-38	_NTLYLQMNNLR_	41292.9	52628.8	117424	91967.6	72636.5	100939	85291.1	95511	59487.8	83950.5	71861.2	59123.1	157049	112652	135245	22319.7	38258.6	84394.9	187105	24262.9	26122.2	37082.6	94302.2	27019.1	46562.9	67363.2	67446.6	112400	70339.4	92622.5	52727.6	34158.8	70697.5	194665	129093	47443.6	77993.4	44782.6	41753	136117	53932.9	116471	255250	154757	52591.5	55829.6
A0A0C4DH36	IGHV3-38	Probable non-functional immunoglobulin heavy variable 3-38	_AEGTAVYYC[Carbamidomethyl (C)]AR_	21586.6	5731.04		7675.43		6694.13	5453	21322.6	8437.87	12163.9	12053.8	8105.84		16620.5			11713.3		6187.26	9494.28	12768.2	10461.5	4993.06	13421.5	3743.69	2768.09	7578.28	42887.7	13427.5	25091.3	10388.6	14225.3			7831.81	9809.28	31285.1	5076.51	2861.79	18094.5	14423.9	6498.17	2674.33		5642.95	3721.21
A0A0C4DH36	IGHV3-38	Probable non-functional immunoglobulin heavy variable 3-38	_NTLYLQM[Oxidation (M)]NNLR_	47168.9	50065.8				92300.1			34306.2	65047		49409.4	9298	67457.5		1681.89	30177.1		11992.4	15180.8	33684.5	28924.4	6159.38	30050.2	31967.7	3558.3	44402.8	5859.51	38346.4	69023.9	33917.2	18776.9		10366	87697.4	36744.3		30318.4	19861.6	6935.54	30700	43647.7	11113.1	7003.21
A0A0C4DH36	IGHV3-38	Probable non-functional immunoglobulin heavy variable 3-38	_DNSKNTLYLQMNNLR_			8180.09	14529.4	10976		26293.5	24734.1			8160.65		8537.54		12977.7			3691.79								1939.22		46024.6	1087.25				7343.03										6370.7		15937.7	5623.55
A0A0C4DH38	IGHV5-51	Immunoglobulin heavy variable 5-51	_GLEWMGIIYPGDSDTR_	12355.7	14174.6	128196	74092	30359.8	744.225	96597.8	60084.4	59706.8	10290.1	46376	31117.7	112728	19278.2	121766	45104.7	29713.8	85985.4	112719	19966.5	11915	4382.09	54409.9	13683.4	22631.4	49775.9	19812.4	67887.2	52971.7	24170.1	37751.7	3182.84	72984.8	447192	18254.8	11279.4	97229.6	44304.3	17139.9	126228	73334.5	21676.3	82817.9	302295	40941.6	104229
A0A0C4DH38	IGHV5-51	Immunoglobulin heavy variable 5-51	_ASDTAM[Oxidation (M)]YYC[Carbamidomethyl (C)]AR_	45866.4	51756.8	13384.1	17476.2		28869.9	22769.4	3593.68	146068	35825	12760.5	107808	8394.73	34649	13640.7	2384.41	47059.6	4941.02	7956.99	70211.4	51844.1	94414.5	2985.81	48694.1	56771.2	4469.94	65468.3	9783.47	62026.3	82763.9	40158.7	20873.9	7328.78	24193.8	36160.3	70587.9	20820.9	45036	13923.3	2992.01	120453	81508.8	5072.62	39284.9	6833.64	5607.99
A0A0C4DH38	IGHV5-51	Immunoglobulin heavy variable 5-51	_YSPSFQGQVTISADK_	87042.9	141416	308803	110618	65169.8	106716	226719	91595.3	173149	168391	124700	175246	108071	344489	174079	113360	244618	219591	278478	122419	141572	204405	134041	112090	119867	71928.8	203691	104288	96739.5	257177	117201	85963.2	165547	649005	220374	121756	266326	287743	109552	317112	172697	292061	201720	252279	110228	165092
A0A0C4DH38	IGHV5-51	Immunoglobulin heavy variable 5-51	_ASDTAMYYC[Carbamidomethyl (C)]AR_	61517.1	56657.6	382666	430503	120308	80535.7	255260	122286	113004	58492.4	278524	195213	203748	133748	425301	82824.8	79763.5	258895	131327	74339.5	82266.8	102402	126160	46808.5	84520.3	185458	82914.5	177019	64392.7	201333	106461	42972	187458	570032	81955.8	65646.5	165912	68907	34764	195358	68568	185256	118555	334627	122620	87246.9
A0A0C4DH38	IGHV5-51	Immunoglobulin heavy variable 5-51	_GLEWM[Oxidation (M)]GIIYPGDSDTR_	39935.2	37961.9	11450			35484.3	1462.25		67198	40654.5		55271.4	8794.26	108564	7586.18	6236.62	49432.2	5409.26	8716.18	31281.2	48906.4	71772.2	8883.55	46734.2	27663.2	8252.11	50656.3		43022.9	79384.8	71292.9	20064.9	6579.03	31043.8	55223.2	23988.9	18526.9	77908.7	32832.8	6655.49	61765.8	57259.2	6874.16	15853.3		1939.93
A0A0C4DH38	IGHV5-51	Immunoglobulin heavy variable 5-51	_SISTAYLQWSSLK_	76651.9	100205	251648	253033	158794	93119	393954	193038	295391	178593	165280	137662	295669	335023	198553	93821.6	192658	282607	256887	87364.1	158920	120209	135822	105104	79652.4	207638	101450	208541	142089	183639	321134	132570	358041	1.04188e+06	282220	215227	200717	203936	126663	287445	186288	253662	197312	434288	146075	291984
A0A0C4DH38	IGHV5-51	Immunoglobulin heavy variable 5-51	_GSGYSFTSYWIGWVR_	2114.97	3466.32				4781.78	2628.1		4456.24			6230.16	1109.94	4113.4		2195.64	3196.53	616.59	1773.91		2539.96					4171.33	1278.35			4281.99	7976.18		847.196	6553.41	1253.29			3894.28	373.234		766.37	500.27		4679.91		2870.31
A0A0C4DH43	IGHV2-70D	Immunoglobulin heavy variable 2-70D	_ALEWLAR_	79552.5	95198.3	743881	257656	267147	3917.47	167111	301179	807008	139248	105812	107365	240457	30153.1	525418	114437	163746	1298.14	114802	200143	181918	246990	318759	57656.4	174865	132887	75496.1	419537	606762	347557	168184	2462.49	167466	27658.4	264635	150426	336599	169686	62653.2	317830	536333	377706	183763	669922	537839	436040
A0A0C4DH43	IGHV2-70D	Immunoglobulin heavy variable 2-70D	_ESGPALVK_	3349.46	7872.99	12414.6	15688	14049	1596.95	22497.7	7103.82	13769.7	5857.49	6704.36	6901.68	3199.07	7445.36	31836.5	5779.42	6287.67	1425.47	4825.12	4457.15	5319.47	8254.6	4997.04	5913.94	1825.2	6949.75	9045.27	16171.1	15980	15410.5	8153.99	2921.37	4275.21	2477.97	6714.14	5501.51	7665.74	5049.29	11512.9	11887.2	10778	8992.09	3082.21	11934.1	6433.02	7671.37
A0A0C4DH43	IGHV2-70D	Immunoglobulin heavy variable 2-70D	_NQVVLTM[Oxidation (M)]TNMDPVDTATYYC[Carbamidomethyl (C)]AR_	17092.4								34565.7	8670.62			2148.64				11633.3	3827.54		12803.9		16095.6		7424.23	11243.5		10726.2				9742.57	5421.56					7168.23	13514.6	11089.1			17207.2			4787.98	2380.76
A0A0C4DH43	IGHV2-70D	Immunoglobulin heavy variable 2-70D	_IDWDDDKFYSTSLK_	2803.64	3499.37	16969.2	12590.5	11927		3754.02		17688.9	3336.88			2691.62		23889.3	3016.51			7423.16	4930.51		4584.82	17118.4	1281.17	2229.07	1749.63	2645.31	2032.37	8560.51		6004.01		2482.98	1608.36	3979.93		3349.63	411.482		3173.6	24146.9	13838.8	1019.04	15560.8	10736	5456.29
A0A0C4DH43	IGHV2-70D	Immunoglobulin heavy variable 2-70D	_NQVVLTMTNM[Oxidation (M)]DPVDTATYYC[Carbamidomethyl (C)]AR_													1073.58						12265.1			18039.2																			27934.2	20211.5
A0A0C4DH43	IGHV2-70D	Immunoglobulin heavy variable 2-70D	_NQVVLTMTNMDPVDTATYYC[Carbamidomethyl (C)]AR_			52970.8	73715.5				35700.7		2851.46						22658.3		25821.8										38614	3456.41	9138.33			38966.9	15286.3			68510.4								53907.2
A0A0C4DH43	IGHV2-70D	Immunoglobulin heavy variable 2-70D	_LTISKDTSK_			18787.6	11987.8	6100.38		16787.2	6683.47			11439.7				7919.77			208.519								975.138		12797.6	983.212				3649.32												14678.1	3571.13
A0A0C4DH43	IGHV2-70D	Immunoglobulin heavy variable 2-70D	_NQVVLTM[Oxidation (M)]TNM[Oxidation (M)]DPVDTATYYC[Carbamidomethyl (C)]AR_	22879.6	13405.6				4722.88			12509.8	13028.1		9120.71		15750.6			6455.79			9072.59	25453.1	21270.8		10422.9	7301.57		15834		7230.72	24994.8		2853.19			30755	16321		10651.2	2064.11		19468.8
A0A0C4DH43	IGHV2-70D	Immunoglobulin heavy variable 2-70D	_DTSKNQVVLTMTNMDPVDTATYYC[Carbamidomethyl (C)]AR_			31631.3	40818.9	10411.6		31331.9	16280.7			43025.5				16513.1													20277.4					8886.09												22285.2	6427.84
A0A0C4DH43	IGHV2-70D	Immunoglobulin heavy variable 2-70D	_FYSTSLK_	1423.17								7417.38											2306.41									3946.65						5165.97						8985.07
A0A0C4DH43	IGHV2-70D	Immunoglobulin heavy variable 2-70D	_VSWIRQPPGKALEWLAR_			5779.6	5260.56	7344.03										800.244																														3796.8
A0A0C4DH55	IGKV3D-7	Immunoglobulin kappa variable 3D-7	_ASQSVSSSYLSWYQQKPGQAPR_	115363	25886.7	772040	766660	294873	167973	1.55535e+06	269566	95836.7	151991	586335	375857	549836	180164	1.08726e+06	154159	320443	161511	435064	454020	131449	371463	29457.1	28058.5	136350	101584	44678.9	278598	39969.7	478428	121387	288925	728983	1.33482e+06	55418.3	153476	372463	533317	299091	306830	515394	141388	523746	165167	785864	231080
A0A0C4DH67	IGKV1-8	Immunoglobulin kappa variable 1-8	_ASQGISSYLAWYQQKPGK_	22317.3	13495.2	41261.9	18743.1	7620.19	15574.3	17217.3	19290	37181.8	23844.6	9946.48	56651.1	33380.2	46005.5	26261.4	15485	16114	11059.6	41768.7	18093.6	29484.1	46314.3	21959	16164.7	18207.7	10844.3	36723.6	14977.5	73705.5	29759	44271.8	27717	20636.9	98933.2	30203.5	32999.8	33207.9	49327.9	35553.8	27187.3	36726	59339.6	31213.9	72066.6	18774.6	20414
A0A0C4DH67	IGKV1-8	Immunoglobulin kappa variable 1-8	_LLIYAASTLQSGVPSR_	110232	118390	193235	89268.2	95844.8	129649	174326	180623	305657	177247	88716.4	252947	123158	378977	146970	70983.3	185404	76871	239818	101727	255659	231823	196799	158815	127707	90003.4	185628	207406	188732	241521	169641	201570	187989	372192	224477	160651	292182	287546	142737	233038	211160	332367	198264	505433	137228	115251
A0A0C4DH67	IGKV1-8	Immunoglobulin kappa variable 1-8	_MTQSPSSFSASTGDR_		14830.3	183782	137779	32428.9	13677.7	53907.4	49910.2	26823.7	26347.9	34491.7	23310.5	31281	41911.7	36716.4		19323.9	32851.8	50728.2		34791.9		40229.7	59477	28362.1	59606.9	34416.3	20001.2	7883.05		26495.9	14506.4	12226	39386.3	22891.7	20950.6	7341.41	6597.21	732.348	60988.4			55468.7	44916.7	30480.8
A0A0C4DH67	IGKV1-8	Immunoglobulin kappa variable 1-8	_ASQGISSYLAWYQQKPGKAPK_		1735.2	98400.8	32620.8	11938.8		59747.8	36038	16306.2	4465.78	47217.1	712.511	16396.1		35322.6	8289.06		8672.81	25705.7	10834.8		8560.58	12239.8		2706.58	11032.5		28811.5	4341.28			822.607	49016.9	35034.6			11047.9			6750.83	14725.9	3861.83	32689.3	34575	59739.2	34723
A0A0C4DH67	IGKV1-8	Immunoglobulin kappa variable 1-8	_ASQGISSYLAWYQQK_	32047.2		11109.5			3607.97	13005			1512.92		8158.95	5030.82	7106.97						1141.63	9461.76	15594.1	3619.39			9247.5	12498.3		4061.08	11249.9		6299.86	4254.8	6148.66	11805.7	2624.83		9718.5	1281.02	9818.17	2667.49	10087.8	3249.88	20811	4132.4	5269.37
A0A0C4DH67	IGKV1-8	Immunoglobulin kappa variable 1-8	_M[Oxidation (M)]TQSPSSFSASTGDR_									1154.02	2648.78				3235.58							7392.51			9763.9							485.911
A0A0C4DH73;P01611	IGKV1-12;IGKV1D-12	Immunoglobulin kappa variable 1-12;Immunoglobulin kappa variable 1D-12	_ASQGISSWLAWYQQKPGK_	11699.5	18428.1	13406.8			20313.4		14213.3	41032.4	19485.4		13290.9	24132.3	42402.2	15693.6	8959.31	14663.5	18326	23680.9	15411.8	34013	25349.2	6674.32	12698.4	20802.1	17086.4	50661.9	7447.67	14113.5	27643.2	38194.2	25925.4	15130.7	28699.8	23844.1	23198.7	29322.1	35844.7	21392.2	24133.7	50505.2	46025.4	12622.6	80215.2		1883.18
A0A0C4DH73;P01611	IGKV1-12;IGKV1D-12	Immunoglobulin kappa variable 1-12;Immunoglobulin kappa variable 1D-12	_LLIYAASSLQSGVPSR_	155866	165997	689212	195634	225544	233829	577168	286257	435527	255125	226946	399929	284605	556607	300179	117582	274388	346810	508399	163286	219026	129303	146655	283052	144324	139594	228721	380588	415648	186854	318375	401953	496065	709212	443169	202681	510407	466440	256095	577307	425108	226644	457042	755647	344912	442662
A0A0C4DH73;P01611	IGKV1-12;IGKV1D-12	Immunoglobulin kappa variable 1-12;Immunoglobulin kappa variable 1D-12	_ASQGISSWLAWYQQKPGKAPK_	7671.69	5063.17	28938.7	21179.5	13378.3	1548.35	58528.6	21779.4	9948.14	3142.05	19673.7		11178.1	4102.16	14507.8	16521.2	837.037	8650.89	13130.8	7199.4		12260.7	17177.5	2647	3472.64	13492.9		29400.5	6631.19			4433.28	18694.5	6374	5322.96	1187.48	28648.3			32903.8	9234.27	6876.96	14850.5	20599.6	38977.7	10771.1
A0A0G2JMI3	IGHV1-69-2	Immunoglobulin heavy variable 1-69-2	_VTITADTSTDTAYMELSSLR_	1462	2283	55037.1	34666.3	10314.5	4054.27	22266.8	12903.2	16056.1	4427.52	10586	2449.55	2476.35		22082	2996.06	2620.45	19022.5	16908.8	10990.4		7364.8	6869.32	5051.79		6939.84	18174		34392.6	1880.35	10558.6	3465.71	13344.8	59339.5	6228.96	6425.47	21367.9	10019.6	3039.69	10468.8	20797.5	13308.9	3161.69	41847.9	18526.6	13767.1
A0A0G2JMI3	IGHV1-69-2	Immunoglobulin heavy variable 1-69-2	_VTITADTSTDTAYM[Oxidation (M)]ELSSLR_		1260.37							11950.3											1975.85		2285.92		2072.6			8156.8		5760.8		3920.17				4088.27	7993.67		5941.82	10256			9634.6
A0A0G2JS06	IGLV5-39	Immunoglobulin lambda variable 5-39	_SGINVGTYR_	7333.86	16906.9	15188.4	39821	16194.2	26603.3	16834	9654.04	9544.99	7250.41	7572.25	16622.5	46140.2	14580.7	63094.7	25037	17539.3	9312.13	26451.6	15207	5110.69	17554.2	8709.54	6023.72	27856.1	5771.02	39060.7	20270.6	24423.5	27467.3	128248	6950.82	23725.4	40017.9	28898.7	35224.6	21498.5		14403.7	31760.2	17032.2	45415	34916.4	38457.1	11724.8	15396.2
A0A0G2JS06	IGLV5-39	Immunoglobulin lambda variable 5-39	_YKSDSDKQQGSGVPSR_	1491.67	2744.03	18150		2954.21	5130.46	18500.7	2990.9	5517.03	4388.16	12612.2	2034.63	15275.7	7107.77	14707.7	9535.62	2927.3	6729.95	26650.9	5422.19	1359.58	2824.32	4993.66	2124	7540.56	10189.6	2271.14	7226.86	3819.31	2486.65	14477.1	3169.61	13338	10250.9	4368.35	4295.59	11119.2	1291.89		11959.5		5227.84	24392	11209.3	4855.47	4343.9
A0A0G2JS06	IGLV5-39	Immunoglobulin lambda variable 5-39	_QQGSGVPSR_	6585.79	10080.7			1664.87	21540			6062.33	12810		14947.1	21630.9	28398.2		8674.99	14717.9	3879.72	25018	8309.43	19144.6	15663.6	4688.82	9792.6	24147.1		36873.5	3921.92	7994.97	31595.9	6767.3	16852.7		7035.7	26719.1	40892.6	7278.77	4038.18	26211.2	22313	9674.86	39824.8	11506.5	14888		4976.28
A0A0G2JS06	IGLV5-39	Immunoglobulin lambda variable 5-39	_SDSDKQQGSGVPSR_	4803.37	9392.31	17024.5			6368.09	1187.15		7270.63	4592.13	1229	8056.18	18752.5	86883.7		11893.7	1229.24	2445.46	6862.83	1736.86	4093.75	5160.16		2062.75	5301.78	8575.49	9210.75	7830.97	2187.09	5961.21	28479.5	3572.6	11848.8	3160.14	13359.6	17715.9	3527.13		6798.61	7077.92	2843.17	18813.2	8685.94	8514.02	949.685	2553.94
A0A0G2JS06	IGLV5-39	Immunoglobulin lambda variable 5-39	_IYWYQQKPGSLPR_					7372.26						5250.26												2694.26																		2268.55	8688.58				8542.43
A0A0J9YVY3	IGHV7-4-1	Immunoglobulin heavy variable 7-4-1	_QAPGQGLEWMGWINTNTGNPTYAQGFTGR_					5121.55								25116.2													12846.3							36855		9313.07						14229.5		98530.6	61390.7	18988.1	9930.88
A0A0J9YVY3	IGHV7-4-1	Immunoglobulin heavy variable 7-4-1	_ASGYTFTSYAMNWVR_																																	9073.25										45654.6
A0A0J9YX35	IGHV3-64D	Immunoglobulin heavy variable 3-64D	_DVQC[Carbamidomethyl (C)]EVQLVES[Hex]GGGLVQPGGSLR_	13239.1	20968.4	16832.7			6885.58	70608.5	3150.55	13207.4	37344	12351			30746.9			7611.34	573.068	633.664		19470	15933.4	404.206	22808.4	20649.5		40023.7		17935.4	38900	15885.8	20678.1	35881.5	33051.7	36728	14048.6		25680.5	19633.7	20162.8	12432.9	42768.8	33440.5	39548.4		16311.5
A0A0J9YX35	IGHV3-64D	Immunoglobulin heavy variable 3-64D	_NTLYLQMSSLR_	86886	71046.8	271653	149354	66019	104470	280098	84307.8	189388	257309	74112.3	125343	396516	236080	333791	89779.7	104265	229055	293050	45242.2	38238.4	85859.5	161871	81052.5	59376.2	86825.5	159001	102731	171174	176718	104295	234422	167689	387204	141898	157881	200753	157974	61243.4	320679	70210.5	185350	312040	359750	172772	158749
A0A0J9YX35	IGHV3-64D	Immunoglobulin heavy variable 3-64D	_AEDTAVYYC[Carbamidomethyl (C)]VK_	14556.9	29581.3	526.496			59372.3	30791	31915.4	21425.3	32928.7	12593.1	47796.2	38128.6	73007.6	53361.4	12778.4	10337.3	34692.7	31430.1	23968.2	20060.4	19609.2	15561.1	34699.7	10987.2	17432.1	42283.2	47005.1	21000.5	49069.6	9548.62	21574.3	35220.6	34371	24047.8	25405	21805	23969.6	29577.1	15515.9	16412	41483.4	30798.1	59662.6	24916.4	14651.1
A0A0J9YX35	IGHV3-64D	Immunoglobulin heavy variable 3-64D	_NTLYLQM[Oxidation (M)]SSLR_	108142	31490.2				45787.3			91206.9	54676.3		25120.7		93108.9			38008.9			35222.2	4548.73	38240.4	815.479		33504.9		8378.8		60082.2		14062	36118.1			14906.6			77246.2			30185.7	7517.42
A0A0J9YX35	IGHV3-64D	Immunoglobulin heavy variable 3-64D	_DNSKNTLYLQMSSLR_			27586.4	27313.5	32018.9		45287.9	20216.8	4093.64		23957.8		13750.9		68833.8	2384.97		10372.2	2321.49				9003.04			13119.5		19767.5					28056.4				47043.3						18884.3	7207.46	18399	22153
A0A0J9YX35	IGHV3-64D	Immunoglobulin heavy variable 3-64D	_DNSKNTLYLQM[Oxidation (M)]SSLR_							3075.04																										5464.14										1219.62		2186.18
A0A0J9YX35	IGHV3-64D	Immunoglobulin heavy variable 3-64D	_LSC[Carbamidomethyl (C)]SASGFTFSSYAMHWVR_																817081
A0A0J9YXX1	IGHV5-10-1	Immunoglobulin heavy variable 5-10-1	_GLEWMGR_	8559.1	62649.4	173331	62812.6	112032	16816.3	154385	23811	170788	53386.3	19497.9	94236.9	279603	124703	303655	20921.8	20818.9	160246	34639.9	28879.3	24333.7	4218.06	47235.8	121837	12426.3	54859.1	16444.6	181756	24422.6	22165.5	21328.7	66676.3	130937	114920	13386.1	116172	89255.5	12015.4	5536.16	143807	17084.8	171909	70572.3	56311.2	42783.5	130327
A0A0J9YXX1	IGHV5-10-1	Immunoglobulin heavy variable 5-10-1	_GLEWM[Oxidation (M)]GR_	984.804	19997.6				1876.69			56740.2	13387.6		29297.4		45214.6			3099.31			8431.9	5219.88			39496.1	519.119					824.094	2046.49	14117.1				27214.2
A0A0J9YXX1	IGHV5-10-1	Immunoglobulin heavy variable 5-10-1	_IDPSDSYTNYSPSFQGHVTISADK_		7646.47					10350.6		14001.7	3676.77		4396.13	12557	11654.8				11955.5						7114.17								3727.05	20004.7			8987.2				3831.94		25187.2				15521.9
A0M8Q6	IGLC7	Immunoglobulin lambda constant 7	_TVAPAEC[Carbamidomethyl (C)]S_	34468.9	149795	43194	4108310	4397557	14479.5	149585	51210.5	164928	34004.4	136020	101051	168616	265947	100281	17152.5	34479.1	85317.3	62521.8	1720105	59695.9	94694.2	117549	114835	87046.2	69009.8	74218.3	199337	1.24042e+06	160530	94676.3	142880	182808	724545	100577	37614.4	70909.8	125206	134186	1391765	98060.2	1781796	41686.6	3.56478e+06	1244083	14618.5
A0M8Q6	IGLC7	Immunoglobulin lambda constant 7	_VGVETTKPSK_	2205.25	12945.6		24397.4	6954.25		7896.91		23395.2		19059.3	6204.65	10312	17277.8	21628.6			7477.89		4314.68	4975.07	2700.38	5210.57	13105.3	8321.92	3124.77	4529.74	8217.35	4272.42	13061.8	5646.91	8574.33	25853.8	31469.4	8515.04		2905.61	10558.7	6066.42		4255.57	5085.14	1808.91	5377.17	19686.3	8433.87
A0M8Q6	IGLC7	Immunoglobulin lambda constant 7	_ADGSPVKVGVETTKPSK_				32797.1	23330.5		8747.14	2680.13			7366.04				5235.95													5581.65					6135.5												20603.7
A2NJV5	IGKV2-29	Immunoglobulin kappa variable 2-29	_FSGVPDR_	860574	709044	2025741	543136	1.03837e+06	587506	771757	1.22297e+06	1.906e+06	2.15615e+06	591292	692132	1.72969e+06	1.26457e+06	731622	308003	489698	984427	1.39929e+06	778081	462382	1.26454e+06	844919	667443	778974	607339	926950	747454	1.34904e+06	2.01822e+06	1.4744e+06	1002275	934567	1.99182e+06	1.29965e+06	492932	1.02204e+06	806032	431120	1.0029e+06	1.85168e+06	2.3596e+06	1.07259e+06	1.58127e+06	622724	1.33075e+06
A2NJV5	IGKV2-29	Immunoglobulin kappa variable 2-29	_FSGSGSGTDFTLK_	1.26709e+06	1.19894e+06	2.49783e+06	1.23776e+06	1.26836e+06	952004	1.7599e+06	3920342	3133093	3102684	1095556	1.39386e+06	2791205	2.26558e+06	3.22353e+06	891590	988992	1.28988e+06	2.27643e+06	1.27408e+06	1.44472e+06	1.846e+06	1.36331e+06	1.22857e+06	1.51964e+06	1.34049e+06	1.05489e+06	2572638	2416179	3647333	1.44213e+06	1.21239e+06	1.92948e+06	3.42813e+06	2933595	1.23922e+06	2.20336e+06	2.01534e+06	534136	2.65909e+06	3.55459e+06	2.29896e+06	2.48608e+06	3.38435e+06	1.85588e+06	1.48598e+06
A2NJV5	IGKV2-29	Immunoglobulin kappa variable 2-29	_SSQSLLHSDGK_	8431.53	6576.24	36624.2	3367.06		4344.62	1848.44	7778.79	58668.4	41921.7	5101.95	7720.7	2194.79	17318.9	8947.97	5079.38	11885.3	11538.8	32833.9	10753.1		25414.8	9786.54	2709.76	11247.7	5454.33	5950.05	4894.23	22369.8	41809.2	25232.2	2391.15	1962.76	31904.5	3038.59	1730.67	9248.39	5481.03	1354.71	16946.5	36297.7	31421.8	6555.29	19874.6	4140.38	9353.31
A2NJV5	IGKV2-29	Immunoglobulin kappa variable 2-29	_TYLYWYLQK_		2019.39	6459.65						23816.2	26168.7		5293.37	55163.9	6713.27		2119.18			20459.4			4829.1	2022.19		9526	14554.2			5092.98	8360.57	19581.8			8737.82							27655.5	3923.66		5829.37		7058.97
A2NJV5	IGKV2-29	Immunoglobulin kappa variable 2-29	_FSGVPDRFSGSGSGTDFTLK_			76695.3	11848.5	16766.8		13549.2	70350.9			47128.7		3255.38		12586.7			1328.47	889.882				3886.31			5559.81		14895.4					1861.57										1773.4		17344.8	26821.5
A2NJV5	IGKV2-29	Immunoglobulin kappa variable 2-29	_PGQSPQLLIYEVSSR_																														11337
B9A064	IGLL5	Immunoglobulin lambda-like polypeptide 5	_ANPTVTLFPPSSEELQANK_	12772470	19632400	36967696	21780126	22758348	23717248	21014832	16774125	44508032	30844832	13442860	16119480	29472220	38886928	21896360	11792537	28534336	12030396	29145930	20067614	14464862	21595750	47817108	20594736	20233288	28302770	28626568	26342302	32978352	30574190	28007974	16327889	20519648	46325048	25571960	34474920	27267148	23289700	15257645	26241702	35946744	43083968	29203592	40230792	19038004	14852932
B9A064	IGLL5	Immunoglobulin lambda-like polypeptide 5	_VTVLGQPK_	392410	890290	4563709	4.86144e+06	7.44078e+06	932273	4.17725e+06	3.16699e+06	5.05574e+06	1725487	3.14694e+06	1.03257e+06	3.47033e+06	2.75087e+06	4.00073e+06	1.02149e+06	2.11767e+06	642501	2.13858e+06	3.08267e+06	660759	1.58839e+06	1.93897e+06	1017627	1.81871e+06	1.99495e+06	280515	3.44287e+06	3.09587e+06	366749	2.1707e+06	1.06833e+06	990755	4.3303e+06	309293	3.06989e+06	760257	1.55684e+06	215609	872992	2919148	2802015	977798	3.96213e+06	2811775	1413219
B9A064	IGLL5	Immunoglobulin lambda-like polypeptide 5	_ADGSPVK[Hex]AGVETTKPSK_	2209.52					6222.67	1855.89		1768.8	1136.97			1258.73				971.565		1353.56	2627.22				1068.07			5604.98	1947.11	831.718	1100.23	1474.13	764.143		4778.85		1592.41		1172.03		8766.44	3248.96			2775.25	902.195
B9A064	IGLL5	Immunoglobulin lambda-like polypeptide 5	_ANPTVTLFPPSSEELQANKATLVC[Carbamidomethyl (C)]LISDFYPGAVTVAWK_	2187.85	11387.9	1.41912e+06	2.163e+06	1.04157e+06	19928	1.0535e+06	1227128	26778.7	14475.6	1.10625e+06	8896.04	14434.5		896151	19313.4		4989.53	18064.7	12093.5	2464.75	12897.6	38576	8336.59	5083	97537.6	5345.37	789837	6875.09		18258.8		188496	13189.9	2540.73	10382	18608.7	2375.68	2682.94	6932.18	11345.7	7995.59	205775	32258.4	550916	132692
B9A064	IGLL5	Immunoglobulin lambda-like polypeptide 5	_AGVETTKPSK_		4688.93					1.69158			842.287				9812.01					1325.44	145460		2795.77		71662.1	372688	1			354972	3890.3		3123.54	4481.94				2475.77				767965	8524.04				6141.33
B9A064	IGLL5	Immunoglobulin lambda-like polypeptide 5	_ADGSPVKAGVETTKPSK_			68794.1	177397	111325		108249	43336.1	3211.86		172014				44178.8					1668.32					14683.5	10038.6		83476.3					7608.54										3741.18		98821.4	6801.25
B9A064	IGLL5	Immunoglobulin lambda-like polypeptide 5	_ATLVC[Carbamidomethyl (C)]LISDFYPGAVTVAWKADGSPVK_			25479	37613.8	18493.5		17533.2	13854.9			12454.9				12474.9													18058.9															8718.78		10127.9
O00151	PDLIM1	PDZ and LIM domain protein 1	_DFEQPLAISR_		1693.03				11529.1			5978.48	2930.36		4163.13	2612.69			3802.8		1932.77		2395.92	4691.39	4190.09		1998.36		1969.39	3932.85		4811.16		1833.9				3107.13							1976.72
O00187	MASP2	Mannan-binding lectin serine protease 2	_WPEPVFGR_	22912.9	21177.6	36908.4	31733.7	30976	14532.8	23513.1	13667	10752	15998.3	31811.4	26222.9	23939	28372	40943.9	15693.1	23025.9	28030	28419.6	17822.8	26820.9	14253.4	38134.3	16550.1	20869.5	34383.1	23751.4	27948.8	15138.4	28401.4	17481.3	9008.45	21340.8	18574.2	23460.5	24962.1	17889.8	17838.4	20901.8	26740.3	16605.9	14754.9	22197.4	17775.7	11577.4	20297.5
O00187	MASP2	Mannan-binding lectin serine protease 2	_WTLTAPPGYR_	20888.9	17362	27360.7	17702.1	13903.1	9988.66	12746.8	8477.02	8692.54	12851.2	14431.4	21361.8	28418.8	9382.48	21025.5	15261.2	18270.8	24050.5	23269.6	16184.6	18717.5	10279.9	21948.6	11030.5	18805	25384.1	18094.9	20884.4	12728.8	22923.1	16627.9	7348.28	22221.9	12931.3	20132.6	17004.5	16968.4	17345.6	17216.4	19626.8	13878	9896.89	21403.7	9829.4	7159.56	24131.2
O00187	MASP2	Mannan-binding lectin serine protease 2	_TLPHR[Hex]IETK_	532606	285759	642211	304859	772164	236147		725843	1447587	841330	223595	121240			323402	98898.4	463091	211660	161239	1.37853e+06	363748	648264	443404	231038	289145			357180	846941	284528	1.63296e+06	80407.8	106321	453996	372168	855680	249044		167383	159559	1.04384e+06	1.95436e+06	210291	659759	581881	313205
O00187	MASP2	Mannan-binding lectin serine protease 2	_LASPGFPGEYANDQER_	17251.5	10416.4	6361.45		6225.36				4106.21	8236.47		20608	13991.7	18373.6	8105.56	7967.19	19359.1	23205.9	20721.3	11792.4	27703.9	9906.86	10325.5	10353.7	15915.8	11785.6	16675.9	9072.43	11943.1	23340.5	14106.5		4861.35	8001.69	18290	18462	11348.5	12492.3	17486.3	16514.1	10242	7802.34	9983.07	6211.39		9191.38
O00187	MASP2	Mannan-binding lectin serine protease 2	_APGKDTFYSLGSSLDITFR_		2454.08	4817.86										4972.79					6297.98	4393.48				3562.28			4917.48		3030									1737.51						6353.96	1753.16		2717.31
O00187	MASP2	Mannan-binding lectin serine protease 2	_VLATLC[Carbamidomethyl (C)]GQESTDTER_	4390.76												2907.65	18916.2			7075.6			8798.54	24070.2						12775.5														3973.71
O00391	QSOX1	Sulfhydryl oxidase 1	_LAGAPSEDPQFPK_	11304.6	13297.7	20516.9	27976.2	31633.3	11459.9	19321.6	17489.6	11120.2	10202.9	16079.2	14153.7	13416.9	14982.4	24033.7	13618.3	10196.9	19235.9	15028.9	12029.4	14748.3	18128.4	12933	13285.3	11580.8	18424.4	11446.4	21031	12216.4	11019.5	10531.3	12020.5	10652.4	13950.2	18007.5	14450.2	10382.3	11119	10660.7	19790.2	7834.27	15144	13734	14759.3	18600.6	12501.1
O00391	QSOX1	Sulfhydryl oxidase 1	_VPVLMESR_	5930.54	6125.34	7847.54	12502.8	16639.7	5210.09	11046	11593.8	6657.53	4147.35	4618.83	4164.83	8645.74	8787.46	8659.88	11171.6	4098.19	19555.3	12164	4744.3	6608.46	9385.62	8677.16	7349.96	6532.79	15689	8527	10055.3	6897.55	6698.96	5446.93	8733.25	7535.23	10907.2	11029.8	7368.27	8824.98	6416.8	7555.96	11829.6		7989.55	8237.13	9911.22	13780.5	8379.46
O00391	QSOX1	Sulfhydryl oxidase 1	_AHFSPSNIILDFPAAGSAAR_	17784.6	10507.4	14663	11883.1	5324.86	6997.87	12226.1	7856.99	12711.9	10374			12171.3	21072.9	11532.4	12181.8	12306	8916.79	12999.8	9846.16		18106.7	11757.3	6872.5	12445.8	16826.7	12518.5	18051.9	14075.1	9691.84	11348.2	14956.9	7982.2	15911.1	9966.44	10018.2	8409.24		10160.1	16068.6	11885.5	15614.2	12197.9	8276.48	14631.8	10055.7
O00391	QSOX1	Sulfhydryl oxidase 1	_VLNTEANVVR_	11368.6	6720.08	5563.02	9496.97	11939.8	5854.99	6416.62	4999.36	6115.7	3751.08	5826.15	7800.54	5571.78	4095.49	8424.5	3025.27		7292.73	6632.14		8123.32	8031.78	5050.43	5433.86	4957.55	4814	7975.86		5647.85	5479.74		7941.59	4658.29	520.465	9356.29	7253.1	4572.89	9131.81	6360.58	7751.79	3970.89	6062	6926.61	5533.08	5312.37	4399.2
O00391	QSOX1	Sulfhydryl oxidase 1	_LDVPVWDVEATLNFLK_	2939.62	1976.18	2431.65	1227.55	1687.93	1994.88	1819.61	896.264	2372.55	1776.08	1962.14	1835.58	3711.43		3247.63	5209.44	2029.25	3618.05	2041.88	2098.12	1733.74	3200.84	4439.57	4381.07	1836.82	3653.26	2597.67	1844.29	2011.13	1973.41	1709.17	2165.64	1661.15	1682.36	3086.55	2024.63	2257.13	2677.27	2158.78	5084.73	1747.3	2443.14	3970.48	4937.26	2036.71	2532.03
O00391	QSOX1	Sulfhydryl oxidase 1	_NNEEYLALIFEK_	6126.26	3419.76		5569.06		4355.56	5075.22		3976.39	3253.45			2996.58	3939.11		1768.81	4853.62	1955.84	2719.66	4104.49	5515.49	5212.09	2864.03	3507.61	3678.18	3616.66	4720.82	2888.7	3118.56	4618.76	4399	4530.17		1522.28	5961.66	3869.48	3061.9	4904.35	3287.71	5821.44	2031.72	4752.04	2964.75	3922.16		1903.96
O00391	QSOX1	Sulfhydryl oxidase 1	_VGSPNAAVLWLWSSHNR_	4666.19	4887.97	2167.42			2742.51		1838.26	4440.05	3022.12		2308.16	2774.75	4840.37		3785.76	2337.42	2133.06	4088.42	2805.79	2692.97	5145.36	3021.76	3132.65	1678.07	3623.9	3538.53	1820.42		4031.91	3116.7	3709.9	1231.66	4599.45	4204.41	3179.62	3148.47	2030.15	2096.24	2338.29	2760.4	2762.05	1837.01	2686.77	1301.99	1096.4
O00391	QSOX1	Sulfhydryl oxidase 1	_EVALDLSQHK_	1242.12		4210.77	3907.09	6372.92	2375.37	4032.79	3772	2087.6		4268.19		3373.33		1727.42	3175.31		2274.55	2935.9		2708.12	3115.71	3158.96			3265.55	2276.66		1966.01	2095.25		2728.37	1523.03	3677.49	3591.71				2151.16	3540.69	1553.53	2284.64	2021.46	1743.25	4224.73	2834.6
O00391	QSOX1	Sulfhydryl oxidase 1	_FGVTDFPSC[Carbamidomethyl (C)]YLLFR_		2586.95								2080.41				6539.52			1964.23					4339.41			2732.07		6927.84		3270.66	3834.93		4535.01			4180.68	4566.27		2997.03	3568.75		2297.83	5736.88		5921.64
O00391	QSOX1	Sulfhydryl oxidase 1	_AAPGQEPPEHMAELQR_		1149.51	5552.7	13421.8		1423.29	5784.24	3704.06	2031.78											1128.62			271.341			4585.91		3079.11	577.936	4066.46					1838.57			862.443		868.296		5145.7
O00391	QSOX1	Sulfhydryl oxidase 1	_AWRPALYLAALDC[Carbamidomethyl (C)]AEETNSAVC[Carbamidomethyl (C)]R_	3386.01					2519.24										1307.85						3684.23	820.736				2087.19										1890.3	971.71						3272.2
O00391	QSOX1	Sulfhydryl oxidase 1	_IYMADLESALHYILR_																															963.472							505.158	194.981	716.797		387.714
O00533;O00533-2	CHL1	Neural cell adhesion molecule L1-like protein;Isoform 2 of Neural cell adhesion molecule L1-like protein	_TTVILPLAPFVR_	3283.18	4016.4	4243.48						6590.12				3558.68	9597.48		2514.13	2718.27	2362.01	2949.7	2149.45	5614.63	5421.62		4118.15	5060.77	2154.55	8502.28		4001.93	5034.33	4624.14	4222.42			7866.78	7661.27	1406.6	2748.03	4731.54	22334.8	4469.36	8200.25	2896.35	2609.49	3206.35
O00533;O00533-2	CHL1	Neural cell adhesion molecule L1-like protein;Isoform 2 of Neural cell adhesion molecule L1-like protein	_KTTVILPLAPFVR_	792.886	993.18	2513.27	4230.08	4026.15			2389.43	2377.16	630.554	1981.05		1363.09	1761.06		681.659	548.432	994.42	978.693	1052.37					1169.14	2535.07		2309.34	1071.93		953.79		806.812	963.862	817.138	1415.22	590.984		354.175	8634.61	1131.55		1277.41		2244.69	890.673
O00533;O00533-2	CHL1	Neural cell adhesion molecule L1-like protein;Isoform 2 of Neural cell adhesion molecule L1-like protein	_VIAVNEVGR_	2282.88	3267.02	5501.53	8509.11		2596.56			5267.81	2660.47	3189.18		7290.81	5994.44		2505.59		5062.73	3833.49		4045.49	3748.18			3445.12	4321.72	4599.57		4483.17	3306.25	3437.14	3102.09			4354.93	6110.4			2988.65	15586.6	4047.81	6018.75			7729.06	2165.7
O00533;O00533-2	CHL1	Neural cell adhesion molecule L1-like protein;Isoform 2 of Neural cell adhesion molecule L1-like protein	_TAVTANLDIR_		1334.79	2842.03	2409.42	1552.6	1194.49	2687.49	1201.49			699.438	1047.95	2799.84			1131.31			1461.27			1591.59				2520.61	969.77					740.596				1596.76				12459.3		667.784		3198.59	1224.03	834.784
O00533;O00533-2	CHL1	Neural cell adhesion molecule L1-like protein;Isoform 2 of Neural cell adhesion molecule L1-like protein	_IENVSYQDK_	1729.15					694.558				1363.97			1225.13	2500.59				692.952	1453.16		1768.16	2050.37			1612.65	247.459	1712.51			1556.89	1050.49				2013.85	2837.36			844.644	8248.28	1713.86	2920.36
O14791;O14791-2	APOL1	Apolipoprotein L1;Isoform 2 of Apolipoprotein L1	_VTEPISAESGEQVER_	393431	189912	263853	363961	449586	208160	134004	301153	355426	228213	173875	303461	150350	173173	301599	172059	148857	251380	507422	320447	261598	248720	197461	213902	187308	163589	270524	258193	227051	248980	315986	188475	408149	237593	133976	451265	198289	153428	221606	122629	287929	266129	186776	262602	273021	174842
O14791;O14791-2	APOL1	Apolipoprotein L1;Isoform 2 of Apolipoprotein L1	_ILQADQEL_	54670.7	40999.3	42080.9	58745.7	40319.9	31410.8	16224	45132	55171.9	40917.8	62948.3	38511	27963.3	21047.6	40203.6	38152.6	34080.6	46822.8	86122.7	45818.8	42445.8	39601.3	32988.1	40670.7	43233.9	26357.4	48469.6	49857.2	41580.1	41446.6	55099.5	34715.4	75130.6	47443.5	27500.8	73010.6	47719.5	36758.5	39297.9	31308.3	51377.7	44118.4	39121.5	35853.3	57304	34829
O14791;O14791-2	APOL1	Apolipoprotein L1;Isoform 2 of Apolipoprotein L1	_VAQELEEK_	45021	23938.1	24174.5	16927.2	14365.2	20903.4	8103.58	20196	45364.2	26461.2	12252.2	34836.6	15208	21692	29301.7	24478.2	23627.2	27455.3	74695.6	46312.7	26932	25169.2	24615.8	22649	26909.1	11735.4	25752	14960.9	35353.8	22747.9	38137.5	20598.9	33116.5	31529.7	14474.9	47520.1	30108.2	20530.5	20578.3	15511.3	31016.6	28825.4	22229	24762.5	17390.2	18000.3
O14791;O14791-2	APOL1	Apolipoprotein L1;Isoform 2 of Apolipoprotein L1	_ALDNLAR_	172792	88697.3	80244.9	150303	109053	80900.1	97857.7	147949	67681.8	101548	69535.1	128990	70152.2	101489	104450	91166.7	28886.3	160564	252189	150978	136368	108691	83967	93026.6	59595.2	47724.3	141491	141132	99977.1	116004	53661.2	102365	166403	129302	93519.3	201476	104287	32381.1	126339	86265.7	81454.3	142404	74931.3	211977	106119	74325.8
O14791;O14791-2	APOL1	Apolipoprotein L1;Isoform 2 of Apolipoprotein L1	_VQQNVPSGTDTGDPQSKPLGDWAAGTMDPESSIFIEDAIK_	17193.3	11804.5	66500.8	45002.7	42316.9	4761.96	45071.1	53756.3	36247.9	12890.5	32804.3	14844.6	42690.2		64111.8	70592.6	14624.2	74036.3	133937	18623.1	12216.7	15020.2	60947.7	14178.8	22778.1	50548.6	15237.7	58278.3	34363.9	14267.5	34146.3	15744	110266	77680	9048.82	24500.1	70689.1	25456.5	21264.8	57279.3	22873.7	25006.8	76711.7	103536	51295.5	54872.6
O14791;O14791-2	APOL1	Apolipoprotein L1;Isoform 2 of Apolipoprotein L1	_ALADGVQK_	73671.2	40025.1	1774.03		7966.92	39693.4		12835.4	56066.7	11107.4	9459.88	56117.8	18713	44873.4		26758.9	42605.6	33372.2	86472.9	74643.5	65150.5	42733.4	24409.7	33684.8	48234	10431.2	62026.4	1127.08	54568.5	69060.1	83786.4	44795.4	30539	59385.2	34602.2	114508	43294.1	54402	49728.1	19865.5	69052.5	65594.8	18145.3	38497.9	14269	20823.9
O14791;O14791-2	APOL1	Apolipoprotein L1;Isoform 2 of Apolipoprotein L1	_GIGKDIR_	10175.2	11523	71797.5		22864.9	6329.51	52272.6	35585.5	15934.9	15849.2	77604.9	6848.11	31911.2		48609	35250.9	4450.21	34700.1	27870.7	15311.3		10081.6	30422.5	9677.52	10926.8	34768	3601.68	79065.1	6277.96		12791.8		59978.7		8430.71	5590.16	21809.4	13900	11085.3	32362.9	10525.3	11013.3	49781.9	21607.7	82612.3	87352
O14791;O14791-2	APOL1	Apolipoprotein L1;Isoform 2 of Apolipoprotein L1	_ANLQSVPHASASRPR_	114456	92122	201957	220789	186877	61096.4	94899.8	146475	120906	107661	157740	106478	85977	58853.9	219897	124926	74403.4	122522	183673	165766	62350.8	69894.4	75527.3	80333.1	76788.6	59644.6	78224.7	175425	104319	46719.8	88866.9	75909.5	214268	163510	52981	93868.4	146056	58213.5	78273.7	88635.1	113117	62997.1	126512	147252	164040	106346
O14791;O14791-2	APOL1	Apolipoprotein L1;Isoform 2 of Apolipoprotein L1	_VSTQNLLLLLTDNEAWNGFVAAAELPR_	62112.4	22992.5	13936.6	8841.53	9075.79	40006.8	11145.1	13673.4	40384.6	17458.6	7009.6	52966.4	11423.1		21937.6	16138.7	30369	16188.6	51318.4	43321.8	41380.2	20958.6	13969.8	36019.6	18878.4	11755.4	11938.5	9341.46	23594.4	30658.1	67481.3	17969.3	22647.1	15170.3	8930.16	37257.8	18326.9	21305.5	16090.1	12806.9	19291	17396	17868.8	24801.5	7251.45	15372.7
O14791;O14791-2	APOL1	Apolipoprotein L1;Isoform 2 of Apolipoprotein L1	_SETAEELKK_	63390.1	35509.8	69227.8	24271.5	95663.9	30136.5	72000.1		69034.6	45269.8	40307.2	54308.5	34279.7	83796.4	45353.6	35996.3	43453.3	218545	227403	78467.6	98056.3	43872.8	94986.9	26031.8	32450.3	111959	42871.5	122782	31833	32250.2	68253.3	19632.2	130046	38604.8	25271.1	60271.1	41197.4	46281.7	35619.4	28406.7	64151.4	52785.3	85758.9	90367.1	31748.1	10595.5
O14791;O14791-2	APOL1	Apolipoprotein L1;Isoform 2 of Apolipoprotein L1	_LNILNNNYK_	60024.2	36606	34788.3	19805.3	30872.8	37957.2	21201.7	47312.8	45938.1		15437.8	88967.4	35485.8	35366.2	61526.6	41315.4		52576.8	49301.6	39905.9	44190.7	43774.4	40372.9	42645.2	35317.6	29223.4	52506.7	42443.1	16939	40850.4	26142.4	36211.3	59432.9	21979	27840.9	60290.3	39021.7	32042.1	39147.5	34619.5	15868.7	23261.1	61993.6	51381.8	17103.7	45484.5
O14791;O14791-2	APOL1	Apolipoprotein L1;Isoform 2 of Apolipoprotein L1	_VNEPSILEMSR_	248816	120586	201519	314240	10139.2	137897	82608.3	419311	365085	193905	4734.87		172979		173995	275113	61008.9	28555.4	13690.6	174002	6254.12	217159	64746.1		25083.3	219295	34567.4	186902	98281	211665		26914.5	3216.49			6103.94				18636.5	5226.23	298859	2220.58	8600.96	106091
O14791;O14791-2	APOL1	Apolipoprotein L1;Isoform 2 of Apolipoprotein L1	_VQQNVPSGTDTGDPQSK_	24856.6	13185.1	6170.7			16843.5			14222.7	11825.8		26015.3	6392.7	20034.5		18685.3	19027.5	26476.1	56845.1	27233.4	26269.3	17492.7	7089.16	16699.6	13294.9	9286.47	29369.8	5544.52	12147.1	34591	28536	18526.6	8079.55	37155.5	16853	41030	22212.3	22409	25053.8	24729.2	14900	22433.1	14678.1	27012.7		5357.18
O14791;O14791-2	APOL1	Apolipoprotein L1;Isoform 2 of Apolipoprotein L1	_ANLQSVPHASASR_	68425.4	24446.2		28.8969		45356.3			37569.5	23671.5		27373.5	62.8342	26183.2		7159.52	38418.4	5808.63	40784.9	53376.3	44842.9	29695		37795.8	33893.6		55233.7		37405.9	50178.4	68818.6	32539.8	19701.5	54144	15008.5	69781.6	19173.3	35755.4	33996.9	17923.5	40737.3	77560.7
O14791;O14791-2	APOL1	Apolipoprotein L1;Isoform 2 of Apolipoprotein L1	_NEADELRK_	25557.9	29031.7	18787.3		10896.5	25878	9515.81	15921.8	47425.9	36686	12815.6	32703.8	24696.5	30802.1		18960.2	33804.8	19741.9	102184	57054.1	37550.1	34539.9	25664.8	17623.6	14983.6	19388.7	23382.6	20268.3	44138.9	19141.2	30104.3	31113.4	52357.4	55314.4	27988.7	61020.4	25443.7	19242.2	21852	15864.4	52516.7	23713	42018.1	37368.9	16829.3	16082.5
O14791;O14791-2	APOL1	Apolipoprotein L1;Isoform 2 of Apolipoprotein L1	_VQQNVPSGTDTGDPQSKPLGDWAAGTM[Oxidation (M)]DPESSIFIEDAIK_	94678.9	81270				114514			67106.7	72972.8		85051.9		50193.9			39930.5	10202.3	12481.2	50441.4	111658	75838.4	11002.7	76823.1	36346.1		66252.3		33942.1	51943.5	47735.6	65265.5			36057.8	123924	12344.7	46600.7	64990.3		48676.1	42916.5
O14791;O14791-2	APOL1	Apolipoprotein L1;Isoform 2 of Apolipoprotein L1	_PLGDWAAGTM[Oxidation (M)]DPESSIFIEDAIK_	11752.4	5047.59				7197.22			3796.61	4670.34		9141.95		2008.4			5664.97			2399.56	13407.9	6863.92		9100.8	6510.12		14601.3		6937.45	19219.8	9520.74	8855.32			5728.15	14680.3		10998.2	10788.8		6094.3	6875.12
O14791;O14791-2	APOL1	Apolipoprotein L1;Isoform 2 of Apolipoprotein L1	_LKSELEDNIR_	13108				4055.95	13753.5			10052.5	11097.7		12614.1				5408.47	12374.9	7420.8	18139.7			5875.44							9348.81	12101.6	38473.7	1351.39		14972.8		27459	14588.6	7870.75			22312.8	6606.82
O14791;O14791-2	APOL1	Apolipoprotein L1;Isoform 2 of Apolipoprotein L1	_SELEDNIR_	15431					20207.8			8339.31	19495.6		15877.4					21247.8					10211.6							13695.4	21149.7	50693.1					56690.4		14184.6			27989.6	18293.8
O14791;O14791-2	APOL1	Apolipoprotein L1;Isoform 2 of Apolipoprotein L1	_VAQELEEKLNILNNNYK_			14590	17646	35924.1		19733.1	33849.4	1561.93		43697.2		2552.06		49238.2	4217.5		6704.78					5686.24			7349.55		35891.8					27337.1				677.227		1				12313.7		25425.5	16033.9
O14791;O14791-2	APOL1	Apolipoprotein L1;Isoform 2 of Apolipoprotein L1	_LTDVAPVSFFLVLDVVYLVYESK_	9020.36	13787.5				9809.5			22382.8			20261.8				3133.14	6541.24	2309.65	10554.6		14725.2	4210.48		3291.74	1247.27		1824.45		1623.03		27452.9	1702.71						1613.54	974.668	686.25	1321.01	565.363			2977.71
O14791;O14791-2	APOL1	Apolipoprotein L1;Isoform 2 of Apolipoprotein L1	_VNEPSILEM[Oxidation (M)]SR_	116384	70316.6				66423.4	96043.4		93966.5	70786							40635.5			85790.7		77022.6							58326.6	96241.5												56602.2
O14791;O14791-2	APOL1	Apolipoprotein L1;Isoform 2 of Apolipoprotein L1	_PLGDWAAGTMDPESSIFIEDAIK_													2965.98			2390.33		2539.06	6297.68				3428.46											4866.51			3144.9			4568.68
O14791;O14791-2	APOL1	Apolipoprotein L1;Isoform 2 of Apolipoprotein L1	_ARANLQSVPHASASRPR_				1131.98	843.966		587.813				2895.39																	874.932																	1492.13
O14791;O14791-2	APOL1	Apolipoprotein L1;Isoform 2 of Apolipoprotein L1	_LTDVAPVSFFLVLDVVYLVYESKHLHEGAK_	631.748								544.368											382.604	632.734										1619.04
O14791;O14791-2	APOL1	Apolipoprotein L1;Isoform 2 of Apolipoprotein L1	_VTEPISAESGEQVERVNEPSILEMSR_				72310.3			11147.9	26402.3																				16099.9																	8278.02
O43790;P78385;P78386;Q14533	KRT86;KRT83;KRT85;KRT81	Keratin, type II cuticular Hb6;Keratin, type II cuticular Hb3;Keratin, type II cuticular Hb5;Keratin, type II cuticular Hb1	_FAAFIDK_	70937.8	41772.3	36955.2	35020.3	64749.7	60032.8	113795	37034.1	98146.3	41641.2	42829.6	66243.9	36574.2	71519.9	125816	46644.8	80677.4	73961.8	60879.8	63086.3	70429	35232.9	53897.3	61970.3	66292.4	76954.9	58595.1	35626.5	67137.4	58767.2	93892.9	35950.1	73815.3	1945879	59116.7	51684.6	60307.1	116013	43844.1	67625.6	63289.9	86097.6	46562	102682	78503.7	53761.3
O43866	CD5L	CD5 antigen-like	_IWLDNVR_	229561	762336	373348	499934	442923	362587	1.55206e+06	561940	778239	472332	377920	150644	399662	1.15623e+06	818036	185559	145593	291350	269073	96599.1	180694	308906	129394	280001	379996	260492	773095	483891	381617	950870	365994	245760	844247	193084	661231	347182	376728	364922	332298	308940	294827	295237	609792	301763	667375	662522
O43866	CD5L	CD5 antigen-like	_SLSPSFR_	182890	599868	288554	422380	390637	246144	1.2899e+06	442889	463299	370634	288157	142929	412084	991305	675252	145606	109592	318329	295834	90992.8	118254	218318	104636	198660	226788	205618	572890	440744	226538	698462	237790	172015	662487	878552	495140	236447	246600	205718	228091	221460	198232	233789	431956	196164	529686	378958
O43866	CD5L	CD5 antigen-like	_EATLQDC[Carbamidomethyl (C)]PSGPWGK_	146208	423289	234219	359600	226036	228744	1.34968e+06	372728	396936	234419	338502	168993	367266	637841	664777	183120	64481.9	176506	220089	54570.3	125612	168413	79795.5	163788	214309	181384	505621	330607	274251	604842	157434	125477	687154	792274	337921	226744	366135	146881	172630	229044	171437	143330	493605	237256	580601	520999
O43866	CD5L	CD5 antigen-like	_KPIWLSQMSC[Carbamidomethyl (C)]SGR_	37964.4	131372	81887.3	101899	121779	61212.6	405244	172121	117655	90642.7	81289.9	33548.2	105958	114914	220983	53296.6	16215.3	64173.4	68027.4	10236.2	25853.8	58683.2	27709.3	47594	62076	73612.7	174733	133175	73694.3	199145	67612.8	49288.9	238867	272653	125742	64799.4	108593	60912.6	75969.9	61624.7	41468.7	71009.7	144480	86954.3	195701	136926
O43866	CD5L	CD5 antigen-like	_C[Carbamidomethyl (C)]YGPGVGR_	42056	119496	38778.2	83951.1	41995.1	73694.7	234510	86748.8	108006	72803.8	62171.8	33898.7	81269.2	222256	123344	33501.3	10600.9	32345.5	42850.7	17266	35055.4	63183.3	9781.59	39047	52211.9	30850.6	216250	74487.8	72937.2	250535	51476	41398.8	120082	220680	128288	69018.2	73148	59240.9	54599.9	52663.5	49374	65322.7	124792	49542.5	120624	81551.1
O43866	CD5L	CD5 antigen-like	_ELGC[Carbamidomethyl (C)]GAASGTPSGILYEPPAEK_	85212.5	209476	23590.9	38974.5	29673.3	97139.1	104471	64287.2	122036	89139.5	25129.6	76899.2	72052.3	185453	118432	24659.6	18327.8	21150.6	37411.1	21222	52629.1	85537.1	20845.3	64588.4	99340.4	34586.4	225718	39075.1	119158	250130	68861.5	50232.2	90563.6	148121	160810	94711.3	53582.1	83197.6	78001.5	55296.1	79243.9	66274.5	59083.4	67399.2	44031.2	69100.4
O43866	CD5L	CD5 antigen-like	_KC[Carbamidomethyl (C)]YGPGVGR_	5671.35	15487.8	12504.7	10319.5	4675.45	10074.7	39765.4	20423.8	16514.9	11130.3	10764.8	3867.3	13359	30091.6	22241.6	8224.2	2972.17	7270.37	8468.03	3961.86	1526.79	7407.11	3252.25	5688.56	9017.92	6612.09	11513.1	12392.3	10326.9	15469.5	9340.97	4301.1	30337.9	38856.3	10956.9	6602.15	15598.8	7391.35	6445.27	8984.82	8448.67	6341	31961.3	9240.55	20484.3	20892.4
O43866	CD5L	CD5 antigen-like	_GQWGTVC[Carbamidomethyl (C)]DDGWDIKDVAVLC[Carbamidomethyl (C)]R_	15068.1	51061.3	34202.2	47306.8	22770.4	24208.9	191683	62437	65777.5	21701.5	42968.8	7165.75	37483.3	71265.1	85626.2	24309.1	5509.41	20109.7	22472.6	5735.21	5042.65	12809.7	9642.99	10342.8	25369.3	24164	36224.2	55020.6	30120.7	32670.7	15327.4		89939	99079.6	25385.1	13716.7	52162.4	9401.55	8868.09	22417.5	23319.8	9195.64	75123.5	37410.4	72154.4	57760.2
O43866	CD5L	CD5 antigen-like	_C[Carbamidomethyl (C)]SGEEQSLEQC[Carbamidomethyl (C)]QHR_	12803.2	49723.5	20556	30236	12495.1	21724.1	79614	27969.1	38178.3	26740.6	21568.9	20124.1	26893.8	36562.4	86820	13394.8	10313.5	13797.4	13546.6	8911.53	10547.1	20358.2	4629.89	14192.9	18690.7	9850.75	74435.6	28710.7	12092.1	72385.1	16892.2	11244.1	33650	75874.6	42256.1	19553.9	33345.2	15529	18330.7	14099	13407.9	18349.9	39795.5	17569	47777.3	27268.4
O43866	CD5L	CD5 antigen-like	_DVAVLC[Carbamidomethyl (C)]R_	36426.6	74805.7		6951.23	6325.13	61957.9	38479.9	11456.8	94285.7	45657	4521.3		51526.9	126994	25563.7	14567.2	31679.4	25892.6	40519.6	8338.9	34811.6	59641.2	8433.34	30523.7	45346.8	11148.6	175320	6926.16	93012.1	281194	89584.2	30534.1	44710.8	129680	165058	49133	31889.9	68534.1	49037.1	38288	46891.7	61594.8	27147.6	35639.4	22492.8	28108.4
O43866	CD5L	CD5 antigen-like	_NTC[Carbamidomethyl (C)]NHDEDTWVEC[Carbamidomethyl (C)]EDPFDLR_	48683.5	165180	133905	186438	110338	85242	323130	195848	106971	97260	72069.6	82852.8	78724.8	182878	338621	50955.6	40805.3	42625.3	56016.1	28258.5	79932.9	116871	41607.5	59944.9	63096	51622.4	210801	167271	56205.2	228614	55878.6	72279.2	154721	240885	146287	85879.8	97574.8	52113.5	77774.6	58511	51424.8	50396.2	136874	152914	102724	109737
O43866	CD5L	CD5 antigen-like	_GVWGSVC[Carbamidomethyl (C)]DDNWGEKEDQVVC[Carbamidomethyl (C)]K_	16920.6	56394.1	40858.9	61563.6	40741.3	26178.7	112279	74790.5	37263.9	30824.5	44105.5	27899.1	29707.1	66209.8	118678	25188.1	16579.7	23162.7	32681.9	8912.26	16073.2	21647.8	15669.3	22875.1	20873.1	34802.3	70445.4	50946	22809.7	76983.9	22782.8	14015.4	50214.4	75257.6	41732	28261.5	30584	20217.4	23262.3	30880.8	17543.4	18201	43445.9	64076.8	37535.5	49373.3
O43866	CD5L	CD5 antigen-like	_HQNQWYTVC[Carbamidomethyl (C)]QTGWSLR_	6205.73	18744.2	33411.8	15599.3	24260.1	3898.55	87180	28336.2	27839.3	19331.5	14538.7		9798.6	16020	81240.5	5782.89	1162.31	6765.29	6620.66		2706.49	8011.04	4423.25	10254	13096.3	7177.93	26566.4	49242.4	9100.54	15749.4	15336.6	7991.56	35439.9	46998	9731.28	7557.23	25669.7	8106.78	10745.7	7195	11736.1	15910.3	21891.1	39621.5	37801.2	35358
O43866	CD5L	CD5 antigen-like	_LVGGDNLC[Carbamidomethyl (C)]SGR_	209605	371586	243399	348794	414762	191571	707962	284853	614250	213611	231167	184802	416340	912976	815164	150740	107965	145884	226234	99930.3	180384	289847	69156.3	127598	293883	149915	429088	377777	409268	486034	302524	101649	340683	418393	324608	167904	284336	240822	152903	192169	245351	255012	409055	225004	228749	245882
O43866	CD5L	CD5 antigen-like	_FWGFHDC[Carbamidomethyl (C)]THQEDVAVIC[Carbamidomethyl (C)]SG_	73242.1	112138	51589.2	104961	73378.5	110680	209108	153755	158747	118051	86136.2	54368.1	94416.7	146672	195582	55571.6	18246.5	25367	37250	15189	42706.6	83280.6	10337.6	49988.7	52786.3	59662.6	135085	107309	63764.7	170865	39587.7	56572.9	94962.3	110032	96198.1	43480.8	43931.4	73634.8	43675.9	36790.6	29498.3	63205	85815.8	41867.3	69006.4	70625.9
O43866	CD5L	CD5 antigen-like	_GQWGTVC[Carbamidomethyl (C)]DDGWDIK_		3080.04				1	10821.3		27040.4				22915.2	84099.5	6674.82	7066.32		5777.6	15257.7			1	5001.3		15966.7	3963.3	8733.67	3164.31	23236.1	10990.6			13207	76087.8	5277.63		19280.3			23165.3	11117.6		10757.2	8317.66	1	8382.67
O43866	CD5L	CD5 antigen-like	_ELGC[Carbamidomethyl (C)]GAASGTPSGILYEPPAEKEQK_	3162.65	50057.9	137289	124904	183490	11932.9	477645	134060	56651.6	24923.7	110668		36661.3	14953.9	408622	39152.7		27229.8	21643.7	6600.44		10838.5	14702.3	7266.25	10476.4	52338.8	3120.73	110871	11086.9		2285.27	2501.31	139993	71769.2	5274.23	2036.86	26390.3	1446.46	1028.05	11513.3	4882.86	2195.89	84051.2	34378.1	149271	102600
O43866	CD5L	CD5 antigen-like	_KPIWLSQM[Oxidation (M)]SC[Carbamidomethyl (C)]SGR_	8796.39	37276.3				30663.2	3200.18		10809.5	23463.9				71849.8	5025.4		3738.16			1262.58	15683.4	15961.9		15277.4			36108.8		9267.89	47972.8	7497.68	6983.71	4173.76		55109.6	18383.1		7556.96	13114.1		773.399	6204.87				1070.24
O43866	CD5L	CD5 antigen-like	_C[Carbamidomethyl (C)]EGRVEVEQK_		408.948	994.51		1713.54		14399.4	2772.26	841.219	1	4955.75		1007.28		5532.15			705.641								739.93		3989.53					5190.95				309.051						5077.31		7390.49	3267.5
O43866	CD5L	CD5 antigen-like	_GVWGSVC[Carbamidomethyl (C)]DDNWGEK_		2090.28												4912.84													4294.4		798.195	7415.86				2040.93
O75144;O75144-2;O75144-3	ICOSLG	ICOS ligand;Isoform 2 of ICOS ligand;Isoform 3 of ICOS ligand	_GLYDVVSVLR_	2108.16	2223.69	2101.68	960.825	1435.6	2183.71		1643.73	2305.08	1962.99			1121.66	1873.07		2451.94	1653.98	2114.52	2314.08	1247.45	3339.04	2407.13	1062.57	2036.1	1809.78	2907.74	3227.42	3015.56	1616.86	2244.32	4150.41	2185.04	1136.8	1708.22	4309.31	2574.33	1695.59	2873.63	2764.09	2713.83	1845.05	2273.95	2480.84	1523.45
O75460	ERN1	Serine/threonine-protein kinase/endoribonuclease IRE1	_LTPTLYVGK_	184342	190025	54519.9	47660.4		165126	61362	37775.4	12256.2	131346	28042.1	109302	91530.4	53804.1	49592.8	132938	147615	58036.6	84311.3	187158	73543	271400	127627	104948	226129	69123.7	104383	52805.2	155953	164110	24844.4	154352	49804.4	127876	18308.7	43739.3	277090	170948	236167	101979	121346	89321.9	82375.1	56612.2	14568.2	77993.4
O75636	FCN3	Ficolin-3	_YGIDWASGR_	123300	145992	278826	159966	121219	95767.4	52968.1	72843	42359.1	53247.7	171373	185689	226558	144845	263063	136117	191503	281657	167181	88830.6	195477	144437	131635	55978.5	139439	157707	191503	218124	63318.3	168363	208308	127785	94737.4	193228	134549	161025	154552	221981	154321	193552	111478	164101	125616	121360	61210	108713
O75636	FCN3	Ficolin-3	_QDGSVDFFR_	45075.7	42521.1	40238.8	29603.8	15594	32277.5	6248.1	10366	9414.89	13251.3	34048.4	47365.6	52954.3	34401.7	31179	27429.2	55020.8	41398.2	36170.4	28086.3	88456.3	41655.8	23288.8	15595.9	34171.3	26859.4	81656.1	21358	21864.3	79262.7	56796.6	48003.8	13964.6	41004.8	52076.2	59928	28072.9	62276.8	54168.6	42174.6	43368.2	61613.2	24218	22600.1	10868.9	14813.2
O75636	FCN3	Ficolin-3	_M[Oxidation (M)]GPKGEPGDPVNLLR_		2376.89	123230	101091	105318	8777.34	36150.5	26173	3642.82	1445.73	164799	16099.8	26774.6	9370.17	80494.2	13200	19519.5	38071.2	4686.04	2946.28	24972.9	12352	11894.6	4245.01	13335.5	34026.7	16984.9	105798	7150.66	19748.4	14529.7	18915	32580.6	28004.1	19523.2	17598.7	4886.83	25669.5	25775.7	29168.3	14888.2	21155.1	20169		63495.2	21203
O75636	FCN3	Ficolin-3	_LLGEVDHYQLALGK_	14206.9	14345.2	24512.9	13869.3	10894.8	8562.1	5708.74	6331.63	3999.29	7320.25	8176.74	14187.2	17198	8596.2	14784.6	18157.1	15833.2	13312.8	22364.2	9732.87	15976.7	10997.4	13921.1	7232.42	10117.2	10079.8	20254.8	18888.6	9213.2	18817.1	18112.3	12426.8	9701.27	28427.1	11785.3	17110.3	13081.4	19023	11965.1	15929.7	17022	13386.3	20642	15576.8	4544.9	9366.37
O75636	FCN3	Ficolin-3	_VVLLPSC[Carbamidomethyl (C)]PGAPGSPGEK_	5544.11	4389.15	10431.4	6240.36	6059.09			4035.53		1685.45		5807.59	8480.88	5363.41	8366.12	10030.3	10761.5	6191.37	7434.81	3249.19	7223.37	7872.68	4694.1		4928.24	6718.1	11598.6	8676.67	3000.54	6819.69	12050.6	5606.82			5659.05	8756.71	9243.53	7418.35			7384.58	10833	7799.47
O75636	FCN3	Ficolin-3	_ALPVFC[Carbamidomethyl (C)]DMDTEGGGWLVFQR_	5100.52	5579.57	40489.4	29775.2	23292	2316.63					43408.8	13570.7	33579.9					33214.7			5733.26	5089.78			10034	20681.6	12408.4	35736	7532.51		8854.16	5748.52		42197.9	4846.93	5827.43	13028.7	13971.2	8177.25	39974.5	13953	11222.2			10724.6	29249.6
O75636	FCN3	Ficolin-3	_ELLSQGATLSGWYHLC[Carbamidomethyl (C)]LPEGR_	42374.4	35519.2	40586.8	27082.2	11587.1	15559.6	9037.12	11803.3	3972.84	12322.3	48660.3	44858.5	19593.5	17589.2	42036.7	33418.5	37559.6	32798.6	27139.7	23712.1	33801.3	32950.6	20407.4	22327.7	17657.5	30777.7	33922.6	32170.5	4905.95	29072.8	46103.6	20650.7	16065.8	44090.6	33842.1	26259.4	47883.9	48750.6	22327	36458.7	25957.2	43976.1	30162.6	30957.5	12221.7	18701.4
O75636	FCN3	Ficolin-3	_FSEGTAGDSLSLHSGR_	5978.33	8382.46	4822.67			5059.14			2611.37			15975.7	9235.42	3135.53	1299.69	6007.05	10821.9	2963.73	8277.54	4397.05	17184.4	8881.75	4675.12	4547.67	5408.38	3645.72	10441.3		3813.23	19463.5	12480.5	9852.52		9530.72	9028.7	14429.7	6538.08	13059.8	5676.97	3602.6	8352.89	9845.15		6666.98		871.605
O75636	FCN3	Ficolin-3	_YAVSEAAAHK_	9549.37	13393.5	23302	18556.6	5204.87	13059	8178.77	7363.74	5929.56	6048.69	22161.3	17568.1	25605.7	33822.5	24149.5	18263.4	30131.3	24045	23377	16834.8	17766.3	13680.3	13383.2	5319.79	13328.7	17895.2	18853	23271.3	10702.2	17316.6	25172.5	13845.5	10489.6	24150.8	13981.9	18413.6	14745.8	33559.3	16291.7	26113.7	14461.1	22489.3	22361.8	13286.2	8360.68	15048.1
O75636	FCN3	Ficolin-3	_AGFGNQESEFWLGNENLHQLTLQGNWELR_	5172.45	5223.57				4791.23				1028.79		11340.3	6435.77			5473.48	20533.7	3510.66	5467.34		10481.8	2350.52	5098.23	270.344	2937.64	2964.38	8329.04			6448.95	25505.5	3579.28		10846.3	4682.31	7364.61	2871.1	6579.93	1816.77		13785.8	4655.86	7097.44	4392.14
O75636	FCN3	Ficolin-3	_GEPGDPVNLLR_			36754.1									12558.3	60634.3	43245.8		47713.6	27933.1	25488.8	45140.5	14172.7			38247.2		27817.5	20162.1	19994.9	32971.7	12581.1	26086.1	145135		21449.9							54195.1	35407.8	90565.4	54324.7	31594.7		11906.3
O75636	FCN3	Ficolin-3	_RQDGSVDFFR_	9915.38	14621.1	29378.4			6630.51					36776.7	12294.5	25343.6	11782		26993.1	13233.8	64127.4	25202.3	8454.21	7711.96		24805.2		8893.01		13891.6			10312.8	18038.5	8745.05		25957.6			35573.7		9216.62					17413.5		14552.5
O75636	FCN3	Ficolin-3	_ALPVFC[Carbamidomethyl (C)]DM[Oxidation (M)]DTEGGGWLVFQR_	24112.2	39479.5	3424.7			32633.6			6243.65	12737.9		51835	3650.83	30135.3			16448		4875.19	11551.7	41005.8	28947.6		20094.9	21553.4	3013.47	69677.8		10451.7	55842.9	20629.1	33138.8		5403.01	30547.8	47052.6	4407.62	45901.1	18310.6	5438.1	24786.4	25795.9		4513.91
O75636	FCN3	Ficolin-3	_MGPKGEPGDPVNLLR_			8123.22	10146	7877.33		3425.61				22669		857.737									490.902	731.036			974.252		17131.1								233.948									1854.43	2732.12
O75636	FCN3	Ficolin-3	_YAVSEAAAHKYGIDWASGR_			13510.3	21609.9	9627.19	1					39020.6				7747.45													14750.2	44017.1																7552.3
O75882-2;O75882-3	ATRN	Isoform 2 of Attractin;Isoform 3 of Attractin	_LTGSSGFVTDGPGNYK_	64166.3	72434.8	73950.1	72486.9	86424.5	51797.2	55322.7	62016.5	72261.8	78367.1	30493.5	93747.1	78253.4	77456.3	122361	71813.1	55792.2	119042	97847	62813.1	94267.5	88783.5	46486.9	75905.2	79426.1	58161.2	83905.9	67146.9	82325.7	85994.9	82148	79032.2	78641.6	111667	88939.4	116663	58052.2	86446.5	82428.8	69417.5	78527.5	127120	78746.7	78710.6	33875.9	58870.9
O75882-2;O75882-3	ATRN	Isoform 2 of Attractin;Isoform 3 of Attractin	_LTLTPWVGLR_	72786	73376.7	60260.6	56712.7	45647.2	52090.9	45485.7	57195.6	75511.9	77747.1	42636.9	80322.5	77374.1	106940	77093.5	69144.4	49522.5	72053.9	79994.1	48418.3	85470.9	80471.3	49688.1	161653	73975	59678.7	79052.3	71676.3	91206.2	80294	76808.8	87451.5	67447.2	122269	84270.2	101485	71530.3	94043	101214	99104.1	79331.5	115510	81204.4	78118.6	38397.8	90637
O75882-2;O75882-3	ATRN	Isoform 2 of Attractin;Isoform 3 of Attractin	_SVNNVVVR_	52773.1	51401.1	38634.5	53934.8	43583.1	47531.2	30791.4	38279.9	67783.2	60759.6	24892.9	65691.8	53825.7	94081.9	74150.4	43625.2	40845.7	71107.8	60854.7	65196.8	74340.1	62136.7	33064.5	56748.2	55880.7	32918	77305.2	31028.8	63934	62153.1	74459	67123.7	49865.8	94866.4	71621.2	89378.4	49101.5	76482.5	72950.7	69207	67458.3	83463.3	48659.4	63701	25165.3	56602
O75882-2;O75882-3	ATRN	Isoform 2 of Attractin;Isoform 3 of Attractin	_WSVLPRPDLHHDVNR_	15894.3	20934.6	19759.8	17273.2	27831.9	13001.5	14455.1	19915.6	22662.1	19209.7	11901.9	17528.8	20135.7	23035.8	23785.2	18864.4	10221.2	26194.5	25375.2	11394.8	18166.9	20414.4	15750.1	19943.1	17670.6	23555.9	20012.3	16714.6	15956.3	17215.3	19126.7	20306.7	23577	29416.5	18504.1	23878.3	15413.4	16486.3	19685.4	18719.5	19733.1	29335.5	21006.8	22150.6	15056.3	21548
O75882-2;O75882-3	ATRN	Isoform 2 of Attractin;Isoform 3 of Attractin	_SC[Carbamidomethyl (C)]ALDQNC[Carbamidomethyl (C)]QWEPR_	25618.9	30148.5	32875.2	52632.2	50994.8	20107.3	44577.4	32498.5	25896.6	27989.4	38100.5	36080.1	26477.1	28915.6	43144.2	30845.7	19335.2	24524.9	29798.1	15369.3	38723.8	33227.9	16678.3	25657.3	25479.3	19333.8	35526.7	40219.7	21548.1	31416.8	28175.6	27510	35434.8	46680	30163.8	45676.4	35100.6	25380.9	32265.2	32939	28998.9	38953.6	36591.8	36706.9	27532.8	32346.5
O75882-2;O75882-3	ATRN	Isoform 2 of Attractin;Isoform 3 of Attractin	_GDEC[Carbamidomethyl (C)]QLC[Carbamidomethyl (C)]EVENR_	18056.2	19591.6	6172.4	11244.5	9037	15763.6	5986.38	5735.79	12702.8	19983.5	5793.81	30567.7	12402.1	18604.3	8132.92	10540.3	13193.3	14215	14675.4	11531.7	39057.4	23652.8	6321.24	19455.3	21623.5	7179.29	33744.5	9262.42	17797.6	32040.4	18523.8	22486	8534.39	24854.5	26307.2	36774.9	11633.1	19063	26964.6	12716.6	19742.1	31286.8	9969.37	17148.2	5884.04	9088.57
O75882-2;O75882-3	ATRN	Isoform 2 of Attractin;Isoform 3 of Attractin	_DNPMYYC[Carbamidomethyl (C)]NK_	3689.17	5569.58	5072.39	6414.41	5163.62	4128.69	3885.59	3095.01	2442.86	5710.1	3137.28	11551.1	8863.46	5043.56	6182.11	7113.58	3654.99	8319.45	9888.66	1894.82	9938.65	5705.4	4009.44	6500.58	5419.07	4748.39	9034.87	5069.74	4456.19	9537.6	5536.62	6503.75	5462.6	15019.7	7997.34	10851.5	6177.82	5528.66	7018.74	9652.98	3040.93	8550.02	6512.79	8928.47	3485.43	5535.4
O75882-2;O75882-3	ATRN	Isoform 2 of Attractin;Isoform 3 of Attractin	_YQGNPLR_	62700.6	60593.4	72747.4	77129.3	92845.4	43624	53158.5	54698.3	71539.6	66282.4	41939.8	73926	58397	87736.4	91150.5	63477.7	46100.8	74790.9	75352.3	65579.9	75784.3	65269.6	40944.6	73675.4	60128.1	29486.5	64453.2	68850.9	62995.2	67007	70556.8	67328.2	71081.5	105652	73616.8	80834.6	46185.2	74470.3	68348.6	40602.8	78686.9	100530	66444.1	55836.3	44481.7	77295.5
O75882-2;O75882-3	ATRN	Isoform 2 of Attractin;Isoform 3 of Attractin	_NQEC[Carbamidomethyl (C)]IALPENIC[Carbamidomethyl (C)]GIGWHLVGNSC[Carbamidomethyl (C)]LK_	9876.86	10811.2	18669.3	14797.3	11917	8820.55	14621.9	10599.1	11150.4	10876.3	10990.5	12737.1	12458.6	36327.4	14923.4	15123.3	7503.94	11242	12575.5	8658.5	14771.2	13953.5	10081.6	10624.8	12725.4	8832.7	15658.2	12782.4	9719.72	14862.1	16198.8	11449.6	13644.1	19999.5	12729	18281.8	15653.1	11115.7	13304.6	12983.1	14000.8	21404.5	18825.8	20192.4	8738.18	12661
O75882-2;O75882-3	ATRN	Isoform 2 of Attractin;Isoform 3 of Attractin	_C[Carbamidomethyl (C)]TWLIEGQPNR_	6031.88	11745.8		13843.5		8555.83	5089.45	4104.33	10238.3	12281.3	3595.23	16326.2	9610.97		7479.33	15213.3	5174.91	10759.5	10862.7	4914.32	18718.4	10669.7	5193.21	10312	10235.9	7728.32	20468.1	6913.96	12368.2	16390.6	8343.16	11051.5	9784.1	19375.1	12112.5	21786.5	17418.5	7693.72	13907.5	8769.31	14595.5	7117.17	18892	12643	5947.16	9549.77
O75882-2;O75882-3	ATRN	Isoform 2 of Attractin;Isoform 3 of Attractin	_DLDMFINASK_	6581.9	4670.42	8479.27		9437.76			9321.52	11900.5	6589.07	5093.35	6090.43	15786.7	4404.72	7777.84	13146.7	8629.96	15051	22477.4	5208.93	6198.46	7771.94	12614	7529.16	9413.78	7748.29	9158.08		11169.8	6396.49	10582.9	6987.73	11902.4	22007.1	7664.63	10564.2	15076.2	10150	10542.4	26106.3	10783.7	13186.1	14327.7	18692.7	4663.42	13169.9
O75882-2;O75882-3	ATRN	Isoform 2 of Attractin;Isoform 3 of Attractin	_C[Carbamidomethyl (C)]NPGTGQC[Carbamidomethyl (C)]VC[Carbamidomethyl (C)]PAGWVGEQC[Carbamidomethyl (C)]QHC[Carbamidomethyl (C)]GGR_	1408.58	3381.3	5092.15	6244.75	6852.96	999.264	3746.28	3457.05	2807.72	3502.94	4737	2650.25	4596.5	983.429	2990.96	3026.5		6009.66	2470.75	1288.93	3942.68	3159.14	1038.4	2146.16	2078.44		4276.99	4730.65	1297.72	3290.24	2193.58	2541.96		4407.62	2142.01	3700.18	4620.07	1452.41	1361.9	2395.82	1877.42	3819.37	6640.4	4948.03	2754.42	2141.01
O75882-2;O75882-3	ATRN	Isoform 2 of Attractin;Isoform 3 of Attractin	_LADDLYR_		28128.3	35582.2	43877.9	59359.5	24052.1	31272.8	40784.5	29720.3	32653.8	22924	38596	66259.9	25103	50128.9	38449.4		82613.5	69999.3	17279.9	41154.3	40250.6	34188.2	32054.3	37514.3	38831.6	34860.2	41391.7	5413.35	27985.5		29976.2	48610.4	71013	38933.8	22628.2	34183.9		33575.1	59562.3	39302.6	47762.5	50727.6	44076	29913.8	43386.8
O75882-2;O75882-3	ATRN	Isoform 2 of Attractin;Isoform 3 of Attractin	_NHNALLASLTTQK_	23313.3	14944.8		1285.32		11795.8			14205.8	20056.9		18755.7	15356.8	5723.34	3469.91	8469.04	18776.3	11647.9	24643.4	13626.4	29688.1	23341	9913.88	21357.7	14858.2	3511.05	31671.1	3586.53	22414.8	30017.1	29720.3	21850	7201.91	20028.6	27532.5	33341.3	6748.6	29910.1	34367.6	17822.5	19199.1	42261.3	4564.47	20525.5	3456.62	4549.76
O75882-2;O75882-3	ATRN	Isoform 2 of Attractin;Isoform 3 of Attractin	_HC[Carbamidomethyl (C)]ETC[Carbamidomethyl (C)]ISGFYGDPTNGGK_	7286.59	7473.62			11905.7	4258.25	7186.52	5961.97	4460.69	7949.34		7304.98	5538.93	5384.55		6046.12	4498.55		5838.73	4467.92	17553.5	9876.28	3352.66	8439.15	7179.96	4549.33	14407.6	6653.66	6756.47	7154.28	3336.62	8469.05	5069.55	7864.78	8751.36	13119.8	6114.08	5236.92	7174.53	5484.78	7070.88	12936.6	6461.61	7997.26		5811.82
O75882-2;O75882-3	ATRN	Isoform 2 of Attractin;Isoform 3 of Attractin	_SEAAC[Carbamidomethyl (C)]LAAGPGIR_	23436.6	60133.5	28165.7	44205.6	61980.8	45956.5	35962.4	40025.1	31290.1	66695.9	50912.4	86703.6	33325	38932.3	46191.3	32377.4	33078.4	58719.3	41043.3	16239.7	46841.9	73679.1	20334.3	31811.3	31941.3	40152	85537.1	35327.3	37964.5	79092.9	63512	66952.8	38257	50259.6	79876.1	101015	35127.9	35434.1	78846.5	36969.2	36971.6	54273.1	65643.8	74813.2	95185	38397.9
O75882-2;O75882-3	ATRN	Isoform 2 of Attractin;Isoform 3 of Attractin	_DNPMYYC[Carbamidomethyl (C)]NKK_	679.635	2704.14	6997.17	8944.32	7322.43	1386.97	8703.64	4718.53	2058.6	3350.17	7003.84		4745.59	1313.76	6793.2	5952.99		6531.72	4851.14		1882.02	2905.36	3400.94	2148.9		4588.07	1074.86	9740.39	1093.41		736.197	2091.65	8039.88	5719.76	1444.46	2414.46	4465.49		1585.32	3936.39		3561.58	8731.21	3829.81	6046.55	9056.81
O75882-2;O75882-3	ATRN	Isoform 2 of Attractin;Isoform 3 of Attractin	_DSFSNEK_	13507.4	8018.87	3811.35			8636.9	2959.9	2259.79	8519.89	9494.73	1990.42	13695.5	4723.86	7064.63	4821	6322.63	4480.92	7681.38	18755.7	5456.12	16777.2	1982.31	4425.84	11017.1	13492.6	4408.57	17478.4		5325.3	11734.7	6575.61	2704.74	4330.6	15683.1	15112.5	20758.3	8550.9	6674.87	13622.3	10716.2	11683	16084.7	2054.93	9411.24	1725.32	8335.28
O75882-2;O75882-3	ATRN	Isoform 2 of Attractin;Isoform 3 of Attractin	_GEAC[Carbamidomethyl (C)]DIPHC[Carbamidomethyl (C)]TDNC[Carbamidomethyl (C)]GFPHR_	6348.03	5752.8				5304.76		1601.03		7264.96		10464.6	4611.62	8976.86	2145.35	2624.41	4227.5	3609.23	4919.58	4703.83	15263.9	8608.19	1739.55	7071.43	7016.5	1382.24	14583.4	1878.28	6729.38	13687.7	7023.83	7463.39	1959.13	6308.96	10277.7	15618.9	905.176	8753.56	12429.4	5400.55	7132.17	13494.4		4841.14		2064.66
O75882-2;O75882-3	ATRN	Isoform 2 of Attractin;Isoform 3 of Attractin	_LKSEC[Carbamidomethyl (C)]FSK_	1299.49	1235.67			823.194	913.095			1309.73	1820.49	989.774		1337.69	2536.38		2172.96	1072.96	1488.15	1275.75	1276.89	1555.88		765.487	1331.18	1257.19	1137.1	943.229		1371.53		1975.65	1151.73	1611.68	2757.93	1473.55	2106.87	2196.85	1396.41	1777.24	1912.34	1860.97	2173.59	2215.71	1416.82
O75882-2;O75882-3	ATRN	Isoform 2 of Attractin;Isoform 3 of Attractin	_YDVDTQM[Oxidation (M)]WTILK_	4744.05	6555.23			2240.37	80124.4			58831.5			9939.58	3624.1			10859.8	47500.3	7267.53	13161.1	39834.2	16429.8	46661.4	18669.8	6068.36	36215.6	20381	6149.99			5888.63	4636.95	5812.19	4609.72	10156.1	5729.97	6825.24	1617.18	20262	2901.76	7951.21	32335.5	22564.6	16569.1	10860.6	9175.97	7224.74
O75882-2;O75882-3	ATRN	Isoform 2 of Attractin;Isoform 3 of Attractin	_GVKGDEC[Carbamidomethyl (C)]QLC[Carbamidomethyl (C)]EVENR_	2812.65	9041.47	8760.41	19761.5	28103	4896.12	15008.7	6050.29	5522.23	9145.96	5456.83	9056.8	4115.93	4458.94	12474.2	4382.7	1917.15	2419.71	2900.88	2595.54	6722.24	6525.28	1677.34	7208.91	2529.5	3647.77	2829.9	15795.9	2910.76		1502.21	4889.86	5342.62	3819.74	4661.14	7749.52	4487.28		2593.72	2793.09	2399.61	3154.75	6563.13	6011.04	5129.11	6701.39
O75882-2;O75882-3	ATRN	Isoform 2 of Attractin;Isoform 3 of Attractin	_IYMYGGK_	7878.45	9472.21				4206.49			6217.85	8334.7		7255.77	22693.1	7653.42		3643.15	6535	21407.1	15806	6421.05	11851.5	11802	3815.5	11083.7	7480.02	7924.3	12583.5	1940.04	7151.18	12800.8	14377.3	15867.5	3459.45	24588.2	9876.3	14926	9056.15	9899.78	12008.7	22936.9		18982.7	4058.05	18679.6		3722.68
O75882-2;O75882-3	ATRN	Isoform 2 of Attractin;Isoform 3 of Attractin	_IMQSSQSMSK_	2884.03	4782.68	2876.89	4700.8	2905.47	3497.51	3070.53	2243.33	2558.27	5806.19		6266.87	7020.52	4918.49	5336.93	5171.17	2474.56	5178.88	9801.92	2143.37	3749.09	4269.27	4467.4	6368.09	1294.56	2703.05	6034.73	4363.32	1422.23	4366.54	4709.68	5026.9	3677.63	14854.8	4291.43	4785.83	6653.9	5030.37	4723.9	13436.2	2760.71	8053.17	4362.44	8174.49	2692.26	6805
O75882-2;O75882-3	ATRN	Isoform 2 of Attractin;Isoform 3 of Attractin	_KVEFVLK_	3066.18	3257.12				1468.41				2881.95			2839.33			718.689	3962.88	2774.26	9555.01	1504.52	6080.7	2240.61	1120.89	4235.14	1857.38		5437.93		3959.14	6129.35	8399.59	3060.6		6457.23	5630.15	8914.73	948.519	5914.52	6425.72	4778.75	2436.68	1500.09
O75882-2;O75882-3	ATRN	Isoform 2 of Attractin;Isoform 3 of Attractin	_IM[Oxidation (M)]QSSQSMSK_	2662.02	3082.82				1400.82			1929.45	2975.35		3364.55	618.683	4727.31			2372.29			2250.96	5336.36	3508.46	462.559	3958.71	3329.14		4058.15		1174.46	4342.38	4800.71	3187.04		2740.13	4664.17	5037.42		5854.2	3666.55	1833.38	3032.26	5249.78		1150.98
O75882-2;O75882-3	ATRN	Isoform 2 of Attractin;Isoform 3 of Attractin	_YDVDTQMWTILK_	367.307	676.255											1756.58			1700	567.612	2090.55	1366.23		1373.74		684.52	632.485	304.39	1065.17	4646.22		257.212	2315.47	3634	878.089	954.257	3283.8	1731.79	1616.01	1799.69	2213.07	3872.56	4656.52	380.759	4758.54	1721.87	2471.31		1282.68
O75882-2;O75882-3	ATRN	Isoform 2 of Attractin;Isoform 3 of Attractin	_YGHSLALYK_	2433.1	1848.74				730.453			5652.75	2781.61		1948.68	2582.49		1145	1302.97	2106.98	1909.96	5422.02	3251.99	3942.69	2938.81	847.289	2980.02	3362.91	577.138	4071.73		5473.04	3716.48	5761.28	3636.68		6617.87	3655.64	4714.99		3428.28	4018.04	3183.1	4788.88	5637.34	1558.71	2902.17
O75882-2;O75882-3	ATRN	Isoform 2 of Attractin;Isoform 3 of Attractin	_IQVQTEQ_				5738.81	8242.58		3702.24			5805.91	4773.11		10873.5	5951.87	3194.86	9799.32		14316.6	14693.9		13451.4	8930.16	8112.34	11730.8	5044.92	7913.14			6459.32				10649	19008.4					545.198	13403.7	7729.96		10570	10006.4	4836.36	11121.4
O75882-2;O75882-3	ATRN	Isoform 2 of Attractin;Isoform 3 of Attractin	_C[Carbamidomethyl (C)]ENLTTGK_	1578.37	1498.02						1583.54	2086.32	1884.67		1815.92	887.253				1330.5	600.634	1301.81		2342.31		453.995	1398.87	1601.33	886.449	1647.61		1209.08		1927.13		855.687	2970.29		3886.13	2054.41	1101.51	1312.73					2152.29	692.988	1767.99
O75882-2;O75882-3	ATRN	Isoform 2 of Attractin;Isoform 3 of Attractin	_TAC[Carbamidomethyl (C)]GDC[Carbamidomethyl (C)]TSGSSEC[Carbamidomethyl (C)]MWC[Carbamidomethyl (C)]SNMK_			5140.73	5785.11	6420.07		5550.05	4960.21			5675.84		4837.23		3737.36	4905.08		4598.82	3513.81			777.332	2485.25			2794.24	1659.53	6941.97	578.914	688.502		516.962	4612.77	5841.65		1058.33	4665.38		839.645	4201.43		2392.27	5561.54	4601.19	4771.46	5633.34
O75882-2;O75882-3	ATRN	Isoform 2 of Attractin;Isoform 3 of Attractin	_DLDM[Oxidation (M)]FINASK_	5413.71	5650.99				5637.34			3895.53	6096.96		7376.61		9903.32			4292.5			3761.93	9686.22	7164.1		5753.34	3758.51		6930.41		3372.27	7881.67	5063.39	7584.43			7993.43	8264.83		5721.88	5553.87		12225.8	7218.91
O75882-2;O75882-3	ATRN	Isoform 2 of Attractin;Isoform 3 of Attractin	_EEYSNLKLPR_	2930.11	7285.76	8226.98	28291	50098.7	3330.25	39552.8	17293.7	15478.8	8561.5	10551.9		3342.09		27316.8	2318.05		18369.2	4695.45	8785.21		6841.02	5824.1		4649.56	19697.4		30144.3	6556.37		1701.27		18603.4				5512.37	1103.89		2566.61	9573.58	4687.1	6638.61		21219.6	15495.1
O75882-2;O75882-3	ATRN	Isoform 2 of Attractin;Isoform 3 of Attractin	_DKIYMYGGK_													5876.13			4862.92		1656.81	6306.83			1502.8	3535.12		1656.05	4126.78			2833.82		2029.36		1810.22	9306.79		1408.71	1787.88			2665.29	1836.58		1548.56	5154.63		4037.75
O75882-2;O75882-3	ATRN	Isoform 2 of Attractin;Isoform 3 of Attractin	_C[Carbamidomethyl (C)]FSSDFM[Oxidation (M)]AYDIAC[Carbamidomethyl (C)]DR_	3245.95	4613.46				3008.22			3460.94	3782.69		4525.35					1219.47				7074.53	5568.72		3959.34	2962.77		6303.03		1145.68	5598.79	2605.25	4121.28			4630.2	6522.73			4171.17		2554.51	3096.47
O75882-2;O75882-3	ATRN	Isoform 2 of Attractin;Isoform 3 of Attractin	_DNPM[Oxidation (M)]YYC[Carbamidomethyl (C)]NK_	2777.29	1445.76							1406.54	1266.64		1915.52									1704.27	2475.59		2072.31	1577.52		2644.5		789.319	3376.54	3079.6	938.187			1353.58	5506.48		3369.06	1943.92		3729.51
O75882-2;O75882-3	ATRN	Isoform 2 of Attractin;Isoform 3 of Attractin	_ALYVHGGYK_	4291.11			5392.01	955.705	2645.28		2780.19	5758.63	3954.26		6062.95	3303.39	4150.47			5176.31		2509.52	6404.57		3593.98	1418.17	4082.92	2772.38			5554.14	6704.41	3310.84	3361.85	2594.94	3469.28	3325.02		3685.06	2370.32		4377.99		3895.2	7005.58				3570.77
O75882-2;O75882-3	ATRN	Isoform 2 of Attractin;Isoform 3 of Attractin	_C[Carbamidomethyl (C)]FSSDFMAYDIAC[Carbamidomethyl (C)]DR_					6784.55			5142.27			4038.25		4018.37			4277.63		3566.77	4789.26			693.814				3677.88							4771.59	5989.38			4188.05			5274.64		1859.13	5843.86	4930.59	3594.16	4646.41
O75882-2;O75882-3	ATRN	Isoform 2 of Attractin;Isoform 3 of Attractin	_C[Carbamidomethyl (C)]DQHTDC[Carbamidomethyl (C)]YSC[Carbamidomethyl (C)]TANTNDC[Carbamidomethyl (C)]HWC[Carbamidomethyl (C)]NDHC[Carbamidomethyl (C)]VPR_						1141				5123.52		3910.89		1445.48		641.524											8941.86			4219.71	4264.49		1332.43	4230.86	5132.94	5809.76	3618.05		6986.83		4245.13	4424.62		4087.56
O75882-2;O75882-3	ATRN	Isoform 2 of Attractin;Isoform 3 of Attractin	_IMQSSQSM[Oxidation (M)]SK_		1539.85										3227.38		2284.82							5547.34	1416.24		1161.85	3231.19		8080.47		1721.33	4147.59	4742.32	1036.04			4642.22	7676.33		3435.55	5319.93		3319.5	3663.42
O75882-2;O75882-3	ATRN	Isoform 2 of Attractin;Isoform 3 of Attractin	_C[Carbamidomethyl (C)]IEGSYKGPVK_				3170.37	1839.91		2482.04	2136.65			2712.09		465.62										297.811			509.476		2358.26					1490.86										1538.37		2222.98	1775.66
O75882-2;O75882-3	ATRN	Isoform 2 of Attractin;Isoform 3 of Attractin	_ITTAKENYDNAK_			3167.78	35476.8	10873.1		7053.21	3740.69			18224.4				2692.41			1										14937.8					4077.7										313.764		4635.65
O75882-2;O75882-3	ATRN	Isoform 2 of Attractin;Isoform 3 of Attractin	_FRLTGSSGFVTDGPGNYK_			2578.87	7805.8	7262.13		7865.26	4658.23			7132.87																	5263.25					1121.01												3074.19	1231.98
O75882-2;O75882-3	ATRN	Isoform 2 of Attractin;Isoform 3 of Attractin	_IYM[Oxidation (M)]YGGK_									1593.76										231.842		5322.95										223.217	2167.78				4941.39			870.822		5081.07
O95445	APOM	Apolipoprotein M	_SLTSC[Carbamidomethyl (C)]LDSK_	72008.6	66230.7	67262.4	96155.1	115747	62626.9	83111.4	58231.5	57526.5	67134.8	67592	81591.7	53438.4	86673	118483	44821.7	87758.1	46210.2	50702.1	47948.6	77068.7	55204.1	35769.2	89202.8	59821.7	44446.9	64318.6	81049	58621.7	78373.9	62554.5	56775.2	49244.2	46727.3	52855.3	69055.7	41197.9	43401.7	41819.9	68767.4	67729.4	61543.9	51179.8	50019.2	68372.9	40769.2
O95445	APOM	Apolipoprotein M	_EFPEVHLGQWYFIAGAAPTK_	134940	65620.6		18376.3	5018.49	87908.1	11377.2	7173.25	63888.9	76344.6	11076.7	110449	40202.9	190177	20312.4	22363.3	217134	19602	47262.9	42364	167392	69830.3	24944.8	120398	88592.6	14018.1	157756	19137.9	74688.7	188632	138816	100654	16569	58984.4	104604	115392	29411.1	120950	111620	115418	83453.6	111156	13072.3	47800.7	9387.68	11721.7
O95445	APOM	Apolipoprotein M	_WIYHLTEGSTDLR_	27654.8	20894.4	19250.6	31103	17443.1	17408.1	22459.3	23756.9	20588.2	22794.9	11588.6	27436.5	18656.7	33425.1	30126.9	18117.5	44724.4	15609.2	21992.8	12124.1	28506.2	15149.7	17557.1	34719.8	27016.6	17629.6	29282.8	24621.5	20352.8	42578.3	29614.9	28373.5	15710.7	23026.3	22896.1	28868.7	20377.2	20858.2	24726.7	46698.3	30834.3	26651.5	20165.5	26926.2	15570	15396.1
O95445	APOM	Apolipoprotein M	_AFLLTPR_	265722	207900	311380	439771	898203	201078	287941	538910	403777	237125	323542	466920	336594	580799	810259	199613	350998	274500	231061	309630	225993	326016	255832	307435	228300	303211	196874	564005	562544	252365	198512	207893	239600	220903	169848	226408	202684	192508	156151	366497	233549	219447	235321	475952	440179	481399
O95445	APOM	Apolipoprotein M	_NQEAC[Carbamidomethyl (C)]ELSNN_	28088.5	14089.4	25824	43797	40285	16878.6	33880.1	15491	19462.4	9025.68	37115.1	23962.7	22636.6	16755	33768.7	21424.3	35664	15510.1	21423.5	10754.2	21167.3	15888.7	16966.2	20917	22904.8	19003		27135.2	10536.9		16169.1	11361.7	27795.6	21557.9			22792.9	11535	3843.83	34736	19446.7		25294.7	23259	32377.7	23283.4
O95445	APOM	Apolipoprotein M	_MKDGLC[Carbamidomethyl (C)]VPR_	18657.4	11094.5				16882.5			27962	22917			14046.6	23939.2	20529.4	9350.61	30975.8	46695.6	14566.3	20914.5	17479.7	10228		30214	31753.3	18273.2	14287.9		37430.8	14343.4	25989.6	15365.9	31600	5746.29	16811.3	15266.4	32829.7		14106.5	32369.3	28160.1	23159.3		19745.3	49066.7
O95445	APOM	Apolipoprotein M	_KWIYHLTEGSTDLR_	23720.7	41191.7	67006.6	61423.6	46199.5	32856.3	47976.7	48365.6	23535	24400.8	48192.9	37218.2	31563.2	52437.6	68974.7	44215.2	34949.7	50796.7	64063.3	20951.6	13768.8	27589.5	28596.5	32822	18864.6	47621.5	12976.9	56748.4	20638.6	27173	34958.2	18132.6	58017	44444.1	27553.3	14206.4	41445.9	26481.8	19273.5	80591	19472.8	18193.6	47958	41276.7	72876.5	37947.4
O95445	APOM	Apolipoprotein M	_EELATFDPVDNIVFNMAAGSAPMQLHLR_	3255.13		6463.35	13154.9	6413.75		10811.3	4145.24	5316.51	4137.49	6792.51	5991.71	14422		13799.2	7247.44	13949	6864.73	11774				8401.39		6021.03	1659.48		11493.9	4028.12	11386.7	8744.88		6063.08	15950.4	10098.2		9353.62	11614.9	12455.7	35343.9	4285.53	18218.9	796.065	18968.9	6816.06	7443.93
O95445	APOM	Apolipoprotein M	_M[Oxidation (M)]KDGLC[Carbamidomethyl (C)]VPR_	6015.78	2651.95				2916.17			2602.81	2810.5				7765.01			7502.34			6707.9	5524.97	2010.57		5121.38	3589.84				3065.32	3202.17	3021.43	2667.36				3628.08		3907.48	1992.55		6110.42
O95445	APOM	Apolipoprotein M	_EELATFDPVDNIVFNM[Oxidation (M)]AAGSAPMQLHLR_	6351.2								2043.2	4831.59		7291.89					14813.5				2853.65	3478.07		4060.14	6650.16		5035.87		1073.2		4960.97	4205.18			5246.37	2938.18		2650.2	5426.03		4831.69	7086.76
O95445	APOM	Apolipoprotein M	_EELATFDPVDNIVFNM[Oxidation (M)]AAGSAPM[Oxidation (M)]QLHLR_	13703.8	4240.31				17612				5187.19		2149.56					24822.9			1890.27	20682.8	8439.92		3549.92			8240.89			12568.8		5676.57			2706.44	8892.88			3207.13
O95445	APOM	Apolipoprotein M	_TEGRPDMK_	8168.5								12273.9								27271.9			6895.6					13822.5				3800.91		8197.12				2290.38			6904.89			9943.66
O95445	APOM	Apolipoprotein M	_WIYHLTEGSTDLRTEGRPDMK_				6261.74	14855.8		6055.21	4771.3			6569.62																	4771.92																	11453.2
O95445	APOM	Apolipoprotein M	_TEGRPDM[Oxidation (M)]K_																																						121.863
O95497	VNN1	Pantetheinase	_LFSLKPTSGPVLTVTLFGR_	5136.15	1247.5	1683.55		1632.23	2282.91	1696.76	2449.39	1110.09	1448.73		1392.02	958.728				3183.79	8325.43	3702.72	1232.29		2073.06	2372.32	2414.85	497.401	2567.08	2410.63	3440.2	904.167	1148.99	3526.07		5520.27	4822.09			2826.17	2346.26	2878.6		1600.53		2596.84	832.517	2719.62	4547.49
O95497	VNN1	Pantetheinase	_GTVFFDEFTFVK_	3437.07					469.848				507.496			436.477				898.405	3475.42	1626.5		1530.49	1326.76	1366.87	1773.02		1153.48	2142.07					283.153		1468.29			1557.3		2366.94				1406.98			1719.66
O95497	VNN1	Pantetheinase	_YQYNTDVVFDSQGK_	4761.37		1737.14			2082.36										1227.94	3183.4	7837.6	2749.34				3634.45			3686.07		3892.71			2053.72		5810.63	4069.78					3537.35				2651.46		2897.09	4555.86
O95497	VNN1	Pantetheinase	_MSENIPNEVYALGAFDGLHTVEGR_	1339.4							1734.83					937.241			1302.04		5024.46	2161.04				2126.48		683.089	2200.79					1397.95		4131.52	4384.55			3206.51	1492.63	1516.22		1077.41			1184.53		2207.03
O95497	VNN1	Pantetheinase	_M[Oxidation (M)]SENIPNEVYALGAFDGLHTVEGR_	3629.61																1146.38										1997.72												2817.65
P00450	CP	Ceruloplasmin	_ERGPEEEHLGILGPVIWAEVGDTIR_	1.01247e+06	894276	923093	1.25651e+06	540176	858510	937341	1.19272e+06	888820	1249273	1.25407e+06	741493	799948	1.5665e+06	1.02579e+06	1102592	1.5724e+06	1.44907e+06	1.57543e+06	1.47736e+06	328991	1.00608e+06	1.0883e+06	759248	584340	569339	450410	891372	867135	542543	1.38139e+06	712742	1.47223e+06	1.01406e+06	651396	738871	978300	1.14968e+06	970769	774694	938157	952992	1.09825e+06	910564	1.24567e+06	1151425
P00450	CP	Ceruloplasmin	_DLYSGLIGPLIVC[Carbamidomethyl (C)]R_	1.49331e+06	1.48768e+06	501795	519344	294963	1.4081e+06	456710	486789	1.05504e+06	2.2126e+06	336876	1.34744e+06	715170	2891564	815715	1.61758e+06	1.87217e+06	1.68141e+06	1.75469e+06	1.11392e+06	726044	1.78041e+06	552262	2.19313e+06	926435	330356	1100125	410966	1.16607e+06	1.26105e+06	1.78298e+06	1.53146e+06	1.73835e+06	1.5995e+06	1361483	1.28461e+06	1.85036e+06	1530576	2085598	1.05667e+06	1650110	1.69559e+06	1.12964e+06	2.10236e+06	520282	1.21669e+06
P00450	CP	Ceruloplasmin	_EVGPTNADPVC[Carbamidomethyl (C)]LAK_	1.5554e+06	2.07697e+06	1.53775e+06	2206182	1.682e+06	1.8176e+06	1.62658e+06	2.84475e+06	1031093	2.85479e+06	2.01552e+06	2.06301e+06	1.13761e+06	526315	2.39733e+06	1.72296e+06	1.61442e+06	2132673	1.97154e+06	1.22419e+06	1.03881e+06	1932418	991165	1.79063e+06	1.24719e+06	636130	1.15326e+06	1.31095e+06	1.9815e+06	1.32466e+06	1339370	1.571e+06	2566284	1.44964e+06	1.54215e+06	1.93644e+06	1.50225e+06	1.3666e+06	1.45782e+06	905093	1.75081e+06	1.41495e+06	1.58918e+06	1.64037e+06	2623455	1.98298e+06
P00450	CP	Ceruloplasmin	_VNKDDEEFIESNK_	244346	785237	468690	503921	464206	728377	430897	525651	332841	1.04267e+06	413223	698242	613142	290075	614539	720383	235793	1512724	1.21428e+06	304491	371527	699470	574599	706706	382810	349942	116859	441074	520707	143671	197867	613849	914460	799102	178252	683596	654154	207170	215151	636570	488535	250154	644426	655916	592549	717917
P00450	CP	Ceruloplasmin	_QYTDSTFR_	767668	1095540	825417	926398	463421	971809	615206	685950	208934	1.36093e+06	518545	952681	1.01299e+06	120166	889409	608079	302186	2.40835e+06	1.8908e+06	874350	490981	1.06499e+06	913928	866851	650856	550687	548584	576724	138637	710280	209939	890673	1.21264e+06	1.31957e+06	738471	819887	1.02054e+06	708103	859900	869556	201494	807491	1.19064e+06	941755	707615	914463
P00450	CP	Ceruloplasmin	_SGAGTEDSAC[Carbamidomethyl (C)]IPWAYYSTVDQVK_	328558	435781	177206	224772	95946.8	378890	181173	210178	246547	489243	146819	416576	251216	272404	264954	410666	288343	420643	431619	219788	232106	390233	214659	483059	244234	144071	260205	189186	234610	304344	313159	378835	415366	378381	326782	414468	539248	299229	428424	235524	299147	310252	323921	423077	221091	370700
P00450	CP	Ceruloplasmin	_EYTDASFTNRK_	120788	223729	419578	579062	376897	153535	458268	429193	198092	283754	489713	95785.3	257310	90522.6	500437	385134	101744	641439	418267	238881	43269.7	162456	303103	175374	133034	228718	31423	415622	138270	18451.3	67894.2	117729	708465	229823	83425.4	90312.2	272172	83307	80995.1	193785	170128	94413.8	448769	234104	581297	527400
P00450	CP	Ceruloplasmin	_TYC[Carbamidomethyl (C)]SEPEKVDKDNEDFQESNR_	97500	175037	324559	488978	317593	158863	360652	451046	113862	358900	397882	119528	217846	202395	495798	410158	72610.8	412377	435072	74532.7	156043	268223	216021	251656	133896	171526	25796.4	314063	144675	27542.3	39664.7	57960.2	551632	277537	53271.9	193983	160407	23097.6	56866.6	182419	150942	39596	371887	304190	456619	395648
P00450	CP	Ceruloplasmin	_RQSEDSTFYLGER_	82375.1	174035	327907	384511	303083	116505	275419	286238	145841	209004	359763	121577	237245	125694	325639	295547	76982.6	615959	453403	140583	29625.9	102204	255445	149522	113721	202110	18912.1	276590	138178	29976.3	79096.3	81280.3	423815	270664	68812.6	106200	247108	51098.5	57703.2	174364	160366	48215	324185	220302	517039	276223
P00450	CP	Ceruloplasmin	_HYYIGIIETTWDYASDHGEK_	305303	265244	172593	208822	102287	310662	195492	228030	226074	270442	225424	281475	148118	195540	222815	234649	258403	247377	322789	223141	130310	231486	156986	191389	158020	120346	142650	142058	193414	181216	307539	184375	210524	193825	155475	184398	176308	263105	165897	128044	146866	136160	209281	179821	197123	175540
P00450	CP	Ceruloplasmin	_DIFTGLIGPMK_	124895	118262	196765	204950	108990	61301.4	166997	143874	187965	177328	87808.8	196165	512989	96528.4	171444	767990	301468	349310	1.47099e+06	142100	42288.3	159259	686531	143267	167053	230858	114895	159254	331479	150962	414567	192721	457115	1.15216e+06	161049	177149	713068	337119	180689	878993	323309	361065	438731	926742	254314	375202
P00450	CP	Ceruloplasmin	_KALYLQYTDETFR_	35294.4	56950.7	92848.5	84640.6	79157.8	36975.7	74846.5	95092.4	35162	61052.5	73951.5	37553.6	63886.8	38721.6	97723.4	83951	29923.8	101664	104813	47158.1	10221.6	38030.9	61458.7	37003.1	33694.5	49106	17836.4	83463.7	34161.8	16419.8	26340	31081.3	119337	78720.5	24572.5	25353.4	74867.2	25578.1	27419.8	48198.3	46645.8	24803.8	96471.7	68592.8	111214	103322
P00450	CP	Ceruloplasmin	_MYYSAVDPTKDIFTGLIGPM[Oxidation (M)]K_	91885.3	103115	83604.7	58272.1	9944.08	24460.4	25784.9	65162.2	88742.1	76081.3	79010.9	82433.8	52461.5	48955.7	94744.1	48908.8	63239.9	80520.9	71970.7	72279.8	19427.5	54486.9	44505.8	48415.7	99755.8	69715.2	38470.5	35987.7	124004	34712.1	55278.6	82725.7	111474	50548.6	68950.7	34968.3	93306.6	115024	51605.2	68576.8	97500.3	105059	117572	34922.5	48392	79565.9
P00450	CP	Ceruloplasmin	_DNEDFQESNR_	50570.6	59024	11588.3	52364	17199.2	60672.4	27766.3	27181.6	38384.6	91770.5	40143.3	64728.2	41553.8	45934.8	54663.3	24220.9	44774.6	47093.3	66402.3	39146.6	57039.5	69838.5	35106.7	63698.2	38356.8	9311.55	60772.7	41603.9	36467.9	59163.5	38414.5	56796.1	45262	62345.4	59962.4	63565.4	20835.2	49788.2	71881.7	41939.3	42603.6	53433.3	15926.8	36945.9	35290.2	35843.1
P00450	CP	Ceruloplasmin	_WYLFGMGNEVDVHAAFFHGQALTNK_	14576.1	18197.1	24793.5	10742	7361.78	14500.1	15741.5	18695.1	23088.2	16141.8	13151.5	26505.6	26086.3	11797.4	34257.6	40648.8	19148.4	43261.7	49458.3	16915	6371.04	11892.6	28816.5	12286.9	13062.1	18115.4	10170.4	10704	12470	14239.6	25788.7	11196.2	29821.5	39530.6	8245.41	12790.4	31753.8	13145.1	9818.21	22803.7	14539.6	12303.1	34028.3	24428.6	19899.9	25494.5
P00450	CP	Ceruloplasmin	_DDEEFIESNK_	7913.88	9812.76	3710.9	7908.35	5193.62	9229.22	6081.32	6659.22	6048.23	13598.8	6532.38	9253.28	6921.97	5447.58	10767.4	6518.22	4660.14	18802.3	15582.2	6622.18	7469.69	10065.2	6992.67	8466.43	5995.88	3310.51	8677.74	7040.93	7713.69	7737.7	8058.19	8602.13	12416.8	10421.8	8709.94	10353	5623.36	7232.26	9432.03	8380.78	6995.83	7264.08	5353.85	7926.18	8831.89	7916.18
P00450	CP	Ceruloplasmin	_EYTDASFTNR_	667371	962599	478884	513153	327694	821505	405090	424339	555745	1.08394e+06	360591	1.02375e+06	710368	638928	1.08676e+06	843486	829420	1540417	1.48454e+06	678301	538075	818672	559991	940332	646355	415924	605607	388956	676121	771988	616935	845722	751433	1049248	797428	967125	771458	717933	1.00121e+06	702200	722749	721571	670905	714259	526367	566522
P00450	CP	Ceruloplasmin	_YTVNQC[Carbamidomethyl (C)]R_	197784	304544	235599	522726	191416	401452	266872	430015	192259	350778	375739	349468	244761	398142	816577	485745	183398	345179	557106	213212	147646	307535	208413	280398	161504	185620	130005	303854	198516	138172	178134	266038	413667	364569	214218	248510	383385	182402	185432	221944	214929	218130	342891	439762	435559	458920
P00450	CP	Ceruloplasmin	_MFTTAPDQVDKEDEDFQESNK_	122976	152989	285239	300015	225863	83923.7	252396	307193	149792	220759	290089	137551	315731	143693	340441	425454	193433	927917	527046	120648	55563.7	145012	312862	162973	133802	236053	81816.9	236166	165085	111121	177896	140258	529018	365325	126440	121526	336416	172788	187812	275861	151765	165189	389203	318636	443932	429260
P00450	CP	Ceruloplasmin	_GEFYIGSK_	166174	183396	31429.5	33477.5	24378.4	189774	20859	15411.6	102200	200112	15796.3	210619	44304.5	143267	19163.3	49571.8	190978	71427	117111	111799	124410	157102	42036	187677	130586	24120.7	152424	24583.9	143474	230266	178446	182916	41528.2	71591.7	188915	232950	55214.2	164897	234071	58587.1	147485	151307	40408.9	60301.7	23983.7	29791.3
P00450	CP	Ceruloplasmin	_HYYIAAEEIIWNYAPSGIDIFTK_	258959	203724	61059.9	14020.8	16739	323955		74013.8	251511	126698	3646.56	377920	68313.9	197340	118156	142552	249079	108748	193847	201009	122238	133383	60705.7	130525	78987	54685.5	67841.1	26648.2	67675	149663	321670	95806	73036.7	58833.7	98559.9	81222.4	64600.3	87708.8	88931.1	52625.2	74985.1	48700.9	118030	65119	13286.4	63715.3
P00450	CP	Ceruloplasmin	_DTANLFPQTSLTLHM[Oxidation (M)]WPDTEGTFNVEC[Carbamidomethyl (C)]LTTDHYTGGMK_			11185.3	11275.4	4973.87	15458.1	14663.5		28693.2		14446.8	21393.3			14390.7	13164.6		14707.4	19021						19440.8	8061.08			16737.3				13381.6	17567	15060.8		15956.7		16697		24427.2	16320.5	14462.8	21914.3	12702.3	12867.2
P00450	CP	Ceruloplasmin	_GAYPLSIEPIGVR_	1.76278e+06	2109453	1839106	2.44301e+06	2.2967e+06	1.83645e+06	2.23059e+06	2.7836e+06	1.69307e+06	2746150	2.58182e+06	1.75666e+06	1.43706e+06	1.59788e+06	2.80792e+06	2237685	1.85994e+06	2.98355e+06	3.11727e+06	1.79556e+06	987829	2.01565e+06	2.17815e+06	2036512	1.45498e+06	1.30973e+06	1.15659e+06	1.88531e+06	1.66542e+06	1.35639e+06	1.55004e+06	1.746e+06	3040999	2.19357e+06	1.62795e+06	2.11169e+06	1957758	1.55752e+06	2.45322e+06	1.71906e+06	1.77523e+06	1.44611e+06	2.05998e+06	1.82182e+06	2.95253e+06	2363142
P00450	CP	Ceruloplasmin	_NNEGTYYSPNYNPQSR_	1.06762e+06	1.37913e+06	841699	1.57529e+06	307965	1.22615e+06	1.33139e+06	478257	916377	1.72904e+06	1.01056e+06	1.14833e+06	874597	584250	952188	1374101	1108771	1.96299e+06	2.03021e+06	947596	588270	1.3357e+06	945221	1.16058e+06	923394	612387	558805	674582	689078	706924	841958	1.09371e+06	1.07064e+06	1.38771e+06	929934	1.0242e+06	1.08924e+06	900415	961030	853636	1.02512e+06	974431	1.13286e+06	1.14536e+06	720893	760981
P00450	CP	Ceruloplasmin	_MYSVNGYTFGSLPGLSMC[Carbamidomethyl (C)]AEDR_	17256.5	9541.3	31041.7	36632.9	16120.3	12519.3	33821.3	33538.7	24509.4	20179	14829	23117.1	58705.5	9264.45	39322.8	91176	15409.6	79379.2	113503	16916.1	3646.77	22214.7	63004.8	11675.1	45001.6	32908.9	10417.6	32920.1	59365.4	14507.6	17160.5	19874.2	86607.4	69387	16066.6	17897.6	92674.2	26008.1	36728.2	59832.1	60880.6	37396.3	58014.1	106322	24023.7	71657.3
P00450	CP	Ceruloplasmin	_NM[Oxidation (M)]ATRPYSIHAHGVQTESSTVTPTLPGETLTYVWK_	70269.4	86118.3	21737.8	7375.24	8856.7	90587.6	8492.44	14036.6	42294.3	114615	8188.37	55207.3	7507.55	56257.5	35241.6	15658.2	58341.6	17230.3	22883.8	53825.8	27836.3	74584.8	17412.2	75402	25979.1	15557.3	23475.5	1558.56	27317.8	26851.3	43627.5	58092.5	13855.8	11225.6	51729.1	67770.1	13145.1	47222.6	60626.3	9316.12	41881.8	39193	14709.2	14178.2	12108.9	12297.2
P00450	CP	Ceruloplasmin	_AETGDKVYVHLK_	10337	18374.5	22502.9	12516.7	33090.2	12448.1	14482.1	25923.7	22917.5	25162.7	24511.7	7199.12	21417.1	23383.9	23294.9	39277	12198	94995.8	43749.8	33749.4		14610.3	24965.2	14217.3	10191.7	16496.8	216.322	27920.2	26938.7	1101.06	6569.43	8588.4	61801.7	38310.3	7114.39	5012.07	33999.5	6297.05	5335.66	6311.6	18954.7	7150.39	30213.7	22990	50602.4	46536.1
P00450	CP	Ceruloplasmin	_SVPPSASHVAPTETFTYEWTVPK_	2.98135e+06	1.14664e+06	376070	830483	253207	1.62166e+06	420589	803587	934737	1.83975e+06	521368	603352	489876	308395	770566	680626	5225568	438763	1.10196e+06	742937	1.10187e+06	2.09383e+06	266335	2.64673e+06	234274	395142	3.25732e+06	414833	312764	5.58828e+06	3.54971e+06	3.22135e+06	733006	1.37761e+06	2.71513e+06	2.7562e+06	727229	1.08417e+06	4.05092e+06	2.60271e+06	1.68052e+06	4812303	520823	921064	568583	632284
P00450	CP	Ceruloplasmin	_GPEEEHLGILGPVIWAEVGDTIR_	756792	712537	535911	666972	292749	643758	606163	381969	603317	1152254	331468	825069	669445	957547	893217	954184	1.29494e+06	1.29534e+06	1.07376e+06	430536	580206	939127	761499	1.45486e+06	430925	233149	532792	319029	588469	873004	1.41006e+06	850968	910497	853560	750695	619041	1.18845e+06	1.07378e+06	1.26127e+06	854295	855732	1.01623e+06	576514	959457	417888	903864
P00450	CP	Ceruloplasmin	_TTIEKPVWLGFLGPIIK_	619229	444294	254223	217717	121280	468521	243023	207660	467677	777535	212973	416032	374778	622940	379014	382593	1.02588e+06	589343	711126	563505	259583	776250	374913	1.00542e+06	396964	175376	348103	252906	613686	429355	1131866	648558	795081	603390	558588	537690	519308	762787	721933	715865	578702	740610	489096	846411	336779	584995
P00450	CP	Ceruloplasmin	_GVYSSDVFDIFPGTYQTLEMFPR_	15024.6	27927.3	549555	645516	352278	16610	532151	397077	48344.9	18205.8	277301	59647.7	478087	1339.75	476451	602635	29376.4	757948	764637	31338.1	6711.95	25034.6	521404	14207.8	33375.5	236851	13247	443203	51222.5	11122.2	42417.1	19015.1	619455	403709	19447.3	13075.1	542085	34562.7	18662.3	301596	68354	34072.2	556639	471865	241126	589922
P00450	CP	Ceruloplasmin	_LISVDTEHSNIYLQNGPDR_	160978	127755	201578	228113	288458	173252	112985	159484	93338.7	209913	128883	116758	93229.2	94521	232167	138871	226471	164648	216783	194604	96664.1	168302	131390	156360	136961	133239	98957.8	114277	173511	116451	189786	162994	175677	223576	147603	184148	121923	157035	173713	111717	121945	149412	125533	175382	100429	208429
P00450	CP	Ceruloplasmin	_VDKDNEDFQESNR_	113123	88416.4	14175.1	38306.3	25404	85827.4	26644.1	37541.3	58449.2	138552	29010.9	111186	44598.8	89838	75986.5	56592.9	115632	69025	135357	60652.3	85306.7	124287	43006.8	110182	88144.5	25529.2	89145.3	25555.3	62572.7	131296	98709.2	123682	51143	105579	121381	135764	67601	135012	155531	75931.9	75727.9	105667	56099.9	102757	42402.4	40628.4
P00450	CP	Ceruloplasmin	_QKDVDKEFYLFPTVFDENESLLLEDNIR_	319174	497665	388112	324587	264787	298907	384408	302076	404911	520245	286356	263386	467450	510222	626890	515448	436249	739338	714960	392153	79652.5	352674	425743	426447	194737	243975	140997	239921	202198	131811	337632	252815	639319	420096	198564	279293	606999	292837	306481	463541	322318	320524	578945	503616	220308	471026
P00450	CP	Ceruloplasmin	_KAEEEHLGILGPQLHADVGDK_	244266	236425	80940	34525.6	36322.5	258983	27425.3	52145.6	169233	332565	25211.9	250820	199557	211024	85999.4	231994	275887	297225	370432	191281	103625	243010	170600	255964	167987	97287.9	159016	38142	245736	180828	246713	252615	163737	243997	236901	221781	235784	254049	300497	209168	256289	248135	132512	255507	91775.2	88622.1
P00450	CP	Ceruloplasmin	_MYYSAVDPTK_	219275	222677	76121.9	122575	38772	100268	42101.6	124740	75966.1	154722	44096.5	275633	175951	136766	198320	101728	140501	411386	223821	73269.4	137365	115753	73032.9	129158	187359	104420	203755	46791	266274	320489	134651	280648	138915	167235	285091	162342	277817	285022	390971	296089	99255.6	298250	138050	108477	93909.2	100565
P00450	CP	Ceruloplasmin	_GVYSSDVFDIFPGTYQTLEM[Oxidation (M)]FPR_	209255	263764	53389.6	50188.3	26282.9	246819	24555.7	47816	192271	305030	31452.6	260895	24730	109308	96167	40266.1	206647	80531.1	101328	103133	115815	217097	44326.1	247433	156455	27288.1	131800	23721.4	134583	171027	169892	198909	44480	61539.3	188607	199080	62296.8	199993	204580	45317.8	176503	160604	60900	43684.9	35348.1	36245.4
P00450	CP	Ceruloplasmin	_TYC[Carbamidomethyl (C)]SEPEK_	123991	103607	39108.6	64803.2	24108.8	107680	37494.5	25961.3	57544.6	133668	27766.4	121820	49442	83219.8	81289.2	55183.5	125800	59721.2	86177.1	61725.1	98378.1	125888	39244.8	111481	84511.7	17687.9	103697	27520.9	58414.6	150803	91829.5	122332	57471	158746	114205	154369	60472.1	107507	174733	63086.3	109054	114918	38863.7	113463	46499.4	37671.9
P00450	CP	Ceruloplasmin	_NM[Oxidation (M)]ATRPYS[Hex]IHAHGVQTESSTVTPTLPGETLTYVWK_																													4662.85
P00450	CP	Ceruloplasmin	_ALYLQYTDETFR_	1.08292e+06	1.34425e+06	1.58404e+06	1.76739e+06	801345	1.24609e+06	1659191	1.70974e+06	1.41191e+06	1.60291e+06	1.14231e+06	1.1262e+06	845369	2.96244e+06	1.56819e+06	1.94375e+06	1.6173e+06	2400116	2.7792e+06	971458	642543	1.18383e+06	941347	1.23507e+06	817168	1.04658e+06	690753	967157	1.05071e+06	879181	1.04935e+06	1.06472e+06	1.56828e+06	1.86158e+06	1.41415e+06	1.17005e+06	1.15794e+06	1.01739e+06	1.15617e+06	1.29651e+06	928627	933986	1307941	1.08888e+06	1.2743e+06	1.34391e+06
P00450	CP	Ceruloplasmin	_NM[Oxidation (M)]ATRPYSIHAHGVQTESSTVT[Hex]PTLPGETLTYVWK_
P00450	CP	Ceruloplasmin	_AEEEHLGILGPQLHADVGDK_	55755.1	62407.2	17116.5	14507.4	9571.25	58188.5	10057.3	20565.2	46080.1	42769.7	10807.5	87805.3	25946.6	52886.2	37228.2	31616.4	71735.8	42583.3	70088.6	40883.3	44544.4	70941.5	26313.1	58850.8	45241.9	17723.6	54889.9	15396.5	55320.6	55206.7	65536.7	66365.2	33450.8	38880.8	67307	63137.7	51393.4	66621.6	79568.1	87496.8	64874.6	52634.1	32460.4	81220.5	20670.2	32630
P00450	CP	Ceruloplasmin	_ADDKVYPGEQYTYM[Oxidation (M)]LLATEEQSPGEGDGNC[Carbamidomethyl (C)]VTR_	68407.7	130593	13228.4	19405.1	5529.65	100027	12142.1	17932.8	73166.3	131747	18004.3	75063.6	5259.18	43327	18898.7	10269.7	39706.4	20235.2	18831.9	72378.8	23021.8	80887.4	3339.01	74876.3	50901.4		26372.7	14836.5	33032.8	16698.3	18525.6	52609.8	27419.6		42817.8	53891.6	2770.99	32627.6	34732.8		43022.4	27451.8	22868.5	12302	24192	14252.3
P00450	CP	Ceruloplasmin	_IDTINLFPATLFDAYMVAQNPGEWMLSC[Carbamidomethyl (C)]QNLNHLK_	9532.93	30634.4	15627.7	22534.2	18667.2		22853.1	21877.4	11335.3	19566.9	18048.8	21231.1	46703		27072.2	50797.5	38772.7	49481.1	52237.1	6795.5		1807.49	32302.3	7785.99	8038.03	18221.8	6286.96	23117.4	5783.69	1694.98	8611.47	2449.5	43721.5	33084.6	1623.22	1333.38	53388.7	10776.7	10181.9	40737.5	9718.43	12161.4	38082.7	60610.7	21196.6	43924
P00450	CP	Ceruloplasmin	_DIASGLIGPLIIC[Carbamidomethyl (C)]K_	781551	778244	269826	290479	114171	462157	219897	304297	393926	1.10778e+06	211084	672604	405900	832561	425115	690986	577352	775795	1.11736e+06	172849	374239	637544	569192	734915	323598	245161	560444	159698	723177	385006	553974	562093	834816	505444	687246	685303	786352	501380	637945	393717	562157	596920	585042	786657	187739	580842
P00450	CP	Ceruloplasmin	_EFYLFPTVFDENESLLLEDNIR_	57701	54904.1	7324.05	21593.4	7368.21	74775.3	16671.2	17839.4	34317.1	54500.1	13132.3	66972.7	24561.1	6858.16	28636.8	16994.6	59282.6	24429.6	39621.4	38307	45338.8	45768.7	18760.1	58066.8	34046.5	14852.7	45303.7	16741.8	35825.9	54791.5	33913.9	44896.1	18929	8056.98	48048.3	48729.6	18567.5	45450.8	51946.1	21180.6	29730.7	29185	16192.2	33606.9	16105.4	17275.6
P00450	CP	Ceruloplasmin	_RDTANLFPQTSLTLHMWPDTEGTFNVEC[Carbamidomethyl (C)]LTTDHYTGGM[Oxidation (M)]K_	41275.3					46142.9			42107.9	84171.9		63287.9					43997.8			48724.8		50353.2		49411.4			39996.1		34212.6			53100.2		20162.4	46509.4	61484.8	32165	50251.3	63730.6		44546.3	66586.8
P00450	CP	Ceruloplasmin	_NMATRPYSIHAHGVQTESSTVTPTLPGETLTYVWK_	30527.8	41794.2	153612	177340	163625	22075.7	184552	170837	55927.3	53450.1	181762	37062.6	84605.7	15496.4	244206	128860	35085.1	96467.5	172990	51324.8	12971.6	44996.1	191761	22553.7	39469.5	100114	10951.1	130819	43628.8	10142.6	38949.4	35119	164082	152960	27118.1	28248.1	109064	29177.8	31366.8	73412.7	38511	45318	125950	115329	243281	223574
P00450	CP	Ceruloplasmin	_M[Oxidation (M)]FTTAPDQVDKEDEDFQESNK_	178690	136546	33982.5	12958.9	15618.3	259964	16295	41166.3	112499	158667	18044.2	197499	37300.2	218837	33494.5	28979.9	80084.8	37675.7	49806.2	141999	62759.9	214858	39384.6	102858	103786	25363.8	56961.8	14118.6	115794	68846.9	100940	90489.2	60627.6	43033.4	155038	106071	54696.1	110890	76925.8	25815.2	137777	64533.9	26270.8	33674	31068.1	38177.2
P00450	CP	Ceruloplasmin	_TYC[Carbamidomethyl (C)]SEPEKVDK_	2749.1	2741.59		729.752		4471.76	1238.89			4324.84	2996.73		2805.43	2958.06		2007.37	3046.94	3229.85	4802.2	2947.93	2029.13	4677.82	2394.7	2444.55	1982.79	460.119	2392.49	2899.3	4295.98	2331.98	2803.76	4045.52	4206.15	3485.23	2941.54	3312.87	1983.62	2155.48	4254.85		2854.96	2206.66			2148.34	2774.98
P00450	CP	Ceruloplasmin	_KLISVDTEHSNIYLQNGPDR_	125305	160819	183153	228610	243615	117084	216196	319719	94361.7	154743	140644	136600	179555	114159	235682	203799	135389	215691	276022	122281	63884.4	105114	131188	109857	111316	94031.1	67667.3	185079	100021	63946.1	98353.8	131698	235421	153199	70319.5	71560.9	132713	103658	83913.3	126861	181066	101458	191376	179737	159856	208406
P00450	CP	Ceruloplasmin	_DTANLFPQTSLTLHMWPDTEGTFNVEC[Carbamidomethyl (C)]LTTDHYTGGMK_	15678.5	15870.9	62743.5	99448.7	57696.3	10796.9	72470.7	84896.2	11412	10593.1	48926.8	26417.1	46859.6		92392.6	59930.6	6257.09	78916.2	71819.1	8081.04	8912.97	9270.8	41828.1	9907.45	9397.66	21127.7	5996.08	48341.5	10420.9	4661.4	6065.77	9962.08	38227.7	77703.8	11554.9	12960.7	98657.5	12107.4	7680.98	57263.6	26895.5	14286.3	42342.3	92349.9	25732	42314.5
P00450	CP	Ceruloplasmin	_MHSM[Oxidation (M)]NGFMYGNQPGLTMC[Carbamidomethyl (C)]K_	3197.61	2475.53						1346.35	3353.8				2893.83			6305.62		5545.66	8513.65	3230.25		4788.84	4142.27		5667.25				7691.54	1883.34	4514.19	5961.11	4760.38			2616.06			8413.28		4990.41					3024.52
P00450	CP	Ceruloplasmin	_PYSIHAHGVQTESSTVTPTLPGETLTYVWK_	65722.3	79310.5	22908.7	6490.81	5015	62553.7	7811.83	9628.43	67295.1	88665	3453.44	170672	73719.8	87503.4	16953.2	39487.6	68447.4	45163.7	72908.2	49755.6	59579.2	133545	42353.6	88524.6	62801.6	38094.4	87112.7	11189.9	41392.8	144709	66621	89677.7	33864.3	154123	100577	123468	50862.9	71930.8	142837	117219	48902.5	78653.4	53379.2	107181	13839.2	29452.7
P00450	CP	Ceruloplasmin	_M[Oxidation (M)]YYSAVDPTKDIFTGLIGPMK_	44471	47542.3	95650.8	74498.3	18075	10835.3	38778.9	80686.8	65849.4	39159.3	98214.3	44090.4	37078.6	27182.5	117222	29884.4	19102.2	48680.3	44716	26265.7	7107.12	27321	33616.6	21305.7	40745.8	38551.4	15624	51035.5	63697.4	14997.5	18804	48186.1	75665.3	55581.3	29634.1	13967.9	61155.5	70361	30427.7	41660.9	36078.7	40765.4	74942.9	41880.2	32487	56539.2
P00450	CP	Ceruloplasmin	_IDTINLFPATLFDAYM[Oxidation (M)]VAQNPGEWMLSC[Carbamidomethyl (C)]QNLNHLK_	12624.8	14221.9										23267.8	5876.58		5091.15	5515.51			11125		4814.99		7856.36	10388.3	12940.4	2980.39	8484.73					10177.1	11962	16431.9	9681.08			13328.3	12188.4	9026.71			7473.22	13470.7
P00450	CP	Ceruloplasmin	_QSEDSTFYLGER_	323068	632276	1.13078e+06	704055	373037	398503	437687	600668	321112	736517	426782	621188	817510	298837	700320	519470	367740	758823	521240	298324	303383	373557	333838	350610	223882	427804	318727	357958	284873	810290	314992	368554	1.14274e+06	532905	460477	519151	471561	308277	468725	581658	280648	267016	1.08607e+06	489186	430677	321816
P00450	CP	Ceruloplasmin	_ADDKVYPGEQYTYMLLATEEQSPGEGDGNC[Carbamidomethyl (C)]VTR_	38180.4	79210.6	246170	302194	153114	45586.1	331059	257817	13181	104637	348454	69191.8	149385	12514.6	213634	282511	36369.7	258470	300823	51755.3	14141.9	73727	170056	75016.4	17448.9	119537	22337.5	254294	24594.2	3188.02	1675.81	55848.9	361592	188087	37957.1	41938.5	365267	3562.46	41201.6	179185	44918.9	43625.6	339009	272377	379512	298765
P00450	CP	Ceruloplasmin	_VYPGEQYTYMLLATEEQSPGEGDGNC[Carbamidomethyl (C)]VTR_	39701.5	49215	76822.8	105663	41476.5	48860.6	86782.8	72793.2	69883.6	111994	91213.9	91128.2	71275.3		95004	109483	85260.4	85735	148392	28080.6	66548.2	121936	48516.7	91319.7	40601.9	82104.1	79214.5	55431.3	37255.6	85557.4	38412.8	57780.3	70737	85698.6	107898	63494	89393.6	111200	58652	160087	48976.4	58462.9	67151.9	130875	45883.3	69434.1
P00450	CP	Ceruloplasmin	_AEEEHLGILGPQLHADVGDKVK_	2984.65	8371.46	20934	21693.6	34429.8	5194.4	32176	37221	4911.99	9004.77	26338.9	1221.5	11534.2		31485	19717.4	2146.39	41577.1	13019.9	5232.14	514.47	6482.59	12232.7	5734.56	2004.7	10974.7	1	19469.1	3190.93		495.092	2324.44	37165.2	10379.7		952.33	10646.3	327.436	663.897	4475.05	2703.58	1241.73	17262.8	9976.54	51521.7	30498.5
P00450	CP	Ceruloplasmin	_RDTANLFPQTSLTLHMWPDTEGTFNVEC[Carbamidomethyl (C)]LTTDHYTGGMK_	16298.3	15575.4	70455.7	78940.5	40284.4	7580.87	73380.6	90732		24553.5	80164.2	11279.6	44969.1		63980.8	77150.1		71701.3	67116.9	28946.4		20841.3	38714.4	14541.2	27397.4	35967.7	4695.73	62320.6	18354.7	5863.6	19934.9	18604.4	91107	61670.7	8350.72	8952.64	65797.6	11519.4	13783.3	78993	39713.9	19335.6	77943.1	64247.9	86098	76077.9
P00450	CP	Ceruloplasmin	_IYHSHIDAPK_	56350.1	12200.5	56012.7	56125.4	13547.3	14021	51527.9	61188	22392.7	38687.8	57042.3	30845.1	31990.2	94421.6	58891.6	54168.4	27838.2	70234.7	79272.9	58250.8	13256.4	15821.6	40145.5	19864.3	14056.9	39564.1	11228.9	17321.8	70052.5	18948.6	28495	29577.8	70726.8	61477.9	31384.4	24628.2	45873.1	56921.5	34666.9	60995.1	18315.5	14636.6	70838	53646.1	63523.4	62993.6
P00450	CP	Ceruloplasmin	_TPGIWLLHC[Carbamidomethyl (C)]HVTDHIHAGMETTYTVLQNEDTK_	17287	38043.1	38816.7	31964.7	57369	20483.9	28919.2	59135.4	13014.2	68983.5	29173.3	24301.5	30680.8		33447	63516.9	17567.1	31095.7	57804.6	16507.5	10845.7	41543.7	59794.5	21709.5	18977.8	45530.9	20463	22553.3	33253.2	22821	26408.8	45207	35178.9	85772.1	32517.5	26553.7	63695.7	22917.7	24748.5	40110.9	18004.5	46104.2	46963.3	49738.1	30696.6	28131.7
P00450	CP	Ceruloplasmin	_RDTANLFPQTSLTLHM[Oxidation (M)]WPDTEGTFNVEC[Carbamidomethyl (C)]LTTDHYTGGMK_			4420.15	3189.4				6752.21			5130.73		3462.71	7395.04	6237.79	6301.85	11935.4	8764.92	10100.5				4448.86			4054.04							9762.03	7908.89	9602.72		9663.11				3291.71		9167.26		5268.7	5995.5
P00450	CP	Ceruloplasmin	_M[Oxidation (M)]HSMNGFMYGNQPGLTMC[Carbamidomethyl (C)]K_	2171.95	2572.89				727.547				5968.34							3523.38					3284.74			4178.21		2273.28		7187.15		3306.2	3876.18						4419.55	8288.63		4827.56	6052.3
P00450	CP	Ceruloplasmin	_PVWLGFLGPIIK_	3381.9	1810.15				1494.73			1844.56	3390.94			791.8	7985.99		961.401	6548.33	1404.95	2409.29	559.111	3266.71	2668.19		5327.18	2694.93		8782.91		3330.8	8611.25	11265.1	5183.67	756.29	4269.44	4239.73	3116.05	1990.13	7007.01	9877.24	3814	3316.96	5524.72		3891.03		342.112
P00450	CP	Ceruloplasmin	_DVDKEFYLFPTVFDENESLLLEDNIR_	234220	203566	98373.4	91155.4	70084.5	216847	93693.5	85110.5	165804	252094	94170.3	325047	85213.4	81431.5	130212	171415	332702	155357	212503	163678	126909	196465	102309	282187	151089	73460.9	175236	86233.3	128689	264626	277379	204874	184478	86468.9	194747	231460	227352	235963	267599	216031	191357	171110	132436	192786	77511.5	90950.9
P00450	CP	Ceruloplasmin	_HYYIGIIETTWDYASDHGEKK_	45565.8	142178	296638	264792	282754	47843.3	310692	168371	134923	73352.5	311429	110751	150786	68319.9	284276	128712	65600.9	173134	170454	51349.7	11100.5	45258.9	154266	84231	45616.9	140502	42239.5	204183	39013.8	44548.6	45121.5	58359.9	170442	232269	47829.1	59951.3	123841	58169.9	54025	75117.3	63291.1	46081.5	343607	95808.1	185277	198695
P00450	CP	Ceruloplasmin	_DTANLFPQTSLTLHMWPDTEGTFNVEC[Carbamidomethyl (C)]LTTDHYTGGM[Oxidation (M)]K_	12625.3	25090.7			24317	24357						63270.3									19203.9	20169					11206.8	17646.7	6147.4	24948.4	30823.9				17320				21447.4			20923				12823.9
P00450	CP	Ceruloplasmin	_KAEEEHLGILGPQLHADVGDKVK_	20144.6	73094.6	262075	250522	322475	64745.2	208941	298002	86389.7	93035.6	275090	25310.3	170986	31595.8	244832	181046	16394.2	391996	203606	93706	5797.71	43624.5	180142	39931.6	31704.5	154927	11522.6	202607	55912.8	4335.1	8460.17	26578.1	361807	93663.4	16557.2	15088.2	127287	8699.34	14778.6	53476.5	64408.4	26255.6	178215	116426	547600	217339
P00450	CP	Ceruloplasmin	_M[Oxidation (M)]YYSAVDPTK_	163403	144259	3947.91			87227.8			35808.2	89833.2		149265	12601.5	115793		8992.03	92913.5	15118.2	21584.4	58321.1	106775	77056.3	7060.2	66419.1	106375	6320.95	81341.3		89922.1	113822	59054.4	127289	9965.81	13724.9	120510	85514.2	20756	135003	92000	19273.1	74176.4	75454.5	10131.1	11004.1		6612.48
P00450	CP	Ceruloplasmin	_PYTFHSHGITYYK_	22069.8	23599.6				16026.7			16662.8	25125.4		32052	12187.6	18834.6	1530.67	13665.5	28264.7	24205.2	30691.1	10451.4	14427.1	25412	10516.8	21665.1	12330.3	3717.16	26323		13238.1	35632	25019.8	23700.9	6870.65	33604.2	23348.9	29910.9	15963.5	34248.2	44215.4	27924.3	8908.69	24819.4	9034.31	28457	2075.12	4505.01
P00450	CP	Ceruloplasmin	_M[Oxidation (M)]YSVNGYTFGSLPGLSMC[Carbamidomethyl (C)]AEDR_	26074.8	27420.9				28858.6			20401.2	46547.5		29769.2	3179.47	12092.7		5556.45	28132.9	8131.65	13681	21365.3	27862.5	34728.2	4052.4	35044.7	28091.5	2672.04	26434		27432.3	20861.7	20415.8	38462.7	6432.09	4703.8	34888.9	37449.6	8856.08	33093.6	43041.5	6972.75	30116.2	36829.6	4940.62	9532.96		4956.12
P00450	CP	Ceruloplasmin	_AGLQAFFQVQEC[Carbamidomethyl (C)]NK_	10765.9	15506.4			680.682	19118.9			8480.61	19655.5		20616.5	12936.2	29424.3		17382.7	30808.6	13867.5	21476.2	9423.28	17537.4	15457.8	16881.2	17596	1514.36	6660.01	22948	1838.84	7228.38	26339.9	10392.3	19843.5	12134.5	25615.4	21247.1	20804.7	18216.5	16435.2	37382.5	21095.1	4888.56	18516.2	7848.81	33452.8	3146.8	5688.96
P00450	CP	Ceruloplasmin	_NLASRPYTFHSHGITYYK_	11359.8	22958.3	13377.3	14690.6	19093.5	20990.5	13489.8	20545.4	17836	38282.1	14035.7	15932.6	19344.4	23613.4	39015.5	31409.3	21228	69223.6	47877	23829.4	8195.35	25479.6	29889.1	21785.4	17154.1	13940.6	5779.09	12608.5	42202.7	7370	15376.3	17359.6	37038.1	45058	17228.4	14052.7	25005.7	12823.4	16045	30932.2	25189	17212.6	24054.3	46709.8	28990.5	31652.6
P00450	CP	Ceruloplasmin	_MHSMNGFM[Oxidation (M)]YGNQPGLTMC[Carbamidomethyl (C)]K_	4515.04					5091.6			4645.85	14148.6						3504.45		4448.06	5704.05			12446			9051.31	1934.83	5603.54		9745.95	9352.85		12275.3	3602.73	2150.45			900.486	10315.4			5382.59	13320.5	2056.41	2400.16
P00450	CP	Ceruloplasmin	_MHSMNGFMYGNQPGLTM[Oxidation (M)]C[Carbamidomethyl (C)]K_	3353.23								3295.18	6614.29						6784.98		11140	9708.76	2566.43			4325.3				2564.58		9419.53	2284.16	4022.23		4448.19		3142.35	3848.48	4389.26	4212.18	8191.02		3505.81	5396.41	5720.01	4260.54		3176.08
P00450	CP	Ceruloplasmin	_TYSDHPEKVNKDDEEFIESNK_	1207.02	11959.3	77265.6	79321.3	79133.9	2267.15	66512.8	77455.7	13696.6	7821.21	58266.4	322.325	29730.7	854.015	114423	32101.2		69939.6	27807.6	9542.93		2877.18	29964.2	2243.41	2289.69	30911.6		65258.2	3046.87				88693.5	19493.4			20815.9			8399.81	5677.47		53981.9	19071.3	86377.9	63482.8
P00450	CP	Ceruloplasmin	_WYLFGM[Oxidation (M)]GNEVDVHAAFFHGQALTNK_	25974.3	23165.4	4090			22500.9		1683.13	36292.9	39432.4		28255.8	3569.82	34196.8	3609.07	5806.33	39330.6	6510.06	7637.39	30028.5	12096.7	27677.3	3914.78	35707	18148.3	3561.04	10741.2		14697.3	14537.3	33927.7	10902.3	5402.31	9603.69	9851.53	16062.4	5287.51	25013.4	10493.8	5268.1	23776.2	13900.5	7151.37	8774.22	3509.61	6822.64
P00450	CP	Ceruloplasmin	_VKWYLFGMGNEVDVHAAFFHGQALTNK_	4215.17	13653.4	11017.7	5185.01	6223.1	9967	13380.8	11241.8	9172.82	20711.7	7458.49	16076.5	12298.1		12299	8861.41	6455.13	8689.92	23895.8	5810.49	11873.8	8773.94	7254.56	14648	5822.98	9135.42	8859.13	10695.6	6210.24		8145.61	11423.3	8875.07	9386.08		11085.5	11828.3	6058.54	3680.57	5363.46	8206.94	12533.4	16634.4	13260.7	7807.85	15526.6
P00450	CP	Ceruloplasmin	_MYYSAVDPTKDIFTGLIGPMK_	11860.3	13159.1	533921	523311	102575	1345.85	332026	345019	23384.7	11568.9	575530	18204.3	217645	3622.73	397811	239696	15137.6	305645	222769	13051		8277.77	125048	4972.36	26834.3	195426	3949.27	410838	54768.5		9660.67	14251.5	525109	199753	8164.63	1384.83	417715	32301.5	9402.25	281494	47092.2	23576.1	447972	148288	316300	389815
P00450	CP	Ceruloplasmin	_QYTDSTFRVPVER_	641.596	4508.84	312262	570677	583791	1602.65	363150	429208	11092	8062.62	728535		19897.3		314488	28737.3		83888	13222.1	7503.91		2771.96	32257.9	2998.98	1901.75	46392.8		377858	3294.75			1273.74	250349	12205.9		1094.36	22344.1	916.765	1973.82	4805.64	3890.07	1809.71	79270.6	22269.3	830701	186912
P00450	CP	Ceruloplasmin	_IDTINLFPATLFDAYMVAQNPGEWM[Oxidation (M)]LSC[Carbamidomethyl (C)]QNLNHLK_	24870.9	22780.3							36315.6			33542.8	34726.8						74853			29814.2	44596.2		30379.1				24270.8		35370.9							31242.3	23970.1	48389.1	25469.5			38934.2	28256.2
P00450	CP	Ceruloplasmin	_QKYTVNQC[Carbamidomethyl (C)]R_	6977.16	10786.2	23333.9		10112.1		28396.8	18621.4	12189.7	17953.9	29986.5		15938.9		22238	25127.9		19788.8		10775.2		6294.74		10436.2	8703.79	14486.4		26860.8	5842.97				28919.5	14712.4			16621				10102.5		25702.3	17671.5	53341.1	20895.7
P00450	CP	Ceruloplasmin	_PVW[Hex]LGFLGPIIK_	16776.6	17977				13134.1	546.121		10492.6	23073			2056.99	20054.7		2511.16	16407.8		7044.11	11834.3		21570.3		59183.9	13780.5		9749.8	594.62	20220.3	6239.87	10835.6	18976.9	10857.9	2761.02		18148.1		5178.42	28830.3		18459	22777.9			1840.58	8722.7
P00450	CP	Ceruloplasmin	_M[Oxidation (M)]YYSAVDPTKDIFTGLIGPM[Oxidation (M)]K_	135220	216841	7637.33			139997		4156.36	59434.3	206906		162355	3535.15	247509	15169.8	1528.95	54723.7	7242.29	18353.6	72902.7	87629.1	132216	21091.7	229628	77275.3	8670.9	96519.6		84168.6	82115.4	56446.4	127781	11145.5	18887	152860	55442.2	21199	121739	55238.9	10411.2	46859	122356	26299.8	11041.6		7303.87
P00450	CP	Ceruloplasmin	_DIFTGLIGPM[Oxidation (M)]K_	208339	291395	7425.86			351523		3695.57	124985	473868	2335.99	256798	19629.3	371154	8488.96	34433.1	358148	21580.7	102072	197895	145133	339625	30874.4	519875	132953	12782.8	187606		172629	382930	331652	352509	15887.5	76846.6	358488	319328	44212	302520	169242	45680.6	185845	258448	28171	50868.3	8481.98	11623.2
P00450	CP	Ceruloplasmin	_FNKNNEGTYYSPNYNPQSR_	4915.28	16032.6	311788	578863	337974	14134.3	419318	344897	30515.9	31020.4	545134	2689.72	67514.4		403162	78312.1		119263	70845.1	23090			83191.2	8458.84	8413.09	103627		383150	10521.3				284028	20680.5			36918.1			14145.5	17425.7		121355	33825.6	582111	218726
P00450	CP	Ceruloplasmin	_VYPGEQYTYM[Oxidation (M)]LLATEEQSPGEGDGNC[Carbamidomethyl (C)]VTR_	162441	168262				226658			82943.4	213338		179610		45721.5			123862	1549.93	733.086	57339.8	172218	159521	3601.91	240996	132365		145035		47292	172420	52887.3	161893		17148.3	164772	222524	13679.2	115594	159447		62839	116772		11194.1
P00450	CP	Ceruloplasmin	_MYSVNGYTFGSLPGLSM[Oxidation (M)]C[Carbamidomethyl (C)]AEDR_	56956.8	137596				103568			14522.5	133424		116383	1365.99	58025.7		2677.34	27370.7	4546.4	9093.7	22305.3		86748	3408.49	122337	21260.8		60725		18185.9	81783.5	24128.1	83954.5	4251.37		71721.4	104755	5988.41	37753.5	86753		28887.8	51416.6	2556.62			2591.73
P00450	CP	Ceruloplasmin	_DTANLFPQTSLTLHM[Oxidation (M)]WPDTEGTFNVEC[Carbamidomethyl (C)]LTTDHYTGGM[Oxidation (M)]K_	58495.9	142394				145910			27260.3	202001		120484		823.053			60761.8	3804.42	6116.41	78759.8	77802	99011.5		85330.5	30874.9		64672.9		17421.2	67438.6	34182	78964.3			111869	116698		26586.4	153699		25364.3	40428.3	5874.29
P00450	CP	Ceruloplasmin	_RDTANLFPQTSLTLHM[Oxidation (M)]WPDTEGTFNVEC[Carbamidomethyl (C)]LTTDHYTGGM[Oxidation (M)]K_	64252.3	93428.7				108024			28961.1	91659.3		99145.8		86323.9			44097.8			42768	42054.6	57577.3		49323.1	31841.4		33759.2		21293.8	40704.7	17537.3	9175.08			35486	67937.8	2932.27	23535.3	37575.6		38379.8	18573.5
P00450	CP	Ceruloplasmin	_TPGIWLLHC[Carbamidomethyl (C)]HVTDHIHAGM[Oxidation (M)]ETTYTVLQNEDTK_	22566.7	25050.7			14373.6	28025.4		1516.46	4733.67	18526.7		23502.9	3944.54	13974.8	1320.39	5095.98	24500.9	2443.16	7462.13	23905.8	16133.4	16769.5	4941.87	15468.8	10577.8	2212.18	5457.95		5655.51	7851.23	5113.51	5548.97	6062.85		10882.9	24062.1	8928.41	8717.75	6920.11		19839.2	3831.65	5136.8	4916.21		3302.58
P00450	CP	Ceruloplasmin	_M[Oxidation (M)]HSMNGFM[Oxidation (M)]YGNQPGLTM[Oxidation (M)]C[Carbamidomethyl (C)]K_						49684.7				45832.2				10465.4							26032.7	39243.9		6517.03	4157.26		18286.2		4041.9			1861.02							20232.6		4414.91
P00450	CP	Ceruloplasmin	_M[Oxidation (M)]HSMNGFM[Oxidation (M)]YGNQPGLTMC[Carbamidomethyl (C)]K_		10854								17620.4										8179.2		15274.7										14107.5			11382.5
P00450	CP	Ceruloplasmin	_M[Oxidation (M)]HSM[Oxidation (M)]NGFMYGNQPGLTM[Oxidation (M)]C[Carbamidomethyl (C)]K_	11576.9					9229.09				5055.03		6862.7		11418.4			6018.27			7408.95	10848.2	6615.74		13777.3	3954.33		7305.43				3702.07	10133.7			8653.36	15400.9		3583.51	6580.51		5643.42	4620.77
P00450	CP	Ceruloplasmin	_DIASGLIGPLIIC[Carbamidomethyl (C)]KK_		3001.12	68530.6	126214	65985.2	1824.97	137853	173773	3974.86	6999.14	189679		8228.56		94468.1	19453.9		17477.7	7587.04	8655.54		1792.6	14514.1	2353.42		22097.5		92269					111674	988.654			6599.26				2384.26		48564.3	12743.7	176522	90049.3
P00450	CP	Ceruloplasmin	_VKWYLFGM[Oxidation (M)]GNEVDVHAAFFHGQALTNK_	12686.4	12059.9				13168.4		8997.52	7396.59	13028		9599.71	4162.3		3954.19		11936.5	3085.73	10594	10578.3	7365.11	11900.5	4534.59	11496.6	9037.9		3409.55		4814.93	2749.99	16552.1	5403.71	8317.81		7273.22	10288.8	5127.35	10430.8	4956.62		7323.76	18768.5	18834			3367.48
P00450	CP	Ceruloplasmin	_M[Oxidation (M)]HSM[Oxidation (M)]NGFMYGNQPGLTMC[Carbamidomethyl (C)]K_	9561.87																8754.92				7911.33				10101.2													7806.22
P00450	CP	Ceruloplasmin	_MHSM[Oxidation (M)]NGFMYGNQPGLTM[Oxidation (M)]C[Carbamidomethyl (C)]K_																											5881.57		6336.67						7836.31						6026.4	6171.69
P00450	CP	Ceruloplasmin	_M[Oxidation (M)]HSM[Oxidation (M)]NGFM[Oxidation (M)]YGNQPGLTMC[Carbamidomethyl (C)]K_	8055.19	8753.2				16465.8				15098.4		4652.01		8483.09						5976.47	11142.5	10840.7		9272.01			6529.57			4170.11		6811.6				11805.5			5921.41		3063.83
P00450	CP	Ceruloplasmin	_M[Oxidation (M)]YSVNGYTFGSLPGLSM[Oxidation (M)]C[Carbamidomethyl (C)]AEDR_	53419.1	57109				98401.1			20515.6	84665.1		43737.3		68679.5			30825.8			22212.3	62555.2	54786.5		96392.9	22620.2		43046.3		15226.6	42141.8	28551	54423.8			53877.4	74749.1		26297.8	52371.6		21008.7	21111.3
P00450	CP	Ceruloplasmin	_KERGPEEEHLGILGPVIWAEVGDTIR_		2409.7	54162	92920.3	72768.9		66280.8	84217.3	5560.16	3221.61	91973.3		7639.62		44370.7	14821.5		21024.9	11016.6	7504.97			11610.9			16225.3		59625					50623.8	2180.38			5933.68				865.124		29969	5808.16	72905.5	52132.3
P00450	CP	Ceruloplasmin	_M[Oxidation (M)]HSMNGFMYGNQPGLTM[Oxidation (M)]C[Carbamidomethyl (C)]K_																					6086.15								4807.38						6438.31
P00450	CP	Ceruloplasmin	_MYSVNGYTFGSLPGLSMC[Carbamidomethyl (C)]AEDRVK_			31387	33488.1	29909.4		42439.4	66093.6			16222.7		12304.3		54370.4	24461.4		23227	6848.96				11274			17055.9		41420.7					72761.7				7163.11						39508.5	4964.08	33271.5	78997.5
P00450	CP	Ceruloplasmin	_MHSM[Oxidation (M)]NGFM[Oxidation (M)]YGNQPGLTMC[Carbamidomethyl (C)]K_	6875.82	7375.34				9211.58				16644.5											8303.22	12562.4		12147.3	6620.27		8265.41		9512.39	7076.69					8255.84	11688.5			9701
P00450	CP	Ceruloplasmin	_MHSM[Oxidation (M)]NGFM[Oxidation (M)]YGNQPGLTM[Oxidation (M)]C[Carbamidomethyl (C)]K_	2875.8	3197.55				6026.95				4752		1415.27					1237.13				4713.83	3022.01		4075.28					1712.56			2194.74				3075.43					3452.64	713.224
P00450	CP	Ceruloplasmin	_SGAGTEDSAC[Carbamidomethyl (C)]IPWAYYSTVDQVKDLYSGLIGPLIVC[Carbamidomethyl (C)]R_		3231.16	136277	184648	147063		184401	173567			196577		9254.47		119577	24296.2		13947.2	4661.45				10913.9			29706.5		125579					100369				9245.12						78199.1	7954.17	182938	81034
P00450	CP	Ceruloplasmin	_IDTINLFPATLFDAYM[Oxidation (M)]VAQNPGEWM[Oxidation (M)]LSC[Carbamidomethyl (C)]QNLNHLK_	60683.5	68592.6				50490			31079.8	81960.2		141455		505842			23774			14516.9	36295.7	44901.8		94396.8	28590.6		33481.1		21727.5	70488.4	25691.4	82147.5			59667.7	68386.5		32478.7	81312.5		25785.5	21232.3
P00450	CP	Ceruloplasmin	_MHSMNGFM[Oxidation (M)]YGNQPGLTM[Oxidation (M)]C[Carbamidomethyl (C)]K_	10966.1	13482.2				11504.7				18916.9											6811.52	15157.4							7914.46	9356.59	2901.26	11386.8			10933.5	13193.6		7583.17	11374.7
P00450	CP	Ceruloplasmin	_MHSMNGFMYGNQPGLTMC[Carbamidomethyl (C)]K_			42202.2	51667.6	39048.1		45474.2	64528			25425.6		39345.5		50858.5	42689.2		33262	40819.8	920.226			32667.2		2879.86	29092.2		35353.3	5828.69				49812.9	44698.8			30960.8			33401.4		2014.47	36996.3	61976.9	34519.6	62196.4
P00450	CP	Ceruloplasmin	_HRGVYSSDVFDIFPGTYQTLEMFPR_			27452	56776.9	23144		48385.6	54352.2			71217.1		5962.29		46955.9	9801.41		16968.1					11465.3			15420.2		34937.2					45935.9										22599.1		70937.4	30564.6
P00450	CP	Ceruloplasmin	_VNKDDEEFIESNKMHAINGR_			4817.15	15345.7	26450.5		12366.1	15218			12545.9				4422													11208.4					6143.37												22105.1	3044.91
P00450	CP	Ceruloplasmin	_LVYREYTDASFTNRK_			7647.4	38495.8	47499.6		15928	13834.8			70183.9				3161.77													20429.9																	81570
P00450	CP	Ceruloplasmin	_LVYREYTDASFTNR_			5840.64	20032.8	22030		10529.7	8289.28			40127.3																	5024.79					1582.98												49903.9
P00450	CP	Ceruloplasmin	_RKLEFALLFLVFDENESWYLDDNIK_	7734.55	5802.46	681.327			6732.32		6696.53	4075.03			23716.2	486.526			1485.44	5170.97	515.474	6572.5	10084.9	2757.59			3404.66		688.22				1751.29	19186.8												3239.62
P00450	CP	Ceruloplasmin	_KLEFALLFLVFDENESWYLDDNIK_	3397.29	3977.65				5259.1		6219.3	2287.6			16787.3					3083.01		4936.24	2871.23						1729.09					5884.74
P00450	CP	Ceruloplasmin	_IYHSHIDAPKDIASGLIGPLIIC[Carbamidomethyl (C)]KK_			10641.2	22860	33913.7		15096.3	17280			43261.9				2524.2													10166.8					1472.4												24963.9
P00450	CP	Ceruloplasmin	_IYHSHIDAPKDIASGLIGPLIIC[Carbamidomethyl (C)]K_			13613.6	32994.9	41040.4		23283.2	26751.2			55694.1				7981.49													12898.6					3702.51												52455.1
P00450	CP	Ceruloplasmin	_VTFHNKGAYPLSIEPIGVR_			6524.02	17486.1			3981.43				55855.6							2263.53	1566.28				1416.76					4412.69					2770.37												43542.1
P00450	CP	Ceruloplasmin	_ELHHLQEQNVSNAFLDKGEFYIGSK_		1271.69			307.449	5179.85				1864.48							7821.12	1544.34	1708.87				836.84	865.571					715.847				1176.98					2457.48					1196.23		1035.05
P00450	CP	Ceruloplasmin	_RPYLKVFNPR_				80554	42214.7		39982.9																					7511.48											1
P00450	CP	Ceruloplasmin	_TYYIAAVEVEWDYSPQR_												22139.6								13800.8																28781
P00450	CP	Ceruloplasmin	_EFVVM[Oxidation (M)]FSVVDENFSWYLEDNIK_	4077.74											31277.4							1970.46	1066.93											1012.54
P00450	CP	Ceruloplasmin	_EHEGAIYPDNTTDFQR_	1					3704.16				213.416							10997.2	283.064						429.956
P00450	CP	Ceruloplasmin	_VVYRQYTDSTFRVPVER_					1079.83						16742.4																																		20030.9
P00450	CP	Ceruloplasmin	_ELHHLQEQNVSNAFLDK_						1308.95											4443.94																					662.088
P00734	F2	Prothrombin	_SEGSSVNLSPPLEQC[Carbamidomethyl (C)]VPDR_	335449	393413	232338	232611	200404	408473	196005	178996	294030	373713	186120	421430	450535	455296	239566	412983	485930	336953	497084	237355	474741	375030	524625	311558	361832	285955	379047	198319	252832	420851	329296	462497	275421	357308	379066	431061	782472	296585	393045	373105	300630	337747	302991	376461	196497	248258
P00734	F2	Prothrombin	_ELLESYIDGR_	347200	490921	457962	614177	470880	482558	265826	230670	201129	369394	410325	367332	251977	562045	484024	366511	443929	143502	322323	327869	574629	441136	792018	573271	556634	711208	514469	365045	300371	1.07225e+06	318387	563263	328111	568820	449672	567087	509782	387093	499380	555034	392940	625501	430403	296436	193347	262745
P00734	F2	Prothrombin	_LAAC[Carbamidomethyl (C)]LEGNC[Carbamidomethyl (C)]AEGLGTNYR_	97466.7	106251	38773.8	57577.1	28206.3	118534	51159.7	45237.2	56400.9	95261.9	56086.8	162695	61111.2	137184	41621.9	66912.2	119019	40144.1	83483.7	48613.5	202865	99109.4	44909.5	89639.3	79281.3	43968.3	175644	51593.6	69042.6	239035	76380.4	145950	46280.6	77306.7	116706	156079	95729.3	82551.5	144030	87825.5	61467.2	92384.1	49500.3	67274.3	35398.6	32486.7
P00734	F2	Prothrombin	_KPVAFSDYIHPVC[Carbamidomethyl (C)]LPDRETAASLLQAGYK_	48075.4	40927.3	21167.6	29449.3	23247.2	56144.3	37551.8	33491.1	48581.9	48939.7	35432.9	48290.2	33252.7	95744.9	41932.5	41772	60055	27569.4	37665.8	46734.4	53009.3	42625.7	31487.5	33432.9	40874.4	33981.2	69690.6	39000.5	44858.8	40991.7	79622.9	64244.6	42393.4	47712.2	51594.4	43630.2	66476.2	50347.6	63717.5	39012.1	42079.3	64269.9	28311.2	54521.5	31663.6	32205.7
P00734	F2	Prothrombin	_GDAC[Carbamidomethyl (C)]EGDSGGPFVMK_	23160.2	39830	70986.6	92531.7	82341.8	30287.3	71356.2	61392.7	25033.1	34401.7	94506.6	50132.9	62209.1	15595.6	95541.9	82788.6	26449.1	68641.7	64276.3	16543.2	34446.3	34472	53449.7	24879.3	24362.9	59827.6	42791.1	77786.8	25826.3	67895.9	38967.4	74084.4	99881.5	97300.4	58719.4	66894.5	130756	41780.6	79765.9	85149.2	27141.3	67174	106237	93139.3	96116	81228.7
P00734	F2	Prothrombin	_LAVTTHGLPC[Carbamidomethyl (C)]LAWASAQAK_	199038	224455	275078	283430	616411	240542	312570	308608	200219	248320	378490	183217	176551	279147	237163	192414	254794	153527	292335	141125	136740	231345	210050	172556	200668	346091	293554	277971	202036	298544	264240	294261	239637	178957	156142	273334	241922	183356	288000	321595	187195	180125	177032	195971	244336	193880
P00734	F2	Prothrombin	_YTAC[Carbamidomethyl (C)]ETAR_	276994	357254	392916	531437	325059	292387	477257	283824	258531	322402	548035	370779	307808	351735	1.05148e+06	366749	345032	217328	336079	202009	447672	286851	255874	295257	322505	291870	350292	471848	155311	413240	263423	330060	421200	245188	292843	359608	456316	233055	360694	335647	231195	228752	300891	274725	394915	299356
P00734	F2	Prothrombin	_DKLAAC[Carbamidomethyl (C)]LEGNC[Carbamidomethyl (C)]AEGLGTNYR_	141467	197816	266498	366599	412341	159797	383228	276538	155401	192689	467499	180968	234103	170322	626139	242943	139380	219561	215895	108694	191983	147118	181523	132505	164981	238159	138558	334944	133821	141984	100451	195550	292015	322871	127689	160083	271284	112744	177626	200527	152775	117301	235539	208750	347290	201075
P00734	F2	Prothrombin	_KSPQELLC[Carbamidomethyl (C)]GASLISDR_	76446.4	77149.3	44870.5	31463.6	52541.9	67508.1	26557.5	38495.2	58106.3	65439.1	28126.1	88869.5	85008	74876.1	97169.7	87703.1	79818.7	54285.9	83029.4	45029.3	93553.8	59029.8	100146	63704.6	71302	106495	85134.4	41039	50512.7	91616.1	70511	90668.9	79193	75091.2	72303.7	85872.8	196220	60456	87000.1	80037.1	62411.9	74847.3	92418.2	143718	38233	91037.4
P00734	F2	Prothrombin	_HQDFNSAVQLVENFC[Carbamidomethyl (C)]R_	304304	332728	165029	193363	237754	324289	197655	167354	261084	370820	178403	322810	269675	313122	427245	298766	300080	182827	317056	201763	424825	314712	418287	296641	328986	309782	381884	229823	280992	422854	248577	409489	254995	281622	329016	354430	377899	259275	394004	296514	279315	296164	235629	375647	146710	178029
P00734	F2	Prothrombin	_SPQELLC[Carbamidomethyl (C)]GASLISDR_	137863	156033	137127	115261	112125	148248	108171	82340.3	109603	130575	116740	141016	95430.4	140675	96252.1	127515	155691	77497.2	115678	104627	245594	140595	101002	156230	140856	107844	208810	109567	96407.1	185672	133071	182897	132786	101772	136952	196963	153176	115701	214132	112417	126061	170866	169701	99554.6	80804.4	81605.9
P00734	F2	Prothrombin	_ETWTANVGK_	118785	119115	22874.1	22598.3	23053.2	113245	24606.3	38751.1	106473	112921	17217.9	132341	110795	162359	53356	84601.6	143762	91165.9	147555	79096.5	173825	114838	92288.8	124627	157644	56159.2	135152	30388.7	100450	153002	140277	167267	47538.4	124525	131026	151689	129803	110233	165412	157862	124551	144992	50346.3	128242	22881.3	41947.8
P00734	F2	Prothrombin	_TATSEYQTFFNPR_	91375.5	83569.2	164021	167820	98072	56391.8	88442.2	62192.9	61211.6	137833	114021	67883.6	60429.5	110808	176214	135655	112959	41727.9	57290.3	66357.2	73867.1	102186	140204	67618.1	95362.3	178766	82258.7	66626.2	43118.6	89716.4	71900.5	87468.9	85081	151625	99263.6	89586.1	74837.3	70581.3	60838.5	105534	84619.5	98942.2	81754.9	109266	60359.8	95407.8
P00734	F2	Prothrombin	_WYQMGIVSWGEGC[Carbamidomethyl (C)]DR_	16971.3	17446.1	19938.8	21090.5	12376.2	19351.4	25344.2	28846.3	14717.6	14458.5	19022.2	27289.8	43172.1	16698.4	32284.4	38372.9	23077.3	28144.1	45725.1	8657.24	24324.2	18259.2	24340.7	17088.4	18495.7	23185.4	28250.9	23111.4	10719.4	25704.4	22779	24629.9	25599.7	41448.3	20629.2	20550.1	43512	21725.7	21073.1	40010	13174.1	20713.7	43598.4	33579.2	12849.1	24143.3
P00734	F2	Prothrombin	_IVEGSDAEIGM[Oxidation (M)]SPWQVMLFR_	19669.5	19903.4	17426.1	11490.3	9573.12		9980.02	8230.83	40613.5	16467.5	15423.3	30782.2	13994.8	10202	30117.2	16808.2	27931.2	19373.3	32838.5	12208	13329.4	18026.1	23653.4	23061.8	42451.3	25106.9	21035.6	11952.8	33686.5	23319.5	29861.5	28826.6	15075.2	19237.9	19869.9	22238.3	21308.6	35072.4	33883.3	19304.1	54105.2	42158.6	19256		14652.8	9913.48
P00734	F2	Prothrombin	_SGIEC[Carbamidomethyl (C)]QLWR_	298036	351333	716476	568036	627293	616774	493428	860692	304408	315564	549362	331994	362518	349719	165093	379146	305177	438668	437412	183664	412254	274680	172389	298025	327100	338379	369466	493120	275645	407972	197586	348922	426319	285245	315957	353341	892762	199421	357706	282784	300701	231698	268695	533112	260835	332626
P00734	F2	Prothrombin	_VTGWGNLK_	117953	108202	60968.6	50137.4	28497.7	107428	31885.9	22172.4	75732	123178	23252.9	136454	161960	171752	101354	105363	153429	150716	206144	68579	190979	152857	123551	152059	122750	100178	113123	38850.6	108510	147898	139522	161223	78230.7	170176	124762	135238	167808	116733	126617	217108	85368.2	142234	63200.7	146339	32749.3	43656.3
P00734	F2	Prothrombin	_NPDSSTTGPWC[Carbamidomethyl (C)]YTTDPTVR_	321616	344205	268520	310209	222039	188481	145782	187531	263944	557754	340018	621767	365271	111329	322872	462681	420714	160023	447472	225395	831472	153848	466215	341200	206356	371500	305860	326486	102986	801513	260896	550422	356001	369107	247665	586808	521595	181019	330075	392180	154688	133420	365574	158613	212753	252735
P00734	F2	Prothrombin	_TFGSGEADC[Carbamidomethyl (C)]GLRPLFEK_	85912.2	116509	85644.2	95691	93870.3	94958.4	141365	63565.6	117546	85869.3	77820.5	120077	91210.7	129659	90540.7	99735.8	89812.3	50289.6	86329.9	63610.5	128445	86226.3	114998	93002.6	169368	131048	174848	74562.9	48121.7	211897	121859	219771	106569	95348.2	96990.9	110819	129357	158132	87039	78765.6	109947	192075	94406.3	115842	57503.6	117178
P00734	F2	Prothrombin	_ETAASLLQAGYK_	95287.6	73043.6	14536.5	42754.3	34361.9	69481.6	19401.1	25820.3	85021.9	86875.1	27563	216646	85109.4	125701	60542.8	32299.8	138318	69132.7	116555	48056.1	228666	84900.5	44693.3	83079.5	115747	23636.4	221065	28756.2	86949.8	229394	153069	165176	36779.9	145884	137946	138831	60652.2	129908	202363	107091	97531.5	155572	19758	72147.1	19078.1	33657.9
P00734	F2	Prothrombin	_WYQMGIVSWGEGC[Carbamidomethyl (C)]DRDGK_	3260.89	5251.94	4908.97	2721.26	2277.44	2926.98	4457.59	5179.02	3725.96	4046.58	5587.24	5851.9	9081.3		4428.84	12806	2308.43	6653.33	11739.8	1186		4848.58	8488.76	2811.77	4477.21	9248.87	3301.79	2881.85	3704.86	2076.31	5765.21	6927.21	6467.54	11552.7	2816.49	3473.91	20221.2	3563	6133.11	9468.59	3285.87	7319.64	5288.24	13599.4	4945.43	4194.55
P00734	F2	Prothrombin	_GQPSVLQVVNLPIVERPVC[Carbamidomethyl (C)]K_	182563	198436	73165.7	253416	226801	207273	316759	162349	164114	235239	182149	228026	154617	256108	219131	178445	243491	124530	163332	160205	301000	180296	146936	186658	221578	134108	261772	190037	199801	249262	240009	291049	167177	238769	231609	266655	218451	187813	315411	195258	229205	272515	168875	188052	154296	118940
P00734	F2	Prothrombin	_ITDNMFC[Carbamidomethyl (C)]AGYKPDEGKR_	43297	65658.2	99640.3	118812	193851	57504.1	116834	98321.4	61109	58613.7	105999	109591	80991.7	54058.9	165401	83931.9	48734.2	40377.6	83993.8	37513.4	55184.3	86553.3	101155	49748.3	62125	103424	66204.3	131695	63107.4	57398	76363.4	77968.7	88327.9	71398.8	80387.3	50820.1	109142	50921.1	76346.8	72265.1	42134.5	76982.6	97033.7	101546	77995.3	80964.9
P00734	F2	Prothrombin	_ITDNM[Oxidation (M)]FC[Carbamidomethyl (C)]AGYKPDEGKR_	34734.6	33256.8	6703.72	4649.11	4040.67	31957.9	5812.07	4203.45	25009.9	28048.1	3621.51	35569.2	5422.57	37483.8	9218.91	4161.34	31903.1	2938.09	4805.4	30066.8	46887.7	26779.7	3550.46	30426.3	31229.8	4242.2	26032.5	4909.66	20313.3	27960.7	18850.7	24950.5	3761	3289.9	18320.4	29809.1	5184.7	21204.7	23560.9	2695.51	31684.5	15939.8	3703.42	7040.11	5023.29	4525.47
P00734	F2	Prothrombin	_QEC[Carbamidomethyl (C)]SIPVC[Carbamidomethyl (C)]GQDQVTVAMTPR_	9156.3	11513.2	11631.2	20285.6	20959.1	9530.72	22826.4	28802.7	7460.94	10429.4	29512.7	9646.53	18070.5	8524.44		18226.2	10811.8	9795.87	12366.6	5235.15	15016.6	11736.5	15074.9	8039.35	5939.39	18358.7	15366.5	20924.3	8183.59	16876	6208.24	15923.1	17227.8	12596.1	11207.2	13425	12225.1	8182.32	14313.6	17886.3		12074.2	12171.6	7528.02	16419.6	9879.58
P00734	F2	Prothrombin	_LKKPVAFSDYIHPVC[Carbamidomethyl (C)]LPDR_	26063	13427.1		11105.2		37282.4			10776.1	25848.5	18011.4	26622.9	13038.2	56176.5	4957.79	20523.8	52670.7	13471	29913.4	15610	28049.9	35271.3	17638.9	18864.5	27012.9		49422.4	8183.89	42506.2	47628.2	44881.2	53076.2	19091.5	39615.4	41616.2	31518.3	42686.3	32604.9	62414.9	47139.8	39535.6		2130.57	39415.9		14582.1
P00734	F2	Prothrombin	_VIDQFGE_	18463.7	16318			3922.85	18344.6		5081.93	12714.1	15274.8		21285.3	16694.5	19749.7	6270.5	11990.5	26917.3	15539.9	20104.7	10284.1	51814	17176.8	10515.8	16411.4	16514.7	10647.4	44220.2	2708.28	14625.5	49020.8	27093.6	24096.2	11699.1	19906.3	22929.5	28459.3	18860.4	21456	27496.3	24262	15151.2	23959.7		18658.1		10253.8
P00734	F2	Prothrombin	_KPVAFSDYIHPVC[Carbamidomethyl (C)]LPDR_	36389.6	26026.5	2360.98	8642.85	8179.19	18177	5652.45	5228.33	23666.4	24470.6	3889.31	43142.1	19565.2	57945.2		16135.6	64225.7	14800.6	27161.8	13486.1	99160.7	37884	32016	28788.2	38112.4	6184.15	70476.9	4828.97	38919.2	98026.9	55657.7	50356.3	5711.04	34390.1	39226.5	48138.5	32010.4	39982.6	81264.8	45661.2	41172.7	48398.6	954.794	29556.8	2331.9	5016.77
P00734	F2	Prothrombin	_ITDNMFC[Carbamidomethyl (C)]AGYKPDEGK_	21718.3	15355.9	33004	25947.2	39767.2	21398.4	24034.9	29915.6	22524.2	16200.5	30067.5	27630.9	30923.9	12185.4	62670.9	27159.1	26046.7	21419.8	31600.9	16056.2	20944	16836.1	25082.3	13333.2	24620.3	17191.9	26770.4	30549	26880.1	45005.2	15447.8	23974.7	27933.9	30320.7	20021.9	18566.3	38427.4	24461.4	27228.6	32722.2	20687.2	22432.9	20645	46676.1	22814.9	24151.3
P00734	F2	Prothrombin	_IVEGSDAEIGMSPWQVM[Oxidation (M)]LFR_	15945.6	8397.82		5623.26		6430.56			20760.8	10804.3		9094.29	7696.63	11311.3		6819.81	17816.4	8840.71	11420.2	11505.4		14017.1	13168.1	9697.52	23208.7	12958.5	12723.4		16227.6	9480.63	20104.7	16449.3	8115.3	7164.04	8349.62	13227.2	9678.65	21425.2	15147.7	12186.6	16805.6	15974.3		4468.71
P00734	F2	Prothrombin	_IVEGSDAEIGMSPWQVMLFR_	4752.87	6141.63	119515	160665	151183	2851.79	142147	93124.5	25860	6187.58	123590	12716.4	91252.5	10653.5	150348	180436	8880.26	119293	144835	8513.54	2257.67	5343.76	83523.2	6143.05	21976.6	89868.7	7782.71	144584	20390.9	5641.34	13629.2	11023.3	175125	131887	6449.91	6146.99	146973	15036.4	11788.2	195871	30739.5	22329.8	114576	164629	78908.2	121751
P00734	F2	Prothrombin	_ENLDRDIALMK_	5842.25	12829.6	69863.6	51044.1	79310.5	16359	52061.8	57514.8	42686.1	27389.8	46963.3	14126.1	74158.6	16721	71239.9	74827.2	17241	122418	74647	24932.5		19610.6	76107.4	15691.8	22646.2	85948.7	5039.65	63086.2	19403.5	3436.39	15232.9	25739.2	74627.5	39110.9	16902	4902.77	57807.9	12512.8	8434.1	47549.4	19135.8	16763.7	68343.2	36686.1	53894.1	69770.3
P00734	F2	Prothrombin	_GQPSVLQVVNLPIVER_	14914	9248.18				12531.3			8202.26	8742.01		13495.1	3586.24	38715.2		6311.66	30312.2	2254.44	7290.45	3799.01	24877	10913	3697.08	10153.6	15802.5	1912.93	30939.6		10912.9	38784.4	33157.6	24537.2	673.164	8476.51	20134.3	23546.2	6375.25	19561	37782.2	11959.5	12543.7	24224.8	1314.33	5295.24		910.264
P00734	F2	Prothrombin	_RGDAC[Carbamidomethyl (C)]EGDSGGPFVMK_	3772.64	7083.75	13108.4	23403.7	14939.9	6410.73	18938.3	18070.6	9263.9	8102.25	14507.4	9815.8	11634		25860.5	8347.33	7871.77	10700.8	9149.13	5677.62	7584.74	8526.02	7869.68	3941.28	6380.55	8811.88	4680.19	19826.6	3780.82	6063.27	5690.73	15339.2	14744.6	12127.7	8446.52	6867.65	14661.3	10699.8	8166	12084.6	10204.9	14807.3	12536.5	13420.2	14968.9	12099.8
P00734	F2	Prothrombin	_ENLDRDIALM[Oxidation (M)]K_	14552.9	21378.5	4260.52		3536.34	13478.1	2020.38	2471.57	8247.38	17204.4		13862.5	4949.68	24228.6	6006.87	5248.64	10460.5	4979.73	4340.33	19560.7	9548.76	9972.58	4554.45	14657.9	17468.9	4832.82	6326.54	2414.64	11003.3	3878.28	6427.84	10435.7	4251.7	2213.32	7815.42	7782.09	4575.05	7277.91	6231.39	2390.42	19997.1	7704.09	5426.46	2911.43	2385.59	2746.08
P00734	F2	Prothrombin	_RQEC[Carbamidomethyl (C)]SIPVC[Carbamidomethyl (C)]GQDQVTVAMTPR_	37724.3	83399.6	216515	117594	197979	76307.2	121173	236668	40007.9	57075.5	187813	175489	71141.8	59401	172892	92716.5	59138.8	96708.3	159339	40914.5	49413.2	69280.7	79584.4	71444.3	72156.1	53997.6	114277	71056.3	36065	208375	55644.1	119900	112539	152762	60840.6	72994.1	125460	94359.1	117463	155116	58619.8	5387.94	115240	144762	82704.8	57749.7
P00734	F2	Prothrombin	_VTGWGNLKETWTANVGK_	3194.78	9991.73	29558.4	22067.8	40679.6	15262.5	27654.6	23756.5	12422.9	16245.5	29288.5	2676.85	17967.4	11001.3	31982.9	23315.5	1480.44	17897.5	17524.4	8803.61		12966.6	43329.1	8658.72	5548.17	49301.4		33311	9498.7			5043.82	36079.6	7964.13		1654.04	17526.2		1	4600.57	7526.61		24194.1	9004.34	30232.9	52260.3
P00734	F2	Prothrombin	_YGFYTHVFR_	13988.5	9831.9		2701.36		11993			18110.3	10976.4	2034.73	15068.5	9620.13	4556.14		5359.06	21273.9	5979.91	15255.3	5490.9	46529.3	12038.8	6376.47	13682.1	18905.3	1968.53	44163.8	3112.32	9434.43	52482	20821.5	19350.2	4861.11	15268.8	20517.1	21369	8312.98	17178.6	26640.7	8237.87	15810.2	20269.2	983.613	6274.83	1716.38	3007.53
P00734	F2	Prothrombin	_GDAC[Carbamidomethyl (C)]EGDSGGPFVM[Oxidation (M)]K_	24889.9	21576				28320.6			17822.6	23499.7		32798.3	783.976	26652.1		2327.11	22722.8	1001.48		18616.9	36786.5	24756.1		11852.3	24673	3110.64	10634.2		9593.34	35823.1	25207.7	35469.6	1520.91	3044.17	21867.3	38263.6	3541.58	24025.8	14725.1		33984.2	21698.7	3169.51
P00734	F2	Prothrombin	_PGDFGYC[Carbamidomethyl (C)]DLNYC[Carbamidomethyl (C)]EEAVEEETGDGLDEDSDR_	18918.1	21956.6				31158.7			5844.7	17189.8		42969.8	10894.3			8283.58	24488	2827.61	13685.5	6729.69	50678.9	15997.6	4176.83	20196.6	7914.82	3865.28	38732.8		3372.01	47767.3	8689.77	23573.5		11288.7	15423	37668.8	19218.5	9075.29	26736.6			8213.84		14827.4
P00734	F2	Prothrombin	_NPDGDEEGVWC[Carbamidomethyl (C)]YVAGK_	11038.7	9967.81	3728.65			23311.9			12876.5	8670.34		15893.5	12412.9	18384.4		10646.3	15195.4	7695.95	17569.3	9360.16	21565.4	11316.1	7569.07	10665.1	9616.81	8810.32	22884		14510.5	31476.1	22609.4	14405	4312.68	16094.7	13105.5	18901.9	16710.2	10132.9	18135.4	19126	11225.4	11461.1	7003.45	14536		3788.19
P00734	F2	Prothrombin	_IVEGSDAEIGM[Oxidation (M)]SPWQVM[Oxidation (M)]LFR_	72200.8	82923.9				78670.9			48124.9	71636.3		50455.2		148208			49441.5	1377.33	2346.39	32609.3	90603.7	66892.5		71786.9	46491.8		71901.1		23840.6	81727.3	38241.6	80288.9	770.572		67663.8	79229.5	1816.8	34249.8	61275.2		32805.2	45088.6	1733.69
P00734	F2	Prothrombin	_WYQM[Oxidation (M)]GIVSWGEGC[Carbamidomethyl (C)]DR_	37271.4	41801.8				54284.1			20825.4	25922.2		63254.8		92385.5			33006.6		13434.2	13685.9	86023.1	28051.3	4443.06	37475.8	23887.9		50352.3		16806.4	59497.6	37415.7	31112.4			46679.7	51307.1		21596.7	29619.6		9802.39	17677.4
P00734	F2	Prothrombin	_RQEC[Carbamidomethyl (C)]SIPVC[Carbamidomethyl (C)]GQDQVTVAM[Oxidation (M)]TPR_	63432.3	51513.7	8352.81		10426.3	80451.5		12103.6	23787.3	38133.3	15203.6	131000	7651.17	66505.4	8368.21	9030.35	77932.3	6618.94	11554.9	22821.1	92444.8	33809.4	5621.58	40194.2	34363.8	8087.42	65412.7	4980.52	24829.4	87173.1	44900.6	62800.3	5644.99	8102.33	77132.8	52244.5	13102.5	51286.6	91863	5903.51	38349.5	27373.8	10351.5	10392.7	6996.64	4175.31
P00734	F2	Prothrombin	_SEGSSVNLSPPLEQC[Carbamidomethyl (C)]VPDRGQQYQGR_		11871.1	191172	360448	387172	7986.83	338624	231193	16332.1	20485.2	399703	601.529	42389.2		247732	50058.6		38613.5	41169.5	12604.5		10443.2	41664.7	4714.12	6580.56	68568.2		274350	5551.92			1993.24	138089	28495.4			61353.6			15974.6	11575.2		125834	38572.2	237457	148420
P00734	F2	Prothrombin	_ITDNM[Oxidation (M)]FC[Carbamidomethyl (C)]AGYKPDEGK_	9573.98	11381.8				9394.38				10323.9		11889.7		14748.2			8380.09			6232.04	22917.3	8607.04		10955.5	5972.16		12904.8		8209.33	12574.6	5262.27	9386.57			7151.72	12693.3		6876.34	8766.41		8493.91	6460.92
P00734	F2	Prothrombin	_WYQM[Oxidation (M)]GIVSWGEGC[Carbamidomethyl (C)]DRDGK_	5150.4	5581.55				5763.14				3963.41		5863.19					1590.45	1		748.704	6043.8	2084.81		4393.78	1286.65		2164.12		720.851		2203.69	3325.27			2781.94	4347.61	2418.49	1062	1512.74
P00734	F2	Prothrombin	_SLEDKTER_		618.365					1148.67			2421.93	7478.29		1123.65	845.205		5400.96			294.968	20384.8	7213.9	975.454	5376.22	15271.4	40547				15252.4				1296.71			35.6487	7864.75		74.0075		64136.6	3161.7				1898.71
P00734	F2	Prothrombin	_NPDSSTTGPWC[Carbamidomethyl (C)]YTTDPTVRR_			13410.1	26890.4	47946.6		12958.7	28063.1			32063.8		2973.59		26799.8	3290.38		1515.98	465.41				4010.5			10198.9		29818.5					17140.5				1929.7						7898.79		19879.2	17889.3
P00734	F2	Prothrombin	_QEC[Carbamidomethyl (C)]SIPVC[Carbamidomethyl (C)]GQDQVTVAM[Oxidation (M)]TPR_	6482.27	8705.2				9030.33				6939.77		15687.7		8218.66			6182.63			5750.64	14607.5	9745.97		6566.03			8754.88		4881.42	10356.8	4144.42	6990.78			6083.11	8435.42		7213.32	6126.26			5471.85
P00734	F2	Prothrombin	_RGDAC[Carbamidomethyl (C)]EGDSGGPFVM[Oxidation (M)]K_	3788.52	2843.22				1427.32				2408.06							3644.81			4935.2	2597.92			2794.39	2478.83					2493.33	3400.42	3218.32				3643.91		3660.82	2667.69		4856.73
P00734	F2	Prothrombin	_YNWRENLDRDIALMK_			84655.5	135748	305187		129360	91384.8			181922				43766.1	218.095		535.673								14599.3		117514					33759.1				1						10382.3		118035	18865.7
P00734	F2	Prothrombin	_TFGSGEADC[Carbamidomethyl (C)]GLRPLFEKK_			9563.09	17664.4	31325.8		15756.7	13265.6			21116				3807.79	604.149							1166.15			2077.65		12207.3	68.3552				6466.67								351.908		1918.86		18020	6196.99
P00734	F2	Prothrombin	_SLEDKTERELLESYIDGR_			31762.6	75196.3	60734.8		28215.9	17607.7			70363				20587.2											7355.72		37014					19461.5										2484.23		30909.4	13272.6
P00734	F2	Prothrombin	_IVEGSDAEIGMSPWQVMLFRK_			5357.68	26770.2	13168.3		12553	4736.89			36595.5																	11830.9					811.265												9744.6
P00734	F2	Prothrombin	_IRITDNMFC[Carbamidomethyl (C)]AGYKPDEGK_			2351.09	7103.48	10722.5		6632.92	4592.45			8020.66																	6828.75					529.272												4477.76
P00734	F2	Prothrombin	_NIEKISMLEK_					4227.17						15711.7																																		5630.72
P00736	C1R	Complement C1r subcomponent	_ESEQGVYTC[Carbamidomethyl (C)]TAQGIWK_	40691.6	63769.4	42876.9	52989.4	47713	50475.4	56291.2	51461.1	85448.4	45217.6	37722.8	57346.6	47986.7	48218	64470.6	81349.1	42749.5	48021.2	41540.1	34813.6	43239.8	57468.6	50518.9	47793.6	40679.6	53616.6	53859.3	42905	27259.3	46300.9	36029.5	42667.9	47331	53329.7	50199.7	44460.6	94401.4	37257.8	46260.5	55702.6	31249.4	38826.3	50339.1	41608.5	45533.8	53710.3
P00736	C1R	Complement C1r subcomponent	_LFGEVTSPLFPKPYPNNFETTTVITVPTGYR_	46706	76412.4	50882.3	42474.1	39470.3	64072	53284.8	48487	40048.9	54949.9	32003.5	48144.8	59859.8	23339.6	76766.4	80039.3	36741.8	53675.3	52168.6	37506.5	40245.5	64497.6	91168.9	65025.5	46719.7	66982.2	39281.1	56553.6	38118.4	24830.3	19077.6	43020.6	44694.3	53662.4	45454.3	40673.7	56706.9	35784.7	38612.6	60408.3	27144	30488.2	47595.8	45496.3	35334.2	56432
P00736	C1R	Complement C1r subcomponent	_QRPPDLDTSSNAVDLLFFTDESGDSR_	81303.4	107099	102437	95124.5	106253	103410	99312.5	107562	76603.5	80001.9	76017.3	106066	117200	84670.3	133594	144605	98115.8	107085	90768.4	85842	76174.7	94148.4	124784	81394.1	70285.2	101644	114906	103607	65494	86778.6	94158.1	78145.5	80545.1	95355.6	87189.2	76848.7	122411	76641.7	80916.5	118640	45756.4	74260.4	91190.7	74905.7	86081.1	79859
P00736	C1R	Complement C1r subcomponent	_NLPNGDFR_	15445.9	21162.1	21655.8	33669.1	59459.6	28168.3	29689	38198.2	11862.5	20289	15945.3	18834.8	27545.9	30160.1	37998.8	25950.3	21404.8	26176.9	23919	23137.3	25897.9	24957.9	24193	19746.2	22183.1	23875.4	22560.1	31266.3	23370.4	11458.9	11220.7	17425.4	18085.9	15863.3	17046.3	16691.3	16148.2	11904.2	14739.7	17093.6	13273.5	12301.5	12150.2	15943.5	16225	18616.4
P00736	C1R	Complement C1r subcomponent	_YTTEIIK_	37870.3	48390.8	44277.5	45865.5	68478.6	48201.7	42051.1	46687.4	42467.5	31698.5	38221.6	41348.4	51989.1	54894.6	71397.7	60053.9	50307.1	80534.3	47206.5	44447.2	43497.4	43506	60579.9	38684.8	42575.7	57568.4	45399.2	55064.9	32202.6	36696.2	39814	37901.1	39336.4	44337.2	41961.3	32901.7	45420	40854.1	45578.5	49243.2	34457.7	38769.4	42433.7	34724.7	36716.2	40805.2
P00736	C1R	Complement C1r subcomponent	_MGNFPWQVFTNIHGR_	30876.3	26748.1	131733	181366	225830	10712.2	157171	150433	58673.7	9259.34	144398	25589.8	145076	11469.6	146133	199868	44259.2	113772	96590.8	38085.4	5143.9	26016.8	179854	19854	56685.9	157652	17357.6	148569	68464.3		32306.1	23819.8	117982	161894	20702.5	14704.1	123285	29512.6	42665	185975	43536.6	36552.3	92344.5	81782.3	133103	115591
P00736	C1R	Complement C1r subcomponent	_DYFIATC[Carbamidomethyl (C)]K_	25227.6	36804.6	28281.8	33740.9	33703	28580.5	28385	32578.2	18764.1	26770	27212.5	34293.7	28693.7	31487	76591.6	48450.1	25513.7	45813.6	21387.9	21409.6	30433.3	34668.5	30061.3	30083.2	26889.7	30418.7	35829.1	29156.1	24623.2	32587.6	23580.2	25270.2	33043	23957.8	31724.1	28695.6	44848.6	24910.9	33322.5	28423.2	22915.6	25642.6	29235.9	25286.7	37482.7	26702.6
P00736	C1R	Complement C1r subcomponent	_EFMSQGNK_	18755.2	31608.4	27421.5	53716.1	33422.4	23263.1	33817.5	40150.7	16780	22814.5	37086	21619.3	34367.4	24592.1	35455.6	44259.6	20940.8	37350.6	28251.1	20512.8	14302.8	28007	18915.6	23540.5	20089.8	36762.8	22788.8	43938.5	17347.9	20781	16210.8	20191.9	33453.9	31827.9	23465.6	22888.4	38192.2	20134.9	22998.6	35678.9	8960.04	21899.2	26588.9	25419.7	33640.6	33051.9
P00736	C1R	Complement C1r subcomponent	_TLDEFTIIQNLQPQYQFR_	83262.8	110476	74470.6	103388	76411.8	96429.7	80859.1	73396.5	73768	90816.7	79276.4	94527.9	82845.9	95183.6	93262.2	109883	101022	78640.2	82193.9	41534.4	81645.2	101884	105155	101129	97365.2	58065.3	106237	73944.7	122276	86992.3	86707.2	88109.3	80891.1	87962.4	95158.9	88410.3	92092.5	88839.7	106361	125543	59464.4	76446.3	65433.1	74607.8	54030.8	79206.9
P00736	C1R	Complement C1r subcomponent	_GYGFYTK_	36082.6	49169.9	44880.5	57504.1	72145.8	41272.1	45408.8	52799.1	35280.6	38785.1	47300.4	39128.8	63760.4	18875.2	58022.3	61423.4	39790.3	77557.8	52008.4	43719.2	31950	43280.6	58021.8	40526.6	38907.9	54690.4	38344.7	53380.7	29017.7	38200.1	33046.1	35158.1	46550.7	48873.9	37442.9	36827.1	48666.4	33332.7	41410.8	53382.3	27142.5	30983.7	39133.2	29295.1	59766.6	42127.2
P00736	C1R	Complement C1r subcomponent	_FC[Carbamidomethyl (C)]GQLGSPLGNPPGK_	54425.8	66575	14063.9	17272.3	21449.2	62912.7	15535.8	20039.1	35440.4	49824.9	11659.1	82958.6	35040.4	68343.3	14305.8	44979.1	70077.5	34701.8	31921.7	35465.7	78453.3	64764.7	36306.5	54265.4	52989.9	21829.5	111847	18732.1	47620.8	123306	65367.2	30190.5	24839.3		78745.3	72145.1	55078.1	64913	95134	21374.5	42903.1	59297.3	20689.2	21644.9	14252.5	21161.5
P00736	C1R	Complement C1r subcomponent	_VLNYVDWIK_	47559.1	48455.2	11791.2		7062.96	41192.3		13673	32011.5	36584.1	2297.26	45693.9	29355.4	53733.5		37248.7	47314.4	23915.5	34059	28026.6	33687.6	46057.8	61099.5	38068.7	40455.4	29317.1	58418.5	9899.47	40907.5	56159.2	47812.3	41962.9	13451.3	45076.6	47893.6	42690.7	36292.6	52003.6	48848.6	54295	29523.7	41407.6	18060.2	33385.9	6035.62	13778.9
P00736	C1R	Complement C1r subcomponent	_PVNPVEQR_	38673.6	32454.2	3491.86	4144.03	2130.3	38481.3	2860.31	5110.59	19680.5	26340.1		43493.3	18503.2	55093.4	6117.29	23179.5	53327.3	25878.6	23320.1	44957.8	41529.5	33576	17825.5	30905.3	27997.7	8848.96	54851.4	4010.68	33281.6	52909.9	48198.5	43630.2	6991.71	28586	43040.6	41507.3	22110.9	52467.4	53688.6	41916	24989.9	49261.2	9750.64	15789.9	2358.14	6803.06
P00736	C1R	Complement C1r subcomponent	_VSVHPDYR_	23727.6	21514.7		12582.8	10986.6	20076.7		20401.1	16416.6	18555.7	10058.1	18897.5	19807.6	31250.5		24602.9	22301.6	30683.4	12241.3	45135.7	13035.1	24878.6	25881.7	18943.2	19237.8	20723.6	17716.2	11704.4	25670.5	18992.2	15495.5	16289.1	22796.8	23375.4	15148	16876.5	19755.7	20893.6	21607.8	35857.8	15264.8	23876.5	12776.4	11775.9	14298.9	18877.9
P00736	C1R	Complement C1r subcomponent	_NIGEFC[Carbamidomethyl (C)]GK_	27193.2	28226.4	24572.4	43556.7	60532.1	27964.6	41269.6	38859.5	21464.8	22740.9	11249.5	23879.4	12417.9	30709.3	79933.7	16964.2	27073.6	9616.96	8843.71	30674.3	18514.9	30805.5	12643.7	18595.2	28884.7	10937.2	23305.5	35320.4	24073.6	35469.9	25272.8	23957	12091.9	12520.3	24894.2	30016.4	15719	31219.6	25646.3	10717.2	23408.3	27155.1	10284	9621.71	13864.9	12143.6
P00736	C1R	Complement C1r subcomponent	_IQYYC[Carbamidomethyl (C)]HEPYYK_	13868.6	18797.1	10129.6	8931.57	18784.7	16594.5	8880.31	14843.3	9541.77	11312	13516.3	12861.2	15407	19948.3	25331.1	8282.82	13798	15307.1	12382.1	12907.2	10302.5	18042.4	10564.2	13992.8	13756.5	9138.39	19850	12866.2	11568.2	15204.6	10310	11751.2	11040.3	13209.4	8190.36	14796.9	27083.1	11999	16034.5	6650.75	9310.25	8939.39	13044.8	11392.6	19528.1	9889.53
P00736	C1R	Complement C1r subcomponent	_LVFQQFDLEPSEGC[Carbamidomethyl (C)]FYDYVK_	16102.8	26615.5	11527.4	26559.1	21433.3	24102.7	17917.7	19059.8	10885.7	19120.3	18651.6	25919.8	22676.9	18747.3	22424	31689.3	12625.4	19177.2	23636.5	9109.11	21975.7	18442.6	22161.9	29721.7	13188.9	18716.9	26128.5	22725.3	12178.9	23249.9	13229.7	19859.9	17638.9	29076.5	22511.3	21083.9	30246.4	16648.1	27948.9	34310.4	10912.8	16184.5	28834.9	25380.3	16040.9	37564.4
P00736	C1R	Complement C1r subcomponent	_YTTTM[Oxidation (M)]GVNTYK_	10028.1	10671.5	1067.79	689.921	1290.25	10905.5	872.38	1318.56	8549.1	7474.72	1090.31	8074.42	1074.74	15764.8		1976.1	12211	2185.72	1505.9	15587.6	9928.92	8623.29	1955.23	9770.22	11161.5	1704.62	6587.32	1025.22	5775.93	6601.76	4997.34	4613.9	1303.8	1488.5	6778.52	7100.52	1630.34	5416.67	4994.26	1111.59	9478.42	3613.37	393.248		1763.62	818.849
P00736	C1R	Complement C1r subcomponent	_FC[Carbamidomethyl (C)]GQLGSPLGNPPGKK_	22885.3	48324.8	41263.9	61631.4	101134	44445.2	95301.6	76337.2	27367.9	43112.8	74101.8	39037.4	39197.3	39893.4	129131	68723.8	29618	67128.9	64976.5	30821.6	28952.3	44457.1	42631.4	41795.3	27792.4	52687.8	33646.2	54789.8	45556.6	20061.7	22802.2	14433.4	73914.6	64931.7	36929.4	35131.7	96985.4	23136.3	38387.3	62777.7	6177.05	26605.3	74835.6	66307.8	63119.9	35602.2
P00736	C1R	Complement C1r subcomponent	_QGYQLIEGNQVLHSFTAVC[Carbamidomethyl (C)]QDDGTWHR_	23704.2	31365.9	37283.6	47310.4	33897.7	48929.8	40728.5	26433.8	20086.7	23443.2	38008.9	24706.9	23592	28667.9	50847.4	38468.2	19197.3	19665.2	20358.3	16865.8	22550.2	48847.1	37868.2	21667.2	20448.7	32605.8	34222.9	20328.4	18438	25011.8	18504.8	38139.2	20097.7	24142.2	41344.5	22540.5	35076.6	19232.9	25447.7	39784.9	17562.6	19422.7	42488.6	26758.6	39982.4	19230
P00736	C1R	Complement C1r subcomponent	_M[Oxidation (M)]GNFPWQVFTNIHGR_	68235.3	109006				62643.1			49009	77754.9		58006.7	6770.97	91957.7	2348.95	9140.55	61280.7	6557.81	7810.64	56065.2	54759.5	91565.6	9177.17	65906.7	54481.5	8180.13	67496.5		45920.8	75785.2	42695.1	66030.2	4756.14	8469.21	78358	62350.8	8808.03	52960.6	55903.6	10870.4	38229	52267.7	5622.01	3982.05	5439.79	3012.96
P00736	C1R	Complement C1r subcomponent	_WVATGIVSWGIGC[Carbamidomethyl (C)]SR_	8847.35	14401.1	10333.5		7306.32	15021.6	1270.89	17965	4778.6	7714.49	13384.8	19075.8	10182.3	18783.2	1840.68	19443.8	6600.58	15444	12331.1	5338.12	9781.6	9687.56	10958.7	13861.8	2482.69	13194.8	11176.4	19702.2	2203.14	11162.3	8672.96	5267.9	11220.2	9675.85	8767.28	9761.82	18104.5	3186.44	6740.89	9652.57	1747.75	5313.77	11675.7	3013.45	5428.01	9997.69
P00736	C1R	Complement C1r subcomponent	_LFGEVTSPLFPK_	42367.9	36712.4	1902.6			37098.1			20826.8	30940.8		44639.5	13867.5	57569.9		16830.1	54182.6	13002.5	19741.9	23299	43207.3	40465.8	13799.3	37995.7	38087.9	6893.95	72135.9		44007.8	73443.5	48202.3	42536	3039.69	27405.7	53639.7	46869.8	21477.4	57477.1	58300.6	31323	27324.9	42422.8	5995.09	13498.1		3646.14
P00736	C1R	Complement C1r subcomponent	_YTTTMGVNTYK_	32232.2	55983.5	112859	107179	100345	42664.4	138364	72492.5	39255.1	44742.7	70302.6	76591.2	75332.8	53274.8	168160	84830	32717.8	102139	114261	48597.7	30602.3	49907.1	82998.9	43868.3	58573.8	75353.3	43960.6	84424.3	24107.5	40301	26513.8	44179.6	67092.1	113709	50754.9	41290.2	69450.9	25952.7	48052.7	61861.9	36373.4	47170.7	92523.9	76273.5	85138.8	62462.9
P00736	C1R	Complement C1r subcomponent	_QDAC[Carbamidomethyl (C)]QGDSGGVFAVR_	28889.8	49933.7	26483.9	25738	20112.6	37918.2	21385.8	28511.7	21165.6	35023.5	15880.4	47815.7	26085.3	60566.6	36536.2	42320.5	33505	58159.4	41854.9	26126.4	35661.3	38309.4	29806.7	36428	33179.9	22984.3	44176.4	21710.5	39004.8	45853.9	25264	31925.6	29972.4	31703.7	38993.4	41559.2	60498.8	23946.8	41051	59266.3	40516.4	28619.2	37124.6	48079.3	14971.8	15757
P00736	C1R	Complement C1r subcomponent	_VLNYVDWIKK_	5566.4	6070.88	21850.5	22317.8	33416.4	5600.43	21794	31895.4	4520.75	5371.28	16836.8	5254.15	29059.9	8433.67	20680.2	22133	4867.69	25662.4	7353.37	8970.38	2951.01	5046.79	36378.9	4977.79	8889.03	26075.4	2337.23	15986.6	6317.83	1340.46	3059.12	2691.78	22166.7	7143.55	5356.94	4397.87	16494.2	4082.83	3744.22	7778.82	7607.93	4034.78	21059.2	8172.43	20332.4	26174.8
P00736	C1R	Complement C1r subcomponent	_PYPNNFETTTVITVPTGYR_	28811.6	24981.1	2268.16			26684.3			12872.3	18809		30376.9	9031.24	29064		10608.9	34099.1	7119.17	11133	15141.4	30601.9	29429	11995.8	24081.2	24830.1	8310.86	42015.8	1682.9	20876.7	50712.8	30068.7	27895.9	5010.88	14352.4	35640.5	34678.7	12729.3	34233.7	36614.5	21731.2	17048.7	26255.9	7021.79	18068.1		5534.89
P00736	C1R	Complement C1r subcomponent	_GFLAYYQAVDLDEC[Carbamidomethyl (C)]ASR_	15868.7	29570.5	27769.8	22001.1	15754.3	27577.1	37977.4	18642.7	13546.5	19402.2	21950.5	32323.5	17210.5		16250.6	56593.9	26774.3	31151.1	27831.8	16244.8	21155.5	24663.4	20960.3	32201.6	11346.7	29735.6	24480.4	27665.2	4676.71	23557.5	25481.1	19661.7	23738.9	29905.4	23105.3	21799.3	46860.7	8554.46	19201.3	24635.1	8496.72	12309.1	30665.6	25935.2	19456.2	23633.5
P00736	C1R	Complement C1r subcomponent	_C[Carbamidomethyl (C)]LPVC[Carbamidomethyl (C)]GKPVNPVEQR_	8052.5	17407.8	37002.7	41279.8	46962.5	27036.1	2628.16	70451.1	17017.2	21391.1	40046.5	27573.2	20382.3	21068.4	45903	28771.9	12962.1	30653.9	22741.1	9061.09	11182.9	13218.6	16841.4	9703.83	9099.07	18622.9	15383	39311	11313	8589.97	11404.6	9108.92	42394.8	31128.8	18908	9119.37	25485.6	9498.51	16783.3	22368.8	15865.3	12473.5	19032.9	32622.7	48910	16993.4
P00736	C1R	Complement C1r subcomponent	_MDVFSQNMFC[Carbamidomethyl (C)]AGHPSLK_	4266.63	9413.23	23682.9	28562.3	26314		21906.8	43066	7711.71	7172.07	13973.1		25548.7		34207	36513.7		22943.9	20486	6960.27		4727.18	26380.3	5074.54	13232.8	20682.1	4602.09	17656	5444.74			6042.05	20258.6	29199.7	5546.71	4733.07	35347.3	5499.19	9363.43	30208.7		13500.8	19427.2	22183	18739	37378.6
P00736	C1R	Complement C1r subcomponent	_MDVFSQNM[Oxidation (M)]FC[Carbamidomethyl (C)]AGHPSLK_	6801.38	10017.4			1703.66	8165.94			4642.29	9697.45							8372.21				7845.28	10669.6		9422.54	7089.13		10743.1		8607.46	8735.35	6602.4	7272.98			8512.85	9097.9		6077.77	9435.17	2080.03		7183.25
P00736	C1R	Complement C1r subcomponent	_M[Oxidation (M)]DVFSQNMFC[Carbamidomethyl (C)]AGHPSLK_	10945.8	18161.7				14036				15429.9		15000.9				2328.92	12209.9		2028.73	12318.3	10841.3			13646.8	12138.9		17638.3		9910.13	14279.3	10120.4	14596.1			15392.7	14865.3	4027.41	9680.42	15338.8		12710.5	11459.6
P00736	C1R	Complement C1r subcomponent	_LPVANPQAC[Carbamidomethyl (C)]ENWLR_	161203	124110	112704	131198	175604	205646	102823	86954.8	176789	168420	84994.4	190038	110700	262556	191627	225813	217263	98476.9	109486	162818	189379	221260	234077	174748	168619	181026	199884	106919	109632	191099	161416	175090	112546	141709	209107	182136	152890	177492	184664	113716	157359	165822	116886	126039	40630.9	102886
P00736	C1R	Complement C1r subcomponent	_EFM[Oxidation (M)]SQGNK_	3792.01	6608.59			6022.42	5310.03		3615.94	6720.48					8144.41			1915.46			1320.56	2394.99	7854.33			14185	8953.84	1567.45	7811.39	2571.01		489.293	4851.02			1188.56				4264.17	9648.67	15645.2		5109.27	5981.2
P00736	C1R	Complement C1r subcomponent	_M[Oxidation (M)]DVFSQNM[Oxidation (M)]FC[Carbamidomethyl (C)]AGHPSLK_	13725.6	18795.6				25481.6			8400.91	13245.3		12802.5		29088.7			8476.83			9446.44	17780.6	16579.1		15463.9	7886.28		14758.9		6562.57	12621.9	6494.01	10364.5			14136.1	12699.4		6954.46	8104.77		6517.66	6591.54
P00736	C1R	Complement C1r subcomponent	_FLEPFDIDDHQQVHC[Carbamidomethyl (C)]PYDQLQIYANGK_	10344.6		3439.3	8556.21	8984.3	16384.8	13154.1	10612.8	5139.85	5182.45	2773.33	3307.38		12880.4	5551.17		6710.62			11498.2		14738.1			14076.1	2280.12		10016.8	14455.1				6464.37								9777.8				1699.36	5243.28
P00736	C1R	Complement C1r subcomponent	_QDAC[Carbamidomethyl (C)]QGDSGGVFAVRDPNTDR_			19190.3	23487.2	23487		19585.9	22057.5	2249.75	2342.29	15269.7		7521.93		28684.2	29883.4		14096.5		2949.62			9669.4			19705.4		19176.7	593.732				22792				10499.2						19813		17488.9	20878.1
P00736	C1R	Complement C1r subcomponent	_AKMGNFPWQVFTNIHGR_			12036.6	14730.2	22692.6		11258.2	14756.6			16465		5350.24		11761.7	7720.04		3012.78	2603.72	343.998			13490.8			13386.4		16201.8					7150	981.09			2543.13			631.802			5808.95		7165.81	7443.66
P00736	C1R	Complement C1r subcomponent	_FVRLPVANPQAC[Carbamidomethyl (C)]ENWLR_			14753.4	34487.3	31204.9		30291.8	31235.3			40488.8				9245.21													20128.8					4215												32199.7	3843.9
P00736	C1R	Complement C1r subcomponent	_VKLVFQQFDLEPSEGC[Carbamidomethyl (C)]FYDYVK_			4451.55	6008.8	6332.63		10734	5710.73			6936.19					611.823										1461.04		4476.43					3001.54												6809.87	3939.94
P00736	C1R	Complement C1r subcomponent	_VLNYVDWIKKEMEEED_			1153.26	5919.49	2985.39		3786.56	931.088			8425.66				1298.94													3766.6					547.107												4929.67
P00736	C1R	Complement C1r subcomponent	_AKM[Oxidation (M)]GNFPWQVFTNIHGR_	854.792	2610.94				2544.32			1020.2							326.098				3226.02		1336.29		914.887
P00736	C1R	Complement C1r subcomponent	_YTTEIIKC[Carbamidomethyl (C)]PQPK_				1877.93	4251.62		1200.35				5598.64																	889.684																	1693.42
P00738	HP	Haptoglobin	_GSFPWQAK_	10520376	12725374	11283090	9585397	916794	8732618	9850151	7.7035e+06	679922	9076544	10713658	6610918	9199556	3254220	9280433	14961907	7516285	11091928	7.71115e+06	13254082	4243049	16798680	13473652	6964278	13993418	9055321	4138797	10922264	10862434	7147021	667314	7704696	10012100	9747344	765198	1939002	25367300	7559454	13363299	7.26313e+06	6.69641e+06	4242204	10636096	4858248	5497501	14935701
P00738	HP	Haptoglobin	_QLVEIEK_	1.21122e+06	7713568	4.82867e+06	3332522	334471	5.25826e+06	3543511	3.77702e+06	431915	5066031	3351331	3.59334e+06	6624320	3.60588e+06	4594878	6.7379e+06	1194905	5597147	3.83913e+06	4.04183e+06	2.45708e+06	9848960	6648374	3477842	6966914	4349535	3.42569e+06	4.34247e+06	7.46849e+06	5.12758e+06	358128	4.5115e+06	4550781	4881505	450904	1225301	11657207	3.8178e+06	1.77337e+06	3.42369e+06	4539780	2671679	5143112	2.07259e+06	2.37283e+06	6004146
P00738	HP	Haptoglobin	_LRTEGDGVYTLNDK_	1.19561e+06	1.14906e+06	1.71684e+06	663738	160322	946190	1.31138e+06	1416473	116847	784126	1.14356e+06	44985.6	2.00813e+06	1.07904e+06	613714	2.71064e+06	1.71433e+06	1.84913e+06	1.44815e+06	1.7995e+06	879586	2.23661e+06	1.16459e+06	1.39401e+06	3.06432e+06	814536	1.08136e+06	1.66431e+06	253878	798193	142639	881135	98620.5	1.94258e+06	97980.7	451862	4.84968e+06	1.74921e+06	3.30814e+06	1362905	1.73241e+06	932529	1.84642e+06	1.00978e+06	444773	2.18463e+06
P00738	HP	Haptoglobin	_ILGGHLDAK_	1.4893e+06	1.33233e+06	790611	756010	82923.7	917692	749642	775851	75285.1	996429	1.02605e+06	584533	934561	795300	614966	1.43797e+06	1.13997e+06	1.32735e+06	630741	4651251	431011	2.01989e+06	1.31431e+06	753972	1.3303e+06	888771	653085	914172	3.28778e+06	833367	89206.3	891420	858649	784788	80327.3	248146	2703878	1.18185e+06	2203018	669573	895466	573212	990726	361800	409411	1.23138e+06
P00738	HP	Haptoglobin	_AVGDKLPEC[Carbamidomethyl (C)]EAVC[Carbamidomethyl (C)]GK_	443834	443519	57275.4	51235.8	6339.21	346323	54250	82128.6	11928.8	262414	48025.3	335368	218949	180614	64208	232027	299475	166915	138346	412813	205856	619413	171444	224820	389061	103126	302981	60884.8	556866	517062	24352.2	327261	94970.9	190073	35102.4	108597	539265	306747	778785	125298	219234	189201	106220	89196.7	35810.9	119801
P00738	HP	Haptoglobin	_VMPIC[Carbamidomethyl (C)]LPSK_	6849483	7.10829e+06	2.289e+06	1.93058e+06	674680	5.86792e+06	1.3588e+06	2.62752e+06	465287	5301948	1.63144e+06	5.47067e+06	6.2892e+06	2.69201e+06	4162366	926747	5.26946e+06	4.83116e+06	4.25479e+06	6.81029e+06	2.80231e+06	12096553	6.97586e+06	3.68235e+06	8178531	3.83203e+06	5.98751e+06	1957916	6.76216e+06	9586955	550258	7.04539e+06	3.36725e+06	6781139	689021	2.00464e+06	17136718	6.62626e+06	14759776	4.78483e+06	3.9256e+06	3937598	3734990	3.96105e+06	1.86077e+06	4481563
P00738	HP	Haptoglobin	_SC[Carbamidomethyl (C)]AVAEYGVYVK_	4.60414e+06	5.79891e+06	3.1355e+06	3.09634e+06	169010	1.05183e+06	3.35412e+06	3.42079e+06	180719	3.81966e+06	3.27372e+06	3835182	3317626	2.91828e+06	672863	5615605	2.76909e+06	3026209	2031496	523389	2122155	7.14927e+06	327299	2.66561e+06	1.4083e+06	2.98136e+06	1.96851e+06	3.19805e+06	4795947	1.54816e+06	232481	3.381e+06	2.90603e+06	2.79382e+06	351871	528749	1.32213e+06	2733325	1.42479e+06	1.84519e+06	2.47591e+06	1.88429e+06	3564046	1.82424e+06	1.59286e+06	4.5671e+06
P00738	HP	Haptoglobin	_DYAEVGR_	1.69671e+06	2.55767e+06	2.08415e+06	1.37428e+06	96081.4	1.0895e+06	1.37203e+06	1.36514e+06	16184.3	1.67438e+06	1159377	4775168	5.08556e+06	4938872	2.02971e+06	6.88975e+06	1817231	4.06405e+06	4.58464e+06	2.69199e+06	1454476	17061592	1.73564e+06	2.09542e+06	1566574	3.0345e+06	5.75624e+06	1.82417e+06	10400262	2.54151e+06	11486.5	9138256	2331812	6.85742e+06	798931	1.87642e+06	3083736	2341580	15548721	5878057	6432335	582840	4183086	2.83072e+06	546970	3.59081e+06
P00738	HP	Haptoglobin	_AVGDKLPEC[Carbamidomethyl (C)]EAVC[Carbamidomethyl (C)]GKPK_	868062	2.36823e+06	1.28475e+06	1.38889e+06	164118	1.59529e+06	1562465	2.51217e+06	80611.9	1.5872e+06	1.56984e+06	1.27694e+06	1.60881e+06	882080	2.13878e+06	2.09367e+06	713679	2.1003e+06	849489	3.37363e+06	671700	3.0359e+06	1.64682e+06	1.03379e+06	669576	1.12113e+06	837093	1.57119e+06	249712	985035	85497.1	1.31412e+06	1.59582e+06	1101699	133278	313733	4.35662e+06	1.06039e+06	2.08273e+06	701398	494657	785995	1575717	813335	770402	2.38464e+06
P00738	HP	Haptoglobin	_VGYVSGWGR_	17599418	1.89019e+06	11191858	16154166	519668	2.70709e+06	17848692	1.8883e+06	12920	15341309	18674226	11455340	16798008	9113245	1585809	24286976	11323216	19179618	14142364	213680	6.33509e+06	1.64324e+06	1.88293e+06	12574175	21310150	21338188	8893978	20291654	229663	14133420	10706.3	15820458	15399571	16156693	1.30464e+06	3.19287e+06	48542656	14576740	25345020	11708289	13196751	2.87897e+06	18869368	8640489	8363150	23582500
P00738	HP	Haptoglobin	_YVMLPVADQDQC[Carbamidomethyl (C)]IR_	3.69902e+06	4.5211e+06	9252986	10500121	87444.9	1.56157e+06	13090262	10392251		3317469	11893120	2.2306e+06	15618473	674021	8066465	17183392	3.81039e+06	7.62119e+06	5589837	5888333	820057	6.36865e+06	20871426	2.27444e+06	6425106	13685362	1.97861e+06	11445619	9059505	3.38753e+06	3915.87	3.21048e+06	11820485	9599101	167556	488401	9473607	4.18672e+06	9128133	7021884	3991932	2.49969e+06	12035999	4.45483e+06	3.96063e+06	15450053
P00738	HP	Haptoglobin	_TEGDGVYTLNDK_	694226	773404	1.06109e+06	291908	55445.3	881929	641231	649920	73621.5	593037	415960	19604.5	1.29527e+06	863251	716136	1.53906e+06	1.0905e+06	924284	1.01592e+06	2704718	1.31263e+06	1.3555e+06	849874	1.58863e+06	2579890	556790	638252	772083	1.29413e+06	560029	87845.6	544394	30109.4	1.27815e+06	49091.2	581535	3.50062e+06	1.1094e+06	1.76136e+06	748197	1.44036e+06	527145	1.19179e+06	719702	134068	1.40955e+06
P00738	HP	Haptoglobin	_TEGDGVYTLNDKK_	470655	685549	284958	365083	80275.6	208238	323295	212680	54461.7	463792	276515	21557.7	369645	425712	497899	600739	821601	400876	263860	2.07499e+06	216419	1.05892e+06	234992	337776	1.09731e+06	153059	468403	970870	793457	303098	37433.3	424752	36667.3	344104	38225.5	230384	1.04895e+06	632154	538607	277360	669909	412803	436431	462298	207222	606583
P00738	HP	Haptoglobin	_DIAPTLTLYVGK_	11384719	11140762	2.75534e+06	1.1186e+06	103192	8196872	1247447	1.00384e+06	442272	7891387	368748	5159903	4.44842e+06	3.89225e+06	1.26503e+06	6781081	9946390	4419233	5985604	13544895	136710	18483608	6221022	5339661	11143689	3430058	1.41352e+06	1.17767e+06	11244548	9836793	612990	9624570	2.27328e+06	9397908	809507	2.06511e+06	19148842	10380523	15685796	4512497	6.42051e+06	4774193	3.94302e+06	2.80902e+06	385395	3.57263e+06
P00738	HP	Haptoglobin	_VTSIQDWVQK_	6936181	9142609	7.08275e+06	6.21063e+06	199698	233628	2.22628e+06	1.88271e+06	7624.26	5.72563e+06	7846215	811671	7.2223e+06	5273231	708687	9023607	212381	6.59192e+06	411676	9022729	139354	11268763	8787462	4376683	8964701	192928	3.52665e+06	7045601	9242128	5.8177e+06	13462.6	6095574	5.71084e+06	5474776	608147	1.2909e+06	14967974	4.83545e+06	9148428	4709402	5.29401e+06	3.07803e+06	6.86173e+06	3181911	2.86215e+06	8895101
P00738	HP	Haptoglobin	_YVM[Oxidation (M)]LPVADQDQC[Carbamidomethyl (C)]IR_	15828669	23326370	1.23041e+06	613192		19820702	845439	903425		15514851	889116	11734742	973867	9145840	1.23169e+06	2.42402e+06	10925588	971139	1.07918e+06	18925468	8194280	33302882	1.92485e+06	10546982	14848119	1.75772e+06	10093791	740920	15221188	17577182	4215.65	15982381	1.22716e+06	1.43194e+06	1.24221e+06	3.11067e+06	7.87181e+06	10189264	22658418	1.06765e+06	8920302	5912777	2.01096e+06	792101	478729	2.55886e+06
P00738	HP	Haptoglobin	_DIAPTLTLYVGKK_	521694	1.14455e+06	2.4752e+06	1.66358e+06	287309	679649	2.24838e+06	2434511	54703.9	965955	1798964	192563	1566324	195300	2915489	2.47677e+06	239174	589699	820883	2.08028e+06	94036.2	1.34481e+06	2837868	497464	998231	2.40096e+06	73538.6	2.53139e+06	1.08458e+06	25658.8	14264.6	383308	836964	700015	33716.2	87489.6	904456	175432	294018	554479	682155	166217	2.39428e+06	601337	1.22405e+06	4097967
P00738	HP	Haptoglobin	_YQEDTC[Carbamidomethyl (C)]YGDAGSAFAVHDLEEDTWYATGILSFDK_	1.0735e+06	1.18482e+06	825220	495945	44853.7	940655	700351	547621	65712.3	401243	306585	893247	780900	446880	530784	1.56981e+06	971008	564108	734152	844362	487316	1.25216e+06	894409	557795	632030	203867	513202	549078	454466	717050		720717	666363	311719	45380.1	118391	2.23549e+06	476260	1.33678e+06	447238	179464	229202	1.12345e+06	369003	212341	1.22781e+06
P00738	HP	Haptoglobin	_KQLVEIEK_	119117	125308	121056	80019.7	9662.21	100008	90783.7	73107.9	16000.9	101024	69919.2	128588	101880	80416	161534	179992	125775	101827	84112.3	316848	38361.5	190148	166678	79247.8	135045	114570	44449	97766.3	184385	72334.9	9457.55	83766.1	108565	121319	6736.1	20605.8	324910	103111	166047	83289.8	79727.5	54007.2	128486	42899.4	44318.3	129097
P00738	HP	Haptoglobin	_HYEGSTVPEKK_	2.79284e+06	5132376	533364	549368	155883	1864730	1.06104e+06	337136	7189.16	2973281	1.02024e+06	918220	806604	1.08394e+06	1.72199e+06	1.1076e+06	2541280	635240	936420	4.81017e+06	1.68922e+06	1084525	3.40377e+06	2.8613e+06	5203055	736843	754718	1.94707e+06	4.23915e+06	3.59193e+06	2213.26	1.00442e+06	1.1085e+06	790202	363622	397511	3.99967e+06	1.95119e+06	1.20379e+06	178407	3903312	1.28068e+06	675628	75772.7	328528	682060
P00738	HP	Haptoglobin	_HYEGSTVPEK_	920577	866392	397588	260942	6337.76	658065	306170	205311	1232.35	580055	345438	466606	494510	655061	402050	734548	852008	304192	389576	1.11868e+06	341848	1404232	667151	526285	756575	373811	492752	407492	672319	1.06857e+06	962.299	717848	329219	622351	178704	149338	1.52987e+06	768506	1.42636e+06	506524	518601	385620	588823	225805	120653	306777
P00738	HP	Haptoglobin	_LRTEGDGVYTLNDKK_	257018	352122	501755	284161	80445.5	234615	398670	869575	65738	250330	504078		547687	278734	413140	572722	335059	338721	238844	1.3261e+06	122599	515851	449555	389432	621848	192955	181177	851361	551146	100900	24736.3	201084	28210.5	459907		89125.1	956942	329706	541308	224985	430607	203720	777343	282350	97528.6	561929
P00738	HP	Haptoglobin	_VMPIC[Carbamidomethyl (C)]LPSKDYAEVGR_	352927	209562	3.2954e+06	2.8874e+06	43750.8	221870	360055	4.19177e+06		471506	497202	174800	1.4603e+06	125430	584847	3.24507e+06	275108	1.0968e+06	736439	940544	84142.5	779507	3186149	236957	790674	4.35738e+06	81636.8	3459790	206757	81162.9		303905	3.14685e+06	1.09697e+06	21115.4	46496.7	7.08377e+06	227391	382696	675414	408543	230316	4.05269e+06	1.12785e+06	1.35965e+06	4.35684e+06
P00738	HP	Haptoglobin	_NPANPVQR_	70296.7	373810	1.44187e+06	507421	61234.3	283263	820454	711673	48606.7	432186	132937	223303	54274.4	1.21713e+06	1.65921e+06	434414	314975	152350	87300.5	1.26632e+06	69187.3	2.27587e+06	337724	472513	419903	153311	138214	210978	167662	324510	26076	190698	114437	242461	344471	305279	414129	250162	172674	464114	37538.7	128144	987380	922781	28847.7	573041
P00738	HP	Haptoglobin	_SPVGVQPILNEHTFC[Carbamidomethyl (C)]AGMSK_	1.13013e+06	437903	106785	3.50594e+06	198525	599678	542506	523922	6215.75	301056	2.17368e+06	770803	96606.9	355973	1.43436e+06	185826	998270	103192	1.25584e+06	237176	138786	457446	156864	658563	193304	89688.4	679473	2.65985e+06	233927	987146		1074208	134840	83441.8	134667	308306	494810	390990	342941	547549	936747	720306	104514	1442108	1.07259e+06	237878
P00738	HP	Haptoglobin	_SPVGVQPILNEHTFC[Carbamidomethyl (C)]AGM[Oxidation (M)]SK_	692136	2.67239e+06	150766	85907.9	8653.93	1.91605e+06	120760	158136	10704.6	295483	141301	181311	168247	1.57755e+06	157812	198211	257499	77769.3	89017.2	319201	172716	740071	201162	506871	350464	146872	226298	103577	1.34531e+06	1.47177e+06	14736.7	619533	144585	170338	192336	189575	223597	482443	549192	119076	986340	862526	144702	120877	95684.4	289400
P00738	HP	Haptoglobin	_PPEIAHGYVEHSVR_	102588	145978	43259.9	33672.1		45968.9	22763	49862.1		50540.5	130316	96974.2	142892	34194.3		199372	146574		114808	68792.7		94945.5	190202	32849	108765	23857.9	61533.3	37941.7	62930.5	170903		49268.7	168969	10755.1		19825.1	508351	167616	361564	275706	61324.4	58092.2	80835.4	105373	17493.1	332106
P00738	HP	Haptoglobin	_LRTEGDGVYTLNNEK_	827014	2.16941e+06	840089	701297	34109.3	638325	1.36921e+06	686950		712057	490092	857092	1757878	665350	1.63835e+06		520730	1.50291e+06		681230	172459	2.55209e+06	1.39015e+06	954112	897279	1.55588e+06		1665137	734015	777459		1.12347e+06	1.90024e+06	1.27991e+06	120524	20732.8	3849604	501197	811782	977321			1.69648e+06		584344	1.94403e+06
P00738	HP	Haptoglobin	_LPEC[Carbamidomethyl (C)]EAVC[Carbamidomethyl (C)]GKPK_	152516	476586	66239.6	55984.2	5868.1	425721	54576.4	83048.3	18309.5	163206	49015.3	375981	147295	378799	89589.7	232739	144903	186513	194890	720637	278171	153602	249815	182414	487359	111474	411577	66833.5	202123	654804	47026.3	404807	108417	296403	71395.7	205986	538041	407610	234675	215605	281814	258841	145585	142762	23991.3	159975
P00738	HP	Haptoglobin	_TEGDGVYTLNNEK_	185582	4.68486e+06	983252	759681	40253.5	1.67605e+06	1.75747e+06	651604		1.51605e+06	608351	2.19727e+06	2.54103e+06	1906078	1.95041e+06		1.53234e+06	2232746	10115.6	4.60037e+06	475462	514945	1993115	1.75055e+06	2.05811e+06	2.52209e+06		1.93301e+06	324967	2.27263e+06	2459.01	2.75209e+06	2.97994e+06	2.31244e+06	518149	128903	1.92234e+06	1.20863e+06	1686617	1.70932e+06			2.56648e+06		983328	2940356
P00738	HP	Haptoglobin	_VM[Oxidation (M)]PIC[Carbamidomethyl (C)]LPSK_	4.6747e+06	4306863	125006	71391.8	28584.5	4.06575e+06	56934.8	111755	357915	2.74957e+06	58484.9	2.57614e+06	154933	2.00943e+06	178428	554005	2.81755e+06	129018	447177	4223631	2.29358e+06	5.92196e+06	251232	2.49353e+06	3712682	150379	2.2377e+06	73022.6	4427159	4.27596e+06	364030	2880092	188074	261759	284020	1071787	802693	2.49036e+06	4.73415e+06	80048.2	3.6201e+06	1.21736e+06	254032	283763	61856.3	193949
P00738	HP	Haptoglobin	_VVLHPNYSQVDIGLIK_	229323	478154	366149	280232	9430.12	656291	344142	253809		227090	210390	253547	158817	138644	217948	591427	803987	234252	206402	462892	125610	507724	440975	280898	428745	350723	128932	183821	314645	278488		284195	256766	217625	82241.3	56333.9	405322	347324	343174	312923	174900	106221	327299	170411	115152	264036
P00738	HP	Haptoglobin	_VM[Oxidation (M)]PIC[Carbamidomethyl (C)]LPSKDYAEVGR_	931803	3007558	317782	149348		1393986	182855	318106		1515867	159550	845336	146389	856185	285935	514481	550551	315673	148150	1.98492e+06	351031	2514472	298205	818130	1.14909e+06	360641	368428	208244	1.42873e+06	254394		1.10606e+06	338382	108475	152870	163742	1.10319e+06	547209	1.06567e+06	121261	913056	396836	446338	121256	155356	651292
P00738	HP	Haptoglobin	_AVGDKLPEC[Carbamidomethyl (C)]EADDGC[Carbamidomethyl (C)]PKPPEIAHGYVEHSVR_		1.1378e+06	800894		38002.7		462295	1.97993e+06			213389		430347	1.4161e+06	834337	2158.2	645324	2.77043e+06	561.779	2.0698e+06	418424	2.85629e+06	2369.95	294384	841671	1.63333e+06		397402	1.47837e+06	634997	439.13	664304	623507	1.17299e+06	188323	50916.6	2.20613e+06	471761	332359	219234			1.79371e+06		315966	662380
P00738	HP	Haptoglobin	_LPEC[Carbamidomethyl (C)]EAVC[Carbamidomethyl (C)]GK_	161738	78588.5	8086.04	2895.84		85964		7635.71	5762.69	49859.1	4271.57	99532.2	49071.4	100253	5564.7	28970.5	131132	5463.55	17772.6	138954	62368.5	155663	50305	41963.2	140685	19891.1	113280	7846.93	183204	241774	21280.3	97126.4		57260.6	24497.4	56148.5	53555.4	129003	236839	18989.5	76772.9	68015.1	5710.81	39460.4	2130.85	27298
P00738	HP	Haptoglobin	_AVGDK[Hex]LPEC[Carbamidomethyl (C)]EAVC[Carbamidomethyl (C)]GKPK_	8665	16576.1	5424.34			9874.61	3996.44			10874.6	3127.44	8680.42	1998.79	2777.06		4171.42	5554.42	2789	1141.23	22739.6	2238.92	17422.6	1765.19	3400.41	6592.68		4733.08	1559.63	25562.9	6135.19		7796.08	1603.23	1856.61		1435.96	16649.9	5133.82	17585		8616.1	3907.7	5317.45			5578.27
P00738	HP	Haptoglobin	_K[Hex]QLVEIEK_			5322.83										5958.83		3283.4	10410.6				24073.8			10552.7		7547.21	6967.81		4335.45	6834.02				5909.08	17372.1			25357.3		36816.4		16690.3		12692.3	3508.73
P00738	HP	Haptoglobin	_AVGDKLPEC[Carbamidomethyl (C)]EADDGC[Carbamidomethyl (C)]PK[Hex]PPEIAHGYVEHSVR_			21197.3					42757.3			27726.6		47540.7									10008.5			6750.8							31896.5	16545	39815.3			68439.2			29577.6						91406.5
P00738	HP	Haptoglobin	_LPEC[Carbamidomethyl (C)]EADDGC[Carbamidomethyl (C)]PKPPEIAHGYVEHSVR_		95295.4	47145				110470	78390.3			53038.9		293524	334450	48309.7		358537	219712		223516	257058	638626		463139	393872	93305.6		151460	641761	570001		359379	82527.5	311837	104817	30741	368098	315418	277756	268810			214607		24044.2	179635
P00738	HP	Haptoglobin	_AVGDK[Hex]LPEC[Carbamidomethyl (C)]EADDGC[Carbamidomethyl (C)]PKPPEIAHGYVEHSVR_	8222.52	30134.5					42340.1	32782.7			9016.12						15148.3	107177		79935.1	4786.25	28543.7		28627.1	20150.4	28327.4		36279	107681	21058.2		21087.2					173386		31541.7		4126.65
P00738	HP	Haptoglobin	_YQC[Carbamidomethyl (C)]KNYYK_	3422.26	1400.34				1747.72	1860.84	800.119		2991.31	5044.26		2842.18	1981.53		3524.98	2767	1198.74		5135	1823.85	10663.5	3308.13	5214.56	3256.9	3065.52	1215.95	1900.83	1686.02	4496.42		3086.95	5548.03			392.056	9708.87	3743.72	5472.94		1634.52		6309.52		1058	12598.8
P00738	HP	Haptoglobin	_Y[Hex]QC[Carbamidomethyl (C)]KNYYK_	1851.33																			1590.02																			4163.65
P00738	HP	Haptoglobin	_ILGGHLDAKGSFPWQAK_	7651.68	2031.85		5747.84		4701.69				1802.57	22275.1					2507.19	2506.83			3148.51		1871.25	2782.1	669.934	7176.76	1353.18				2668.22		2138.51	1906.33				8025.78		2114.52							1836.4
P00738	HP	Haptoglobin	_TEGDGVYTLNNEKQWINK_			58574.2	142464	1427.7		264578	59473.8			220349		2778.09		96540.2			7937.19					4601.29			18107.7		215886	595.974				67521.2				4811.43						19597.5		144099	76006.7
P00738	HP	Haptoglobin	_LRTEGDGVYTLNNEKQWINK_			238008	652550	34960.8		617335	278535			616199		54570.2		413031			81370.7					67370.7			61758		680113					325841				86925						61002.5		453879	257924
P00738	HP	Haptoglobin	_PKNPANPVQR_		502.861	1167.73				1154.23			1075.78				2495.02						4739.48		5017.93		865.922					881.06														1266.4			1228.09
P00738	HP	Haptoglobin	_TEGDGVYTLNDKKQWINK_	125.683		33042.5	37597.1	8876.13		67338.5	48754.5			150915				7129.62											2189.1		58170.3									632.666		327.805				1381.55		45473	9843.04
P00738	HP	Haptoglobin	_QLVEIEKVVLHPNYSQVDIGLIK_			4806.55	18586.6			13793.7	6531.36			29106.5																	11687.3																	8120.07
P00738	HP	Haptoglobin	_AVGDK[Hex]LPEC[Carbamidomethyl (C)]EAVC[Carbamidomethyl (C)]GK_	2854.86									2155.31																			14936.7	2063.17									4667.89		1460.81
P00738	HP	Haptoglobin	_QKVSVNER_																				10391.6					139820			11770.6	121621			6360.24									62482.4
P00738	HP	Haptoglobin	_TPKSPVGVQPILNEHTFC[Carbamidomethyl (C)]AGMSK_			3034.46	12717.3		1476.54	6774.08	1648.47			53531.4																												1602.49						6223.22
P00738	HP	Haptoglobin	_YVMLPVADQDQC[Carbamidomethyl (C)]IRHYEGSTVPEKK_				1103.8							30852.6																																		3765.63
P00738	HP	Haptoglobin	_NANFKFTDHLK_				1010.36							20423.1					1																														1
P00739	HPR	Haptoglobin-related protein	_NYAEVGR_	392138	194712	275477	483175	386306	268956	5703.29	329039	736158	380177	329012	213206	108475	141107	259541	113290	189917	171308	574044	645788	231094	310532	218053	209312	243548	94641.9	247622	267144	212734	217492	720478	151032	385278	271610	135329	671868	273782	110704	140481	76382	342826	323288	82889.5	337938	570470	263351
P00739	HPR	Haptoglobin-related protein	_SDLGAVISLLLWGR_	87496.6	30820.2	33977.8	28358.7	23325.1	85446	7237.2	30575.5	191556	31460.9	26751.3	53377	32349.6		19169.6	50253.6	42926.1	19716.7	94365.7	128338	35067.7	36094.4	26209.8	25882.5	25323.6	18369.5	28879.8	15984.5	26994.7	41465.7	340576	14421.7	34385.1	71162.9	17075.4	84005.7	38707.7	13539.3	11851.5	12865.9	30838.8	22703.6	14934.9	31067.1	43579.3	30407.3
P00739	HPR	Haptoglobin-related protein	_SPVGVQPILNEHTFC[Carbamidomethyl (C)]VGM[Oxidation (M)]SK_	98695.4	147617	97528.5	107785	20281.9	106452	11934.3	17529.9	113913	83455.5	299409	56352.6	125460	57501	20241.4	256520	106136	19482.7	82889.5	162247	71811.4	175030	189874	49570	183814	118833	81209.2	16025.7	289951	68444.4	119453	46694.5	30562.1	26119.6	43720.6	196355	648361	117166	40173.9	105694	77451.6	57979.4	32968.5	43480	101164	277385
P00739	HPR	Haptoglobin-related protein	_M[Oxidation (M)]SDLGAVISLLLWGR_	23083.1	5654.42	1234.01	1064.84	395.399	12790.3		3036.91	17463.1	5415.37	2753.49	14543.9	2400.56		1292.71	6058.92	9112.74	2614.12	11428.2	25274.1	8263.08	4377.27	3638.37	7318.38	3027.32	1359.75	3974.05	343.406	4567.33	7790.84	36334.5	1476.52	5309.84	4150.48	1638.25	6191.94	2209.07	2623.86	2080.42		4198.52	2489.64	560.754	863.285	3418.74	2494.42
P00739	HPR	Haptoglobin-related protein	_VGYVSGWGQSDNFK_	448476	208279	560927	780001	1.00166e+06	310933	277919	516199	836063	362256	425976	341712	136380	269706	555735	346863	306839	291736	683019	443310	263920	345920	271169	239653	241139	449410	306419	343629	304191	256768	954420	168197	538540	937678	167859	864445	382642	179079	255209	293570	388779	368052	334568	435769	1.00157e+06	352149
P00739	HPR	Haptoglobin-related protein	_SPVGVQPILNEHTFC[Carbamidomethyl (C)]VGMSK_	51763.4	66946.3	159418	184824	217608	60256.6	67183.9	145685	115231	66116.7	143836	68629	54936	99094	146175	102001	34177	45162	145377	26349.9	53736.7	31545.2	100724	40711.1	44847	62802	100733	85903	62010.1	85210.1	147790	49839.1	140391	114850	61970.7	129509	54145.5	37827.4	53639.9	45203.3	65158.6	92763.3	40341	116554	248122	51053.1
P00739	HPR	Haptoglobin-related protein	_VVLHPNYHQVDIGLIK_	56757.4	35044.7	57621.6	72344.9	46847.8	37518.6	12088.5	57648.6	120983	41527.2	47707.5	36257.7	19805.6	18278.7	44204.3	59729	23342.2	29399.6	74548.4	68023.6	39264.4	39381.4	39359.1	33209	28208	19900	33020.6	41879.8	96133.4	39435.3	105387	29537	72728.6	131442	26359.3	87694.6	37709.9	22563.1	28801.6	13622.4	54678.2	46062.6	15092	66430.5	134911	39824.7
P00739	HPR	Haptoglobin-related protein	_VTSIQHWVQK_	19271	14676.8		38339.9	170222	17806.2	18186.5		118226	44531.2		33854.7	11553.3	1380.25	29003.7		6729.45	50134.5		55870.1		43880.5	11252.6	12570.9	13516.4	17281.7		44752.6	40532.2	29834.6	104541	22417.6	43072.6	132323		76281.2	44461.8	4420.25	6614.04	13056.8			14515.9		171256	35508.1
P00739	HPR	Haptoglobin-related protein	_QLFALYSGNDVTDISDDRFPKPPEIANGYVEHLFR_	52835	27152.7	16524.7	11922.6	13651.3	54316.9		17266.3	86393.9	28002.3	34032.1	36167	20004.2	10081.7	19207.7	37312.7	51770.1	13286.9	45600	89166	52688.4	63208.8	35955.7	21319.3	64425	11087.4	32803.6	12071.1	47900.9	38430.5	185530	31825.3	24717.2	61792	24601.4	54635.8	26776.7	31634.5	24907.6		111875	72017.7	11324.6	42919	26954.5	19568.8
P00739	HPR	Haptoglobin-related protein	_YQEDTC[Carbamidomethyl (C)]YGDAGSAFAVHDLEEDTWYAAGILSFDK_	70901.7	61100.8		204854		69605.4		17057.1	46385.8	67405.8		76594.2			95661	71426.3	131043		72638.3	85477.9	46521.8	54718	35110.7	57661.6			19601	235902	62596.3	46425.1	134388	67160.4	29369.9		69434.7	42442.2	126561	126069	115115		49404.9	64171.1			24903.7	35874.2
P00739	HPR	Haptoglobin-related protein	_YVMLPVADQYDC[Carbamidomethyl (C)]ITHYEGSTC[Carbamidomethyl (C)]PK_	22138.9	22172.3	137611	94498.1	98296.1	11629.7	51993.9	191916	65377.6	34698	123521	37067.5	27767.8	5092.46	146121	42505.7	24564.1	50324.8	70511.8	28782.7	16233.5	49160.7	57476.6	17643	45110.1	72988.5	34000.1	117117	35788.3	26604.2	81668.5	31299	95602.1	138980	13245.6	97583.1	212857	27966.5	26044.1	7909.12	47261.4	47757.2	22633.7	58613.3	157044	78346.4
P00739	HPR	Haptoglobin-related protein	_YVM[Oxidation (M)]LPVADQYDC[Carbamidomethyl (C)]ITHYEGSTC[Carbamidomethyl (C)]PK_	472473	266932	30171.1	31074.4	19928.7	467643		37511.2	535490	425487	34241.7	329120	12353.7	111829	23722.3	57207.6	207214	25768.6	99482.4	368913	368349	407433	28457	232902	144207	22332.3	425686	7866.25	207932	362300	345172	199844	59041.9	138171	185226	577423	81484.7	114001	224853	9850.27	157248	310029	20233.5	71555.1	76833.4	39537.7
P00739	HPR	Haptoglobin-related protein	_[Acetyl (Protein N-term)]SDLGAVISLLLWGR_		25583.9				34920			23373.1	4677.79						21822.9	20465.3	1614.38	12512.2		5076.97	13392.6		14723	2676.66		18793.6		3065.13	6811.4	26433.2	4662.43			1537.35			3642.37	2205.28	514.738	15098.7	2408.44	658.385		5491.54
P00739	HPR	Haptoglobin-related protein	_QLFALYSGNDVTDISDDR_	5467.02					6259.81			6443.66	4717.19		2637.58				993.5	4795.38	522.489	5163.28	4450.56	7500.78	5842.56		4900.96	2778.71		9749.55		2440.79	7196.18	12702.6	2925.6		13046.6	2387.71	13096.6	2095.26	1507.92	3948.25		5990.27	8947.87
P00739	HPR	Haptoglobin-related protein	_VMPIC[Carbamidomethyl (C)]LPSKNYAEVGR_			25332.6	61702.5	115365			30138.3			82023.6																	21166.1					4135.06												88433.5	4174.41
P00739	HPR	Haptoglobin-related protein	_VGYVSGWGQSDNFKLTDHLK_			3383.91	23000.9	21047.5		3681.1	5191.23			40096.3																	7620.22																	37689.6
P00739	HPR	Haptoglobin-related protein	_QLVEIEKVVLHPNYHQVDIGLIK_				5256.4	7092.27			372.499			7329																																		10294.6
P00739	HPR	Haptoglobin-related protein	_MSDLGAVISLLLWGR_																												399.748
P00740	F9	Coagulation factor IX	_SALVLQYLR_	50589.2	43527.1	46846.7	57841.1	80718.6	60632.9	36536.6	82270.5	31706.4	37587.6	20309.8	47549.6	45247.1	42399.4	72142	64670.6	62284.6	63507.4	46455.7	37363.5	42132.7	40406.5	66658.7	32283.8	31910.2	71054.3	34954	53709.5	94844.2	49168	41418.2	42694.3	42061	53023.1	41990.6	36785.4	56835.6	45623.1	49764.1	43810.9	27363.6	37515.6	37123.7	30096.9	29525.9	48215.5
P00740	F9	Coagulation factor IX	_VVC[Carbamidomethyl (C)]SC[Carbamidomethyl (C)]TEGYR_	19097.4	18901	12330.4	15297.9	10690.2	28590.9	11222.1	17098.5	12805.4	18567	10973	25099.5	15981.7	23612.5	19973.1	26141	21828.6	15620.5	16497	22620.6	28860.2	19116	19205.1	20058.7	18928.4	13702.1	21213.4	13976.1	21218.7	28764.6	13086.2	24563.6	12580.8	18549.4	17213.5	14873.2	28646.1	15154.8	22532.6	16819.7	12962.7	14188.6	14128	16375.2	9275.51	13313.8
P00740	F9	Coagulation factor IX	_SC[Carbamidomethyl (C)]EPAVPFPC[Carbamidomethyl (C)]GR_	43459.8	46804.8	32760.8	62508.7	77695.4	70444.8	51468.8	81913.3	21163.9	36130.2	45745.8	62480.3	45721.4	50841.8		82888.3	53954.8	74617.6	36677.1	26460.7	65129.6	40821.1	50113.2	38879.9	39102.4	58714.2	35304.1	61251.2	91172.3	47617.3	29346.2	42596.7	53658.2	44292.3	36060.9	38580.2	70725.3	31846.8	52038.2	40388.8	23204.7	23723.2	31318.3	31596.5	65220.4	51905.3
P00740	F9	Coagulation factor IX	_NC[Carbamidomethyl (C)]ELDVTC[Carbamidomethyl (C)]NIK_	12398.6	10905.8	8654.42	9346.7	14347.7	15274.4	8579.82	13891.8	5438.6	9605.18	9362.53	15396.9	9228.51		9543.99	13313.3	13150	13577.1	8165.64	8229.87	15203.7	10232.6	9169.31	9816.25	8613.02	8519.23	11234	9476.92	19479.6	13132.1	7369.79	10885.4	8905.99	8091.6	9619.84	1998.35	16297	8415.89	11483.1	6312.84	5852.66	7868.95	7073.51	8811.61	7857.58	7154.23
P00740	F9	Coagulation factor IX	_VDAFC[Carbamidomethyl (C)]GGSIVNEK_	17458.7	16174.4	11244.7	11580.2	11252.4	26669.7	8533.04	17411.2	7974.05	12194.1	6497.1	21031.9	15220.9		15369.3	28405.8	20914.8	23221.6	15300.5	11395.8	20518.9	14299.6	17322.8	13807.8	12212.4	16693.3	13809.6	9857.12	33412.8	19590	12077.4	14057.4	12312.1	14739.1	10766	13554.1	26369.6	12053.9	20851.8	10094.1	9337.79	11286.8	11481.3	10051.3	8978.63	12123
P00740	F9	Coagulation factor IX	_WIVTAAHC[Carbamidomethyl (C)]VETGVK_	4512.56	5223.09		3795.02	7470.16	5582.69		10939.8	1356.54	2686.65	5480.51	3314.55	5496.01	4488.77		10754.2		4398.43	4334.19	3159.53	2858.22	2975.57	8530.76	4616.4	4062.09	6060.04	3781.88	3575.52	11324.7	4764.96	2654.47	3992.77	4825.19	5794	2240.52	2554.82	7760.53		5843.87	3468.04	3033.28	3059.93	5475.33	2759.4	4842.69	4274.17
P00740	F9	Coagulation factor IX	_FGSGYVSGWGR_	45607	39676.8	30469.9	21281	92580.7	48198.2		62016.6	25613.2	36098.1	28319	36962.8	48567	38729.9	43543.1	65564.8	59993.9	80598.6	40697.7	32717.6	39979.9	34644.4	53133.2	35089.3	39331.2		30371.8	197344	74020.3	42110.7	37118.6	41794.8			39034.9	33340.6	40837.6	46619.5	40368.4	34937.2	30179.2	33467.7	15373.6		24024.6	30795.3
P00740	F9	Coagulation factor IX	_VSVSQTSK_	13770.7	12601.3	4312.04	15595.5	21031.4	8963.26	15188.1	17529.7	8335.37	8909.89	9192.13		5515.9	10039.6	10642.1	9330.37	14943.8	4162.76	15715.9	15831	13457.2	4013.8	10916.6	6857.73	10573.5	12407.5	7559.04	6671.02	21401.5	13631.1	10189.2	4655.23	8225.54	21740.9	12660.9	8660.26	15850.8	11352.1	15448.2		5687.65	7822.99		11035.5	2667.35	4855.2
P00740	F9	Coagulation factor IX	_YNHDIALLELDEPLVLNSYVTPIC[Carbamidomethyl (C)]IADKEYTNIFLK_	3098.84	2110.97	2507.49		846.999	3593.89		3424.75		1469.64		3552.67	3394.75		5488.94	6408.21	4655.64	2921.12	2108.3	4063.26	1278.15		2811.51	1575.18	1343.06	3535.29	1038.03	1381.4	4363.76		2593.07	2219.45	3175.64				6037.48	941.824	1590.4	1142.87	1233.94		2562.01		1512.87	3108.31
P00740	F9	Coagulation factor IX	_ITVVAGEHNIEETEHTEQK_	3152.41	6486.3				9516.15		6115.05	1191.3	4395.23		8767.78	2418.57			1047.32	4619.57	1654.95	1655.52	1908.34	3837.52	11430.7	1256	8187.37	1859.45	10109.1	8156.57		1681.57	9918.15	1902.43	7829.84		1595.39	8551.4	6775.66	630.967	3165.05	10388.1		1236.12	5211.6				12117.9
P00740	F9	Coagulation factor IX	_EYTNIFLK_	5875.89	2707.77				6460.33			1409.61	4495.83		3816.91	2506.44	4163.66		1647.4	9013.33	3188.1	2489.07	2229.39	7348.34	3203.98	2629.33	3381.17	3865.64		3755.58		9500.54	7325.13	4691.34	4533.95		2111.16	3980.94	3687.47	3537.91	6620.43	7147.4	3833.49	2565.42	4329.68
P00740	F9	Coagulation factor IX	_FTIYNNMFC[Carbamidomethyl (C)]AGFHEGGR_	1564.16		5077.82	3660.15	4197.63		1276.24	7868.42				2782.19	5569.38			14509.7	3034.87	6367.31	6106.21		1146.78		11693.2			10625.1		5469.04			3237.54		4755.44	7758.32		1878.11	17277.1	2954.23	2715.61	4894.73	1	3845.86	7079.49	3876.45	3946.52	6529.83
P00740	F9	Coagulation factor IX	_VVGGEDAKPGQFPWQVVLNGK_	5973.85	2572.16				7170.72				4017.34			5004.3			4109.77	7170.43	2793.49	5034.8	5963.2	6724.13	4681.02	14907.8	4556.51	3489.53	8288.37	4070.01		8940.18	4203.6	3344.78	5048.38	4399.1		3417.86	2077.99	3566.23	4231.51	5454.77	3444.72	3213.02	3782.3		4950.47		2929.08
P00740	F9	Coagulation factor IX	_ITVVAGEHNIEETEHTEQKR_	1469.74	1241.35	4226.92	4739.25	6746.82	2725.36	2808.98	6594.89		1143.62	3640.03		4894.88	2492.13	1517.21	7583.05	2031.55	6249.25	4504.41	3017.69		1356.14	5157.55	218.54	1093.31	5279.85		3891.79	5276.09		1703.52	484.911	2918.72	4503.48	1104.79		4821.79	424.979	1438.29	2711.71		727.844	2622.62	721.37	3116.43	2970.26
P00740	F9	Coagulation factor IX	_NSADNKVVC[Carbamidomethyl (C)]SC[Carbamidomethyl (C)]TEGYR_			2859.36		7147.58		3426.63	6797.13			7623.57																	2228.07					1527.57												4825.54	2334.75
P00742	F10	Coagulation factor X	_TGIVSGFGR_	104421	90493.3	76779.2	167865	191011	80422.9	81147.4	106515	85177	78836.8	130635	92797.7	109373	95150.6	132708	106233	110730	271853	130109	77530.2	86774.4	69548.5	106942	87786	96517.4	139762	87229.9	116965	102495	80912.2	68323.3	103818	122253	92541.5	89270.5	89730.8	92410.9	73598.7	80115.2	87376.7	66485.6	64724.4	93844	75652.5	188354	69108
P00742	F10	Coagulation factor X	_AC[Carbamidomethyl (C)]IPTGPYPC[Carbamidomethyl (C)]GK_	69395.6	64139.3	54067.6	66841.1	102319	61612	56733.7	70066.6	35501.8	49381.9	66612.1	69122.8	59272.7	37956.5	63660.8	69654.2	58123.8	84893.5	73419.6	40231	84340.3	43132.4	45605.3	51277.1	57861.9	49748.2	78396.7	63981.5	57016	71244.4	33968	65674.7	62137.6	47028.8	58820.9	64513.5	51254.2	38977.9	63296.1	41747.9	35407	31020.1	52464.2	57382.7	56779.5	37913.3
P00742	F10	Coagulation factor X	_NC[Carbamidomethyl (C)]ELFTR_	33426.5	29940.7	31263.7	49251.2	54985.7	29501.6	28731.8	39607.8	20998.2	24867	37062.4	43268.2	53501.5	26327.9	45419.8	41388.3	34067.4	76220.2	51142.3	23096.5	40807.2	24289.6	29892.5	24636	31106.4	31206.8	35712	34104.8	25870	38566.7	19168	33280.7	47167.1	34754	29768.7	30172.1	37715.7	23787.2	29360.1	30812.8	19805	16264.2	36889.2	35238.6	38527.1	28247.3
P00742	F10	Coagulation factor X	_MLEVPYVDR_	28642.1	22050.2	64667.9	80148.2	121873	15278.3	56035.1	71614.3	31328.5	17183.7	65167.3	23773.3	64743.9		74501.6	67196.9	39118.3	75376	77149.8	21838.8	14708.9	15780.9	61024.6	20729.9	35292.6	55469.4	25515.8	80068.2	36439.8	24555.2	29934.4	26208.7	73749.7	62691.1	23522.5	21664.6	51956.2	28443	34256.6	67566.8	24231.5	23917.8	56818.5	43757.8	50712.8	49599.5
P00742	F10	Coagulation factor X	_MNVAPAC[Carbamidomethyl (C)]LPERDWAESTLMTQK_	2224.8	2501.8	39106.5	50415.6	63545	762.595	39083.7	38613	6141.11	2392.06	48509.6	2049.02	36297.2		28136.2	31057.1	3860.15	25683.3	21269.6	3010.16		1402.06	37827.8	2687.4	5438.9	38743.1	2130.53	41162	7768.23	2526.01	3758	3182.14	40777.6	18636.4	1606.16	3397.36	29488.4	3684.84	5050.07	18417.4	4458.91	4720.33	32950.6	20092.8	30271.7	24368.1
P00742	F10	Coagulation factor X	_YKDGDQC[Carbamidomethyl (C)]ETSPC[Carbamidomethyl (C)]QNQGK_	5259.85	5674.95	7921.65		5959.52	3996.81	5413.54	5149.22	3084.04	4261.61	3786.08	12161.7	5387.51	3453.75	8491.2	7350.47	5055.64	5123.02	6513.5	5600.1	6367.22	3370.34	4317.75	3718.47	4918.09	3633.06	4975.46	4779.87	1847.38	5030.52	2399.29	4513.49	5917.97	5162.01	4166.14	4579.11	6731.98	3397.45	4754.57	4660.06	2187.34	2284.44	5609.86	5584.35	3157.45	3031.04
P00742	F10	Coagulation factor X	_ETYDFDIAVLR_	47877.8	36688.3	57126.9	32015.7	23567	38808.7	46402.9	41779.5	35617.1	30466	25512.6	37013.7	41123.1		60598.8	41135.5	54725	84149	81651	29914.4	40141.7	26419.3	29247	54332.3	39773.5	31635.2	39933.1	27840.7	27950.6	39059.1	37338.7	40635.7	35658.3	62022.8	37733.6	34079	64342.7	34293.9	35181	31637.9	21576.6	26238.6	43771.7	50195.1	17306.7	24995.7
P00742	F10	Coagulation factor X	_FKDTYFVTGIVSWGEGC[Carbamidomethyl (C)]AR_	16371.7	11896.1	8438.05	11927.1	12575.9	17316.4		14005.2	9406.18	7348.83	7958	15188.3	8833.81		7838.43	14287.7	8376.35	8253.29	10500.2	7352.81	15182.7	7506.66	5718.47	6440.75		8185.95	12174.3	13270		11003.3	9496.56	9556.32	11012.6	5960.9	9248.02	9362.37	10812.7	6999.64	7503.44	5456.09			13605.7	6407.86	11611.3	6818.74
P00742	F10	Coagulation factor X	_MNVAPAC[Carbamidomethyl (C)]LPER_	35494.6	26450.6		15466.4		23954.3			17534.2	14929.1	11617.1	33127.5	22792.4		8998.26	21331.8	35666.7	17841.3	26781.9	13811.1	40423.9	25165.3	14508.8	20734.4	24703.3	5019.14	49452.8	4815.59	25209.7	49522.3	23052.8	40963.3	17782.8	27773.7	36975.1	37314.8	23724.7	33164.8	53240.4	28095.4	19537.6	32113.1	7317.21	17694.5
P00742	F10	Coagulation factor X	_GYTLADNGK_	8560.09	4214.5	9046.14	17245.5	24152.2	6284.3	10969.4	10610.4	4986.68	4899.31	5821.85	10292.2	5876.64	10886.6	15268.8	8204.91	9910.44	9621.93	7629.7	7955.16	12535.8	4548.62	7744.9	6529.81	7930.01	5016.61	6901.01	8082.26	5038.91	6157.87	3375.68	6607.17	7363.72	2999.99	6942.3	5823.04	7418.77	5651.9	6620.61	5893.98	5142.72	3691.5	3558.7	9339.09	6420.11	4114.53
P00742	F10	Coagulation factor X	_QEDAC[Carbamidomethyl (C)]QGDSGGPHVTR_	14604.2	14508.7	11533.8	15642.9	9282.55	14946	9341.42	12795.8	13590.4	10904.2	8977.08	17989.4	11562.4	10643.4	16599.1	11841.2	12679.9	9798.92	13387.1	10295.6	15837.5	13094.8	8064.38	10619.1	8535.89	6231.53	16659.2	13863.7	9412.17	14443.2	9675.79	14660.4	11381.2	12679.2	14882.7	15110.1	21122.4	11730.7	13584.4	12299.4	8321.03	9732.95	12241.5	15757.7	8555.29	10564.2
P00742	F10	Coagulation factor X	_DGDQC[Carbamidomethyl (C)]ETSPC[Carbamidomethyl (C)]QNQGK_	2844.37	5076.73	4974.7	10504.6	4454.4	7406.96			2023.68	4232.94	5573.73		8563.24	3864.05		9411.08	3160.13	7695.38	8087.01	3012.78	7883.74	5179.64	4884.37	3258.92	2711.72	5057.24	4513.1		1952.67	3894.6	1628.3	4684.66	6028.45	7727.58	3927.31	5006.5	7839.92	2529.46	3948.7	6228.49	1806.82	1666.98	6953.2	8689.15		2303.94
P00742	F10	Coagulation factor X	_DWAESTLMTQK_	2684.74	8438.08		3544.27	3617.25	9549.53	1838.15	1489.61		7531.13	3076.91		8207.54			6935.94		7015.24	12406.9		4977.87		7721.5	7019.99	5757.55	4808.99	12061.3		10403.3	18358.8	6673.65	19234.2	8951	9535.6	10325.2	8938.24	9315.42	6635.79	15059.5	10167.2	5474.75	17734.1		5244.37	3539.47	5703.62
P00742	F10	Coagulation factor X	_NTEQEEGGEAVHEVEVVIK_	21931.7	20070.7	21692.1	25627.9	28441.8	21878.9	26518.4	22886.2	26691.3	16915.3	16230	28466.6	13546	19334.6	25794.7	18731	19976.8	17453.6	17798.1	14572.7	16345.9	15812.2	25107.5	15362.6	15671.7	25596.5	18816.4	13571.5	12442.1	19434.2	13584.4	22551.6	27911	12640	21385.6	17478.3	24588.4	15674	15651.2	16008	18430.6	13184.4	13366.3	22721.2	16422.4	12484.7
P00742	F10	Coagulation factor X	_IVGGQEC[Carbamidomethyl (C)]K_	29589.2	15370.3			17250.3	19054.6	2760.72		16791.9	1039.5	2955.92		12358.7			12724.9	47389.4	25658.6		18944.8	28738.8	21981.6	10006.9	15565.5	25358.8	19905.7	16279.9	23047.5	14531	16770.1	46745.8		10348.5		14809.8		9086.52	18703.6	12730.6	11631.2	22742.3	28544.9	14552	20034.6	1794.3
P00742	F10	Coagulation factor X	_M[Oxidation (M)]LEVPYVDR_	13180.8	10763.7				6077.48			4940.25	6171.69		5191.62					9266.77			10164	7905.05	8475.38		5843.16	9695.73		10961.8		7197.76	8750.78		10341.9							6011.99
P00742	F10	Coagulation factor X	_DWAESTLM[Oxidation (M)]TQK_	4413.73	4837.37				7612.38						4484.25									11063.8	3931.76		7930.53			9371.53			7110.84	3490.98	7189.47			7610.2	9309.05		4832.39	7452.05			3423.58
P00746	CFD	Complement factor D	_RPDSLQHVLLPVLDR_	10163.2	13437.3	27344.3	17103.4	43754.8	13672.8	12217.6	28662.6	23579.9	16926.4	13769.2	13129.9	14991.9	13816.4	21600.7	15674.7	21193.5	10892.1	14688.9	26630	12626.3	18947.3	30083.1	15128.8	15322.4	36072.4	17537.3	23231.3	18365.8	17227.1	34977	12589.7	15600	19215.4	14952.1	16228.1	20404.8	12222.6	23997.9	29903.7	19475.3	17550.6	14461.9	36081.1	22935.3	42498.3
P00746	CFD	Complement factor D	_ATLGPAVRPLPWQR_	9206.05	16745.5	47227.1	36556.8	77233.7	16983.3	21658.8	44155	23864.7	21376.6	24405.8	15218.1	21420.8	29140.1	27996.8	23086	13102.1	21058.8	23222.6	14728.1	13138.5	19093.4	25175.9	16042.6	15907.2	35271.1	17943.9	44847.9	19037.6	16398.3	14644.7	15869.3	28574.5	29315.9	18037.1	18529.5	24288.3	11295.4	22420.6	47064.6	16344.4	15068.2	23297.4	35407.4	48131.1	34504.5
P00746	CFD	Complement factor D	_VASYAAWIDSVLA_	913.496	1695.13	2876.13	2967.73	3628.58	1894.56	1432.18	1403.49	2130.25	2177.85	2829.31	1474.81	1586.07			1525.05	1791.98	1314.9	1503.49	1304.21	1507.57	2617.46	1976.63	2726.97	1608.06	2884.48	2573.13	2739.78	1782.76	2323.36	1835.44	1467.33	1074.23	2983.55	1859.46	2198.16	1830.08	1439.68	2866.52	3825.42	1937.6	1680.91	1463.04	2654.48	2612.38	2742.26
P00746	CFD	Complement factor D	_DSC[Carbamidomethyl (C)]KGDSGGPLVC[Carbamidomethyl (C)]GGVLEGVVTSGSR_	1913.35	4400.86	9642.22	8902.14	6831.97	4493.88			3971.31	5416.84	6212.66	3830.4	3489.9			5977.07		2844.32	4328.78	3536.56	2227.91	5588.87	4592.99	4261	4502.79	7387.94	4519.4	8826.42	2503.64	2095.28	1446.36	3962.19	5723.99		2034.61	3484.15	6706.93	2080.01	6439.09	7678.23	4549.68	3219.08	6049.49	9525.6	8635.51	7280.45
P00746	CFD	Complement factor D	_AVPHPDSQPDTIDHDLLLLQLSEK_	5038.03	6338.74	8175.96		14298.5			9474.43	9346	7506.72	8271.01	4966.07	4213.45	1802.43	2081.12	5957.74		4083.19	4960.71	9575.65		9056.35	6006.56	5402.65	9378.92	9880.67	9272.94	12301.9	6855.6	8286.17	12333.2	6448.7	6104.08	8832.08		6830.18	5623.59	5614.8	12162.8	13544.9	8354.37	6292.73	4510.44	12749.8	9982.42	8658.42
P00746	CFD	Complement factor D	_VDRDVAPGTLC[Carbamidomethyl (C)]DVAGWGIVNHAGR_	1498	3713.93				2664.49			2466.66	3415.71		4422.02			1972.07	4882.08		2147.35	3772.12	1873.16	3892.65	3123.92	3158.83	2618.86	4208.3		7396.85		2607.23	6087.93	3873.82	4522.47		5118.91	4589.16	4995.87	7064.04	1562.53	8366.07	9780.62	2252.05	2106.12		9989.3	7808.58	6925.89
P00746	CFD	Complement factor D	_DVAPGTLC[Carbamidomethyl (C)]DVAGWGIVNHAGR_	1694.02	2161.82			853.437	3243.82			360.947	1889.85			1584.7				2524.55	921.604	1087.91	888.665	3315.88	3461.89	1317.83	2693.36	2707.71		3582.31		3398.52	4758.72	2995.11	2107.09	734.699		1971.36	4009.16		1438.55	5048.94	2578.39	3666.62	2104.52		777.993		1720.83
P00746	CFD	Complement factor D	_GDSGGPLVC[Carbamidomethyl (C)]GGVLEGVVTSGSR_	1828.79	922.883								3839.65							2091.24			2175.47	2018.93	3580.43		1578.11	2410.92		4708.03		2473.33	8473.28	1835.59	2456.5				4256.88		1542.78	6913.11		2699.53	2426.94
P00747	PLG	Plasminogen	_NPDADKGPWC[Carbamidomethyl (C)]FTTDPSVR_	489076	448419	651578	658108	689770	501413	644228	649821	453742	533283	675296	654838	460440	511327	822557	707254	521331	473663	685803	302495	602501	460546	542973	501080	505294	551848	502109	654192	450850	597612	458015	561061	836698	512400	546553	540944	846074	388558	561932	504232	406158	475803	557411	530036	528669	912040
P00747	PLG	Plasminogen	_HSIFTPETNPR_	471233	374288	597112	696692	452155	370047	563823	485274	497439	447084	667507	495474	590187	412515	789533	514452	480878	1.01496e+06	788088	405749	396343	360343	473749	445870	458357	368070	333404	683763	499523	399872	436656	437903	584211	433765	377808	389962	428227	353918	378978	466681	345387	386988	389343	344834	529090	332850
P00747	PLG	Plasminogen	_VVGGC[Carbamidomethyl (C)]VAHPHSWPWQVSLR_	223516	186847	366018	375296	493688	210470	371056	387583	267335	248546	405641	270923	261709	232456	388823	386633	227805	261938	342875	135508	201304	215618	250566	215532	234526	266201	201447	380249	263990	255059	257322	250193	459168	250769	227846	262764	436690	177137	232528	260304	200032	211416	346810	245918	510251	343874
P00747	PLG	Plasminogen	_NPDGDVGGPWC[Carbamidomethyl (C)]YTTNPR_	234204	263326	284622	320581	231888	255243	313164	246223	213680	298982	298364	385608	215228	245293	445122	341923	267865	213266	345746	137997	346549	249097	185863	287505	220396	178774	281244	269874	193598	313872	221456	301789	348985	254458	291733	297017	354603	180630	314667	205452	167010	248839	234644	277914	229748	223398
P00747	PLG	Plasminogen	_FSPATHPSEGLEENYC[Carbamidomethyl (C)]R_	294142	246598	120166	123981	110738	280006	117548	134313	233670	303815	108719	405014	250656	317334	178342	273893	303656	375057	423256	185465	395050	239605	212188	254352	279295	150860	301142	140279	266236	323885	285953	310143	271152	267874	285701	295475	321892	209177	335920	241533	214806	257340	155192	285785	133012	112265
P00747	PLG	Plasminogen	_EQQC[Carbamidomethyl (C)]VIMAENR_	167365	189891	305476	432120	288480	255362	339553	267071	171824	194323	362526	313096	328817	275635	333496	385834	186407	379029	411435	136660	180244	171604	231135	181126	177296	198808	172234	330395	149193	264788	123109	211053	327615	236860	192802	212960	340492	111095	191101	177758	135031	172637	259472	210623	249088	162282
P00747	PLG	Plasminogen	_TPENYPNAGLTMNYC[Carbamidomethyl (C)]R_	88767.6	97631.5	296885	385170	184621	85214	394002	261752	128879	135667	305635	143550	230988	72788.4	404151	331143	124203	233374	365091	77686.9	100726	103448	198380	111361	134527	172408	105739	334569	145243	104333	101118	129243	402091	247144	113331	109840	318852	74577.1	135206	219141	87009.3	120895	247905	227110	263232	231715
P00747	PLG	Plasminogen	_LSSPAVITDK_	196443	92509	205884	139529	260858	148526	157448	212576	243688	141485	83044.7	103147	206981	223250	289378	205473	222798	357748	363239	187217	118831	161985	243752	18041.3	211976	205365	93721.1	227253	194192	121865	171191	168227	341688	222076	141050	105346	198954	154868	155225	196333	155992	161202	144558	201195	203657	137224
P00747	PLG	Plasminogen	_LFLEPTR_	493496	261945	137192	115365	131610	318710	99565	115363	303815	349178	102146	598740	278195	480957	182361	262982	542443	485737	485390	206908	531764	329796	256477	359468	455502	147923	516594	139730	403782	666932	454189	478456	248978	345547	471074	438847	315181	411025	577598	422500	323548	411142	150893	251365	135260	121689
P00747	PLG	Plasminogen	_KLYDYC[Carbamidomethyl (C)]DVPQC[Carbamidomethyl (C)]AAPSFDC[Carbamidomethyl (C)]GKPQVEPK_	102357	100813	179223	190048	245434	112235	178654	202977	107064	118445	192673	175551	131774	144784	260955	196461	96441.5	137504	188930	79062.4	124360	92617.9	165338	113001	120641	100588	94256	181720	130975	111869	85035.2	118321	251725	127789	104477	123053	220250	77595.2	110534	119429	78355.5	85665.9	139244	184743	242654	215392
P00747	PLG	Plasminogen	_FVTWIEGVMR_	226071	152559	151259	110942	41234.9	161322	102242	116301	295668	229084	84242.3	257863	333262	257246	205601	368006	371253	366400	619751	132892	183639	226412	308514	302060	293856	171575	262829	156851	393918	299795	321527	315433	290223	537672	289065	219654	443382	282176	317235	592681	204777	304606	213081	320165	79499.1	175177
P00747	PLG	Plasminogen	_KSSIIIR_	193621	144009	406087	451402	123525	168500	351493	313566	228732	217728	335769	201682	297296	426052	485804	391885	323981	311828	498592	345998	105655	204845	322403	182352	193385	242279	106544	419709	176778	107453	182442	189785	384890	329903	161844	132917	368911	160992	171253	310481	152945	137735	314184	181524	256015	264901
P00747	PLG	Plasminogen	_YEFLNGR_	233533	103769	56680	42257.5	59068.5	215847	61869.6	37118.6	110360	202422	25422.2	166434	115234	212740	71681.3	122609	259111	197966	263803	146406	288043	181430	134963	198729	204588	107381	160302	61587.5	211103	139772	138142	217186	95753.8	102992	198244	190639	119016	161890	184985	142449	128481	186023	70786.8	130693	45923	57628.4
P00747	PLG	Plasminogen	_VQSTELC[Carbamidomethyl (C)]AGHLAGGTDSC[Carbamidomethyl (C)]QGDSGGPLVC[Carbamidomethyl (C)]FEK_	77041.3	67289.9	32634	45033.7	20702.7	83254	48818.3	30422.7	53644.5	79298	54121.4	91155	50780.1	29705.1	48277.1	75182.2	80165.4	55304.6	84976.8	45079.3	92416.8	68865.2	66835.8	71967.9	69489	46835.7	78898.6	50754.1	51004.6	89417.6	64505.5	88487.9	66103	41972.9	78811.6	87873.4	71075.5	52356.4	87274.7	47172	55841.3	74101.6	40656.4	63683	35589.5	38782.4
P00747	PLG	Plasminogen	_C[Carbamidomethyl (C)]EEDEEFTC[Carbamidomethyl (C)]R_	79198	86976.7	82432.5	89776	59772.6	106934	78290.4	66369.5	86072.1	102452	72739.1	136078	116165	18087.1	107179	118083	74827.4	136741	129469	67014.5	82796.6	98099.2	63623.3	76942.3	69817.2	58072.2	84693.2	93165.2	27971	104102	63265.5	96460.5	85627.7	98056	79407.8	83349.6	128275	45779.7	78958.8	77268.9	57087.8	75570.9	82580.5	48696.9	58579.5	46326.5
P00747	PLG	Plasminogen	_LFLEPTRK_	21282.6	15742.7	44266	44081.5	87095.9	17078.7	36249.3	55799.6	43069.8	35241	52273.1	14595.3	54342.9	44582.1	66974.7	36495.6	34374.8	136000	63313.8	41392.3	15936.1	20107.1	27128.3	24969.2	57532.2	30596	7366.29	37835.3	117318	8266.98	25279.1	17683.4	63533.2	24106.5	16787	13754.1	30625.6	17788	19941	24237.2	62876.8	17805.8	29724.6	20868.2	33402.7	20930.3
P00747	PLG	Plasminogen	_YILQGVTSWGLGC[Carbamidomethyl (C)]ARPNKPGVYVR_	38768.6	24963.2	10526.5	10024.4	8819.07	27071.6	7560.91	12105.8	39199.4	28435.2	5194.28	47019.6	20081.8	24336.8	9676.04	24266.7	33185.7	27297.3	35226.6	22731.2	12401.6	31519.2	17247.3	22396	39957.5	11636.2	14413.4	8772.55	33465.1	22384	36773.7	32079.6	25855.8	34713.3	28564.9	28213.2	57868.5	24921.3	35605.1	35468	32902.7	29356.8	14157.1	46942.3	5299.77	16404.2
P00747	PLG	Plasminogen	_WEYC[Carbamidomethyl (C)]NLKK_	4526.7	4470.34	21988.6	28135.7	34894.6	5155.21	26450.8	25900	5903.09	7717.06	25307.9	7431.67	19469.6	8577.31	31254.5	18394.3	3739.46	26360.7	19548	5470.13	5243.31	5283.95	14932.2	6962.61	4687.45	11519.4	1240.36	26941.4	4690.63	690.354	3076.29	3983.79	32273	10013.2	1745.7	3714.64	16060.5	1546.54	1798.23	12078.2	3286.21	2252.45	16535.4	12894.3	23850.4	16956.2
P00747	PLG	Plasminogen	_EAQLPVIENK_	307998	264312	448753	486182	456580	297516	432997	316240	304741	309113	470019	372565	359583	311354	1162634	403870	336960	577169	614277	217279	279008	251576	383744	290695	271594	350115	233655	473552	272642	255155	253068	294896	490128	333755	261694	264581	344904	216105	251958	307079	221399	212252	309189	296663	421912	258981
P00747	PLG	Plasminogen	_MRDVVLFEK_	140859	148998	279942	275089	317218	132530	227816	249513	232183	169114	246152	239888	335438	93286.6	355735	344135	140640	606613	507805	144928	163225	126657	341932	156861	152749	196456	91429.5	277321	149605	91856.1	124669	166683	429460	230674	121966	104772	305545	105126	118664	248563	99017.9	127710	233939	201164	424083	213686
P00747	PLG	Plasminogen	_NLDENYC[Carbamidomethyl (C)]R_	208742	165161	125518	156671	196725	192385	130416	111360	190685	209624	121666	277698	164851	196614	236275	227765	210643	228706	277050	161286	235103	173646	158155	201900	227325	99941.8	166925	167817	170066	186455	180765	213620	208931	185884	169421	222710	218225	144756	169878	170730	154885	179473	138213	194944	97859.6	120517
P00747	PLG	Plasminogen	_VYLSEC[Carbamidomethyl (C)]K_	101288	77470.7	101140	121543	31600.9	95181.3	102186	96980.1	66447.2	91993	102877	136732	71631.5	202078	132954	111232	102176	108095	113819	94578.6	91522.4	81383.4	64907.1	77082	90602.8	54382	94760.5	77945.8	71868.6	110925	80086.6	98178.7	131150	79853.6	92045	101120	109374	75004.2	95920.1	77342.8	74534.1	70548.1	84453.5	79479.6	71478.8	72737.7
P00747	PLG	Plasminogen	_DVVLFEK_	108400	73463.7	28124	20346	16755.8	105592	17174.4	23206.2	93069.2	84798.2	16464.6	153987	54580.9	129599	30503.4	65604.5	185678	49143.6	129483	68306.6	126573	80795.7	43641.8	97935	115324	20564.6	116321	22732.4	100392	191685	121833	122637	33327.6	84808	122327	131396	73935.5	108576	143269	89591.9	88943	101939	32244.1	67201.3	11452.4	22504.8
P00747	PLG	Plasminogen	_EQQC[Carbamidomethyl (C)]VIMAENRK_	12349.8	20626.9	59241.5	73694.9	58481.8	23027.6	72695.8	51274.1	19336.1	22145	83259.7	22570.9	34918	26863.8	57627.9	52934.1	9767.67	46408.9	40892.1	14892.3	10748.1	16650	33505.1	18342.3	15985.9	32916.8	10234.3	68153.5	15957.2	7824.21	8255.59	20673	65997.5	25114.7	14397.9	14164	47313.7	4186.21	11904.5	24317.7	10828.8	16711.3	41033.8	34161.6	52422.1	34705
P00747	PLG	Plasminogen	_KQLGAGSIEEC[Carbamidomethyl (C)]AAK_	17061	19135.8	20420.7	18444.6	29787.8	18575.5	22544.1	22481.1	19161.3	22983.5	21989.7	24319.9	19843	16188.4	47095.4	32068.1	18978.7	32945.1	32137.4	17822.3	14733.6	16736.3	17691.5	19293.7	15342.9	15722.3	15757.7	24032	13690.2	17354.1	18176.2	21066.1	30138	21534	19428.1	18260	28873.9	13590.5	16670.9	18388.5	8591.3	18029.9	21864.8	21731.8	17782.7	17468.8
P00747	PLG	Plasminogen	_VQSTELC[Carbamidomethyl (C)]AGHLAGGTDSC[Carbamidomethyl (C)]QGDSGGPLVC[Carbamidomethyl (C)]FEKDK_	7895.32	16286	27722.7	24080.9	23528.7	13603.6	23948.9	25697.2	9541.65	22127.8	15057.1	12383.9	18916.1	4964.01	36770	35749.1	3238.67	23103.8	21901.9	8127.18	3679.24	11432.3	14928.1	11462.8	9615.63	21114.2	3791.87	26104	7546.41		1483.07	12101.4	28989.6	16966.4	3800.05	5867.34	35195.3	1522.73	6107.96	11758.6	7564.69	6720.24	27591.3	35547	20916	18592.9
P00747	PLG	Plasminogen	_VIPAC[Carbamidomethyl (C)]LPSPNYVVADR_	373956	356677	168731	353370	136981	434095	327135	179048	355853	423444	113243	668605	281458	479062	276474	464125	485460	664008	556663	238339	575991	377393	657140	400898	432750	302072	409420	177012	564962	486326	392004	506860	282751	345223	423579	506690	559778	278646	571844	400590	307159	432695	224151	356782	91633.4	154302
P00747	PLG	Plasminogen	_TEC[Carbamidomethyl (C)]FITGWGETQGTFGAGLLK_	107331	86758.9	32333	40783.9	13288.5	115023	44784.8	22570.3	57268.7	106978	25357.6	165045	56254.8	66550	52313.9	77937.6	80734.5	45579.4	89055	43991.2	126802	84118.9	54057.9	91857	79639.6	33895.7	100439	34443.2	57506	115664	52923.6	113375	48251.4	65798.7	97042.7	113875	72617.9	64572.2	138274	56790.1	54180.8	68354.7	39034.2	70206.3	15416.1	28414.9
P00747	PLG	Plasminogen	_DKYILQGVTSWGLGC[Carbamidomethyl (C)]AR_	63666.2	43518.1	7087.03	6368.64		48197.1	8630.89	8111.78	47486.8	58167.3	7085.87	56352.5	31846.2	47630	11781.2	35906.7	69408	28233.1	59444.1	28908.7	86286.6	58903.3	29188.5	55982.7	54991.9	13545.1	106535	11289.8	38766	86585.4	72095	80640.4	24471.8	57764.4	71007.6	78253.8	49965	61867.4	84610.5	50250.9	50356.2	65972	14896.9	64080.9	6963.32	12903.5
P00747	PLG	Plasminogen	_C[Carbamidomethyl (C)]QSWSSMTPHR_	6913.14	8129.96	32951.3	28373.8	36126.9	7318.94	25160.9	23461.3	15454.5	9811.71	35442.8	11185	25047.7	8977.41	18869	26400.7	8886.96	23012.4	28164.3	5351.2	12209.2	5505.53	6850.78	8349.12	10751.3	12080.8	14874.5	30493.1	7312.48	13654.8	10370.3	12807	27556.7	18770.6	10780.4	10678.1	26590.8	7512.84	12241.7	9789.45	2847.32	16000.7	23531.1	6320.07	31920.6	19092.1
P00747	PLG	Plasminogen	_WELC[Carbamidomethyl (C)]DIPR_	318340	281459	332867	717398	348663	326202	387119	670899	285611	345930	330170	776875	370913	722273	941954	508577	345878	329939	430531	191212	412609	315206	476821	313573	323209	400152	358795	385203	242316	418832	298018	407245	516523	353497	333561	366052	619176	266088	380885	352139	282629	333544	342859	520374	295282	474501
P00747	PLG	Plasminogen	_WSSTSPHRPR_	99645.5	57088.9	101055	21636.5	46059.7	52058.8	88599.3	47951.8	109480	78989.4	159191	117359	78469.6	204023	133861	87150.1	131886	84344	96785.8	105334	56378	55037.2	79089.3	63132.6	58400.7	56474.6	44190.9	103806	93507.9	68327	104640	71512	112223	75173.3	69585.5	52111.6	59356.1	74341.9	91776.4	72363.7	89080.3	98511.2	96464.4	128875	81510.5	58672.9
P00747	PLG	Plasminogen	_TPENFPC[Carbamidomethyl (C)]K_	52198.3	45752	61979.1	77259.8	87888.4	57913.3	70234.2	75308.1	40627.9	64834.4	73319.5	81242.9	60959.7	64094.6	198986	76672.3	45177.6	94688.7	76229.9	61784.5	68282.1	54050.4	48093.4	46716.7	37405	39107.8	47885.5	81016.7	44415.7	82056.6	42970.4	54852.8	105945	58882.1	44217.7	58281.8	69586.5	35848.7	60540.4	50599.3	27656.7	56189.4	47339.1	94634.7	62540.5	54207.1
P00747	PLG	Plasminogen	_ELRPWC[Carbamidomethyl (C)]FTTDPNKR_	284590	106478	105049	210623	74919.3	139550	104656	98219.8	266553	152003	107068	331584	93694.2	162123	121078	189327	235505	169246	225315	82752.9	158074	116971	116768	128109	139386	84789.1	124246	229479	141294	121645	132048	145192	187972	143574	122322	136481	197377	170138	144622	153463	112681	120850	128719	182379	90904.5	196267
P00747	PLG	Plasminogen	_WEYC[Carbamidomethyl (C)]NLK_	33952.2	3855.87	12751.7	23523.9	21236.7	2014.76	14006	22319.5	27771.1	20074.1	14685.5	4701.92	26845.5	36136	38736.7	32034.3	42717.4	37637.2	50784.7	17265.9	54267.3	23275.7	20422.1	35489.7	35144.8	16847.8	49368.1	16280.5	26495	63552.9	42179.6	45510	24368.7	34137	41604.4	44962.8	39513.2	30414.2	47718.8	26666	26716.3	38686.2	19060.1	26803	16649.6	13289.3
P00747	PLG	Plasminogen	_ATTVTGTPC[Carbamidomethyl (C)]QDWAAQEPHR_	60377.8	176046	303701	417992	292883	194830	397665	243879	198179	218574	307405	260268	195698	280577	315769	384094	217053	380737	311288	88931.2	260073	166483	179703	219525	212620	207600	209817	244878	206960	239489	225366	221654	333518	301607	201175	218635	253346	159532	225525	299104	177548	176905	172512	202496	402183	186013
P00747	PLG	Plasminogen	_NPDNDPQGPWC[Carbamidomethyl (C)]YTTDPEKR_	240280	221680	241127	274080	166373	255348	119807	229679	188354	247702	111170	331505	231536	383819	407702	284957	250063	289602	339522	136366	316962	383850	194708	253391	235771	121762	240991	128258	176760	278399	215144	286115	218604	244506	243097	273390	297214	269577	273900	247779	185033	220876	155054	249987	96060.8	225956
P00747	PLG	Plasminogen	_C[Carbamidomethyl (C)]TTPPPSSGPTYQC[Carbamidomethyl (C)]LK_	96579.3	108187	114770	158727	147392	133847	184896	116912	119623	135227	309083	178691	245659	110033	114466	244157	109748	277950	302052	72251.6	155014	112100	87281.1	108077	111222	231689	153321	183299	93760.3	147909	97243	138090	142116	205495	127234	118951	164044	62586.1	111910	162809	93123.7	107599	247494	248486	152900	71671.4
P00747	PLG	Plasminogen	_TMSGLEC[Carbamidomethyl (C)]QAWDSQSPHAHGYIPSK_	48833.1	37091.7	41704.3	63274.1	22422.9	16465.8	54853.9	71925.4	63772.3	46000.8	56479.9	156999	112489	67462.6	59840.6	130310	74666.7	152158	174539	26542.5	46412.2	38695.8	68416.5	49937.1	66343.1	49655.9	66041	31490.2	69058.7	79193.8	88073.2	70805.5	80637.8	131256	55971.8	57127.9	20669.4	64766.5	82915.2	129716	54577.1	75066.7	61559.4	128004	36303.4	36169
P00747	PLG	Plasminogen	_YDYC[Carbamidomethyl (C)]DILEC[Carbamidomethyl (C)]EEEC[Carbamidomethyl (C)]MHC[Carbamidomethyl (C)]SGENYDGK_	15591.3	19692.9	53458.1	68457	36260	13905.5	62127.8	36396.5	23685.4	15973.3	62697	21184.1	43643.7	9931.53	57090.5	69146.5	21129.6	44176.2	61274.8	11873.6	19215.2	16689.3	49468.8	16443.3	23431.4	38789.9	13669.4	64577.4	30941	13523.7	21160.4	18835.1	64811	41942	15848.5	20616	68838.2	26237.3	34458.2	42092.4	18353.2	27210.8	47835.9	61169.3	39269.4	35575.1
P00747	PLG	Plasminogen	_EQQC[Carbamidomethyl (C)]VIM[Oxidation (M)]AENR_	45492.1	30942.4	3780.13		1525.02	39955.1		2611.26	33119.2	26837.5	3219.26	52776.3	1413.31	36507.9	5996.37	6685.02	44226.2	5489.82	7539.44	41193.3	40819.5	20564.9	6586.01	37089	33799	4847.86	21207.1		27371.3	39397.4	22662	23604.9	7443.74	4013.41	21460	37268.8	9747.45	21069.2	22053.7	3960.44	27600.4	14010.4	4365.13	4939.34	2277.65	1380.39
P00747	PLG	Plasminogen	_M[Oxidation (M)]RDVVLFEK_	88587	89794.9	100795			80414.3	1379.18	1167.26	101788	74721	53554	80968.5	68740.3	42544.8	1406.66	54474.5	81568.6	169398	108984	86475	64941.9	70947.9	58765.6	63062.5	107043	56464.7	46010.9	69359.1	51550.3	51957.4	64775.5	61859.7	66877.4	47310.6	65245.7	60504.9	44245.2	57155.7	41781.7	117156	63803.4	46010.9	2098.12	111759	1521.19	34127.9
P00747	PLG	Plasminogen	_APWC[Carbamidomethyl (C)]HTTNSQVR_	43431.2	41972		31056.1	13886.9	43376.1	27870.8	21324.2	33902.6	36715.1	20953.8	62667.6	27085.7	58416.8	39099.5	31012.8	53530.9	40022.1	42080.3	36073.8	80169.6	58692.8	27022	38875.6	49827.6	12793	52169	18872.2	53333.5	96827.3	50359.4	92437.8	31646.5	32635	40911.3	43150.4	33764.6	43544.1	58838.9	39972.9	41791.7	78537.3	15304.1	23743.1	28282.2	16567.4
P00747	PLG	Plasminogen	_RATTVTGTPC[Carbamidomethyl (C)]QDWAAQEPHR_	16307.2	17268.8	26549.2	62035.9	53802.7	16103.6	26869.4	34613.2	20630.5	21485.3	64561.8	14792.1	39410.3	22493.6	49186.8	19141.9	14907.9	31954.6	44877.9	14370.4	11591	15456.5	29980.4	15292	17982.4	26514.7	9147.77	34710.5	17881.9	4992.28	15167.7	14087.5	27947.7	27704.4	11150.9	10999.7	43187.1	7996.99	5986.78	20883.8	11360.8	12277.1	34200.6	36328	40926.5	35671.9
P00747	PLG	Plasminogen	_TPENYPNAGLTM[Oxidation (M)]NYC[Carbamidomethyl (C)]R_	100692	80126.8	16177.1	11671.2	7774.79	108826	15422	10748.5	59978.8	89189.3	14004.5	108041	14848.4	94324.5	24647.4	12729.6	103303	16043.3	29179.1	64059.6	128499	75219.2	9041.75	87615	58093.6	11779.2	73428.1	13288.1	48607.7	74324.6	71314.4	83067.8	14143.4	18207.8	74213.3	87520	14087.2	56618	68686.2	13015.8	69211.8	50879.9	7605.9	8980.99	7796.19	5536.6
P00747	PLG	Plasminogen	_FVTWIEGVM[Oxidation (M)]R_	163370	103575				140086			100711	113929		190485	8553.46	186127	6520.62	13744.6	178651	13223.6	26690.5	67582.6	202212	98950.8	12367.5	156966	128441	5577.74	143597		115297	189028	126456	133270	9451.66	15949.2	131107	141400	16719.8	104103	132837	14529.4	84191.5	53074.5	4621.89	11924.6		3759.65
P00747	PLG	Plasminogen	_VILGAHQEVNLEPHVQEIEVSR_	549778	441471	436621	541970	499678	451641	541155	568167	534864	514838	650879	509743	376504	404253	651412	426560	419875	463945	489063	255521	452701	429625	608623	300033	467488	374834	426890	628769	329241	481050	352854	354159	562148	415997	555882	500380	430411	452948	556535	367042	353416	466239	557731	310086	735797	407857
P00747	PLG	Plasminogen	_LYDYC[Carbamidomethyl (C)]DVPQC[Carbamidomethyl (C)]AAPSFDC[Carbamidomethyl (C)]GKPQVEPK_	75047.5	30350.2	56968.2	65038.8	31703.6	80853.1	31173.5	26258.9	51861.3	40963.8	69971.2	50851.6	45333.8	68640.9	38384.9	41671.1	86047.7	49504.5	58107.5	41807.4	121610	80433.7	35396.7	66964.1	64011.5	27776.8	87486.2	31268	60162.4	44730.9	70709.4	101334	42006.3	31040	44382.8	86065.7	62808	63961.8	53821	30407.9	52730.4	84529.8	27899.6	36011.7	38905.8	42883.9
P00747	PLG	Plasminogen	_FGMHFC[Carbamidomethyl (C)]GGTLISPEWVLTAAHC[Carbamidomethyl (C)]LEK_	81000.1	64274.7	102171	183816	98867.5	68827.3	83034.2	97009.1	128709	86373	208987	122797	102560	75445	265817	162195	88255.4	96568	136331	50344.9	63477	43302.5	105667	74176.1	122999	81288.7	48892.9	216336	78738.3	106825	116256	57540	152831	112520	93897.2	92045.1	206396	90956.3	63037.1	112482	112117	134747	122273	176995	185386	133338
P00747	PLG	Plasminogen	_KDIALLK_		3476.02	5007.21	7686.69	7728.66		3892.99		7682.47	4353.36	8548.42	4125.06	4721.66		5232.3	5821.08	7394.96	6922.53	6981.21	9368.1	5890.3	1062.56	6517.93	6123.6	5959.3	3376.25	5087.18	10282.7	365.051	8322.67		5277.42	7969.59		7836.99	5298.72	6276.74	2121.96	6961.52				5538.63		4702.7	2594.45
P00747	PLG	Plasminogen	_QLGAGSIEEC[Carbamidomethyl (C)]AAK_	210844	166187	220025	262178	240575	382717	243245	238341	297007	187411	141762	504370	368767	295132	389530	394839	118682	260562	257022	212481	231144	174832	251368	159159	350451	214282	201237	272522	142052	219577	102576	213406	191084	337159	168029	204534	206553	158431	177405	292248	300599	169555	215897	357395	130911	189236
P00747	PLG	Plasminogen	_KVYLSEC[Carbamidomethyl (C)]K_	92404	35939.2	154689	190666	68372.1	54629.1	178414	147214	83182.9	107244	90255.8	121682	63564.4	134234	216301	96910.7	85683.7	63350.2	101038	108592	47676.9	42897.8	51850.2	39426.3	84653.1	46280.6	46972.3	90009.6	51954.6	78167.6	64114.2	102874	109064	148805	77250.7	43848.9	105173	58746	61186.8	75189.8	79998.6	44138.5	71382.8	105571	55983.3	54431.7
P00747	PLG	Plasminogen	_TM[Oxidation (M)]SGLEC[Carbamidomethyl (C)]QAWDSQSPHAHGYIPSKFPNK_	41767.2	15092.9	10743.2			54435.3	11511.2	12784.3	45646.9	68365.9	5611.97	51433		60487.7	18674	24209.9	24466.3	14820.9	7630.89	37958	41094.5	25429.2	8634.42	38208	37889.8	13012.6	4914.21	8568.95	26662.2		15445.3	29697.6	13838	3094.27	22048.4	17101.1	7085.82	13719.1	13814.9		30322.2	16278.3	8489.06	1743.84	10546.8	11891.2
P00747	PLG	Plasminogen	_YILQGVTSWGLGC[Carbamidomethyl (C)]AR_	15432.9	8969.44				11616.5			9016.4	14322.7		19495.2	7841.4	22360.7		9954.49	16628.2	12594.8	13810.7	3826.78	23373.8	13262.3	6914.94	23440.2	12223	5958.88	38943.2		9658.02	40250.6	24098.1	21510.1	10387.8	11942.8	17245.5	22202.3	19812.5	15027.1	29984.4	14911.2	10899.9	19728.4	742.359	15978		6981.16
P00747	PLG	Plasminogen	_FSPATHPSEGLEENYC[Carbamidomethyl (C)]RNPDNDPQGPWC[Carbamidomethyl (C)]YTTDPEKR_	8389.73	34364.6	189236	255652	178453	14540.7	258595	221028	24605.4	36599.5	292716	6965.37	48654.7		266361	85112.7	2871.54	56075.8	36656.9	13390.1	2054.27	8946.3	49212	16932.5	16859.6	68265.4		236926	6360.48		3273.63	4632.29	184962	50895.2			71801.8		1359.74	30064.5	15757.3		109831	48199.7	173761	111358
P00747	PLG	Plasminogen	_RAPWC[Carbamidomethyl (C)]HTTNSQVR_	94149.7	46497.1	216474	201832	140039	99748.3	191918	243632	61739.5	64059.9	141467	105846	62796	147456	249542	107317	48345.8	56999.2	97742.8	59105.8	46619.9	101060	67165.5	86768.5	43836.4	122135	48756.8	239706	49324.5	43936.9	99439	103623	117050	92189.5	90041.8	75878	117778	35340.4	68493.7	42793.6	94132.1	94926.6	167678	152874	101446	85792.9
P00747	PLG	Plasminogen	_GPWC[Carbamidomethyl (C)]FTTDPSVR_		12272.4				18524.2			10841.9	14133.1		28961		11577.4			27785.5		21915.2	7204	33408.8	14922.6		17007.3	17455.8	3298.87	30091.5		14507.5	41609.9	22719.9	21788.3	6123.36	14146.1	23537	27641.3	17036	15497	30193.1	14654.7	14502.2	21867.6	5024.41	10541.3
P00747	PLG	Plasminogen	_TM[Oxidation (M)]SGLEC[Carbamidomethyl (C)]QAWDSQSPHAHGYIPSK_	138494	101981	3725.72			137533			69486	119308		175723	12169	148724	5992.33	17569.3	129368	11615.6	20924.3	55726.6	205505	104005	14428.1	128256	94901.4	11213	152819		73663.4	193683	104846	134269	5281.64	17368.2	135665	164034	25668.8	83419.4	131600		75133.8	89549.4	7458.79	20599.1		3727.71
P00747	PLG	Plasminogen	_TMSGLEC[Carbamidomethyl (C)]QAWDSQSPHAHGYIPSKFPNK_	2495.82	11980.2	53508.6	117772	118284		109146	91734.4	23229.4	15387.2	80504.1	6352.08	55119.1		79680.9	63131.4	10339.8	70759.4	45260	9130.04		10493.4	54061.3	7848.46	19478	40832.2		76081.3	16745.2		10950.4	6534.6	110431	35887.1	5183.7	4705.99	51011.9	9703.47	10296	15250.7	12054.8	19092.7	43615.5	23327	78442	60694.7
P00747	PLG	Plasminogen	_VIPAC[Carbamidomethyl (C)]LPSPNYVVADRTEC[Carbamidomethyl (C)]FITGWGETQGTFGAGLLK_	2118.91	5019.97	30520	26402.9	21543.4	2459.31	2338.93	27344.2	6887.7	5493.61	22279.4	2440.53	13136.6	1292.99	56295.3	17671.8		8300.68	5898.7	1412.52	1157.91	2460.18	10815	2619.19	2172.82	11610		27787.3	1463.54			1234.99	26965.6	4053.77		720.125	12295.5			4685.22	2084.18		16688.5	22603.7	28508.2	19319.2
P00747	PLG	Plasminogen	_NPDNDPQGPWC[Carbamidomethyl (C)]YTTDPEK_	11693.2	7470.44	1088.43	1378.62		8961.78		2780.32	6543.31	7815.04		15783.3	5809.75	10682.1		6631.04	10855.6	6907.54	14531.2	4631.11	14889.2	11052.1	5771.22	8333.39	10024.8	3249.83	12846.6	2694.17	4640.91	17887.7	11884.3	11532.5	5339.36	11846.7	11006.2	12235.4	11359.2	14583.4	13465.5	10551.6	7358.52	8755.25	3235.38	8976.53		2365.62
P00747	PLG	Plasminogen	_PNKPGVYVR_	2159.64	110.652				413.175			781.995	717.322		1382.63	1	2647.75		1	2234.01		1	1855.29	1887.57	1373.07	1	766.395	745.239		2908.05		2139.42	2199.53	3160.41	2095.71		149.319	1022.93	1287.97	289.984	2335.56	2350.94	467.157	564.722	1643.55
P00747	PLG	Plasminogen	_YDYC[Carbamidomethyl (C)]DILEC[Carbamidomethyl (C)]EEEC[Carbamidomethyl (C)]M[Oxidation (M)]HC[Carbamidomethyl (C)]SGENYDGK_	16132.1	19327.2	2708.1	1724.87		14915	3146.47	3486.95	11639.7	11875.5	4998.11	15619.8	2700.67	42280.4	1284.33	4942.31	26943.7	5233.47	8172.85	9868	17391.9	10191	5580.16	14307.1	14338.7	4226.44	21539.4	2783.93	7357.99	26032	20898.4	10831.9	7165.98	5125.05	18244.2	26500.4	8584.09	14556.6	11433	5125.26	12051.8	12838.2	5177.54	5820.86	3369.06	4390.4
P00747	PLG	Plasminogen	_GNVAVTVSGHTC[Carbamidomethyl (C)]QHWSAQTPHTHNR_	18861.2	22356.2	42286.5	41174.5	29448.3	37996.8	33368.4	31495.6	20906.5	37416	34205.6	42586.9	41969.4	38851.2	45505.7	67720.3	33638	53834.1	69080.9	32444.3	17825.2	22740.5	43842.5	20688.1	16237.7	27656.3	21084.3	41134.3	19619.6	21080.3	31303.2	26014.7	44872.6	45534.9	32302.4	23247.5	67228.3	31476.4	23205.1	57544.5	13409.1	38183.1	56893.8	23840.7	33973.2	34789.3
P00747	PLG	Plasminogen	_C[Carbamidomethyl (C)]QSWSSM[Oxidation (M)]TPHR_	16710.5	19367.5				11346.1			21422	10092.4	2142.65	20880.6	2328.15	16999.3			19966.6		2283.47	14788.7	36485.8			14095.1	22624.2		17512.3		5359.1	26941.9	18495.9	8175.97	3391.29		10805.8	17408.7	2904.6	9085.71	16765.7		27471.9	9143.34			1125.92	739.214
P00747	PLG	Plasminogen	_VC[Carbamidomethyl (C)]NRYEFLNGR_		1777.83	43275.2	62189.7	83604.8		66049.8	66760.2	2309.5	3917.35	29722.8		10580.1		68708.9	12982.8		13660.5	7481.72	3002.55		1319.95	10651.3	1478.48		11612.1		37789.5	1009.3				36700.9	2502.65			7226.59			2070.8			15800.4	11826.3	26379.6	20769.9
P00747	PLG	Plasminogen	_FGM[Oxidation (M)]HFC[Carbamidomethyl (C)]GGTLISPEWVLTAAHC[Carbamidomethyl (C)]LEK_	37842.6	50578.4	6049.85		2032.52	71773.9		6072.23	44254.2	59650.6		96863.8	5672.89	161658	11594.4	13293.6	39194.3	9255.71	15913.3	22152	79891.2	51521.5	7724.25	66533	50230.9	5848.87	34955	5471.88	25776.5	90199.5	80233	62167.1	11880.7	8149.45	57379.9	69001.3	16790.3	42711.3	30151.5		44166.4	42995.2	6293.05	16465	4768.91	4362.09
P00747	PLG	Plasminogen	_QLGAGSIEEC[Carbamidomethyl (C)]AAKC[Carbamidomethyl (C)]EEDEEFTC[Carbamidomethyl (C)]R_		1038.41	49056.1	54674.2	41753.6		39580.7	42070.8	1441	1056.26	47635.9		9074.77		42586.1	13593.7		12725.1	3572.78				7200.55			11261.1		37878.2					28948	4206.91			18597			714.665			31018.5	3510.5	33375.4	21381.6
P00747	PLG	Plasminogen	_FSPATHPSEGLEENYC[Carbamidomethyl (C)]RNPDNDPQGPWC[Carbamidomethyl (C)]YTTDPEK_		1394.24	8741.98	12453.4	10022.2		13455.4	9192.58	1785.56	2395.87	15554.4				11040.6	5692.31		3785.43	2743.88			934.185	4531.76	1671.24		4812.48		13421.2					13478				5244.76						5792.86	3443.08	9649.44	7394.54
P00747	PLG	Plasminogen	_NLDENYC[Carbamidomethyl (C)]RNPDGK_		1	12604.3	29152.3	27853.8		29950.4	17474.1	1166.05	1	30432.5		1148.23		23486.8	1723.1		2959.97	563.498	384.381			2030.04			3623.68		29497.9					19224.8				1211.77						4527.12	450.829	18083.5	10799.8
P00747	PLG	Plasminogen	_KLYDYC[Carbamidomethyl (C)]DVPQC[Carbamidomethyl (C)]AAPSFDC[Carbamidomethyl (C)]GK_	3598.29	2032.18				2156.01				2195.19		5629.59	1451.14	1552.19		2106.09	3192.02		3314.47		3335.49	1536.24		2183.12	1802.86		4342.04			6679.22	4818.28	2868.28				3030.68			3462.16		773.71	1365.73
P00747	PLG	Plasminogen	_DVVLFEKK_			15449.2	13093.6	11030.6		16008.2	9853.63			6955.56		2986.74		14128.6	4520.89		8308.52		607.153			3738.22			3365.16		12782.3					8050.99				1522.44						4825.03		7338.82	5614.51
P00747	PLG	Plasminogen	_AFQYHSK_		11087.1				8260.88	15748.8			34483.1	5915.16	7961.54	3677.56	23533.7					946.326	49920.8			5820.05		23311.9		19799.3	763.349	12572.7	8036.09		3610.66			5871.94	13570.3			16010.3		28519.9	20598.6				12452.6
P00747	PLG	Plasminogen	_EQQC[Carbamidomethyl (C)]VIM[Oxidation (M)]AENRK_	5439.67	3740.11				5767.43			4229.23	3328.83	1297.47	6994.86		7185.08		1465.18	5523.95	358.689		5084.98	6521.89	2719.7		3009.48	2566.08		500.683		2177.21	968.214	1523.95	3282.63				2127.38		2522.7	1429.38		1822.82	956.759
P00747	PLG	Plasminogen	_VSRFVTWIEGVMR_		237.644	6203.9	4358.42	6821.21		8195.28	9234.44			13068.7		1390.3		4498.11	805.068		3282.73					2232.17			3060.07		2530.98					5933.27				1125.72						2031.04		7002.77	3650.27
P00747	PLG	Plasminogen	_VSRFVTWIEGVMRNN_			3700.19	7150.72	6002.46		6935.99	5379.22			13611.4		1982.18			2409.47		2548.59	1441.2	348.866			2603.86			2059.9		5961.26					5029.94										3533.98		4450.32	3063.85
P00747	PLG	Plasminogen	_TRFGMHFC[Carbamidomethyl (C)]GGTLISPEWVLTAAHC[Carbamidomethyl (C)]LEK_			10409.7	14756.2	9248.99		20573.7	17065			13448.9				13095.9	1109.08		357.963					1			1787.99		12528.4					8926.17										5038.06		12002.3	2890.61
P00747	PLG	Plasminogen	_KQLGAGSIEEC[Carbamidomethyl (C)]AAKC[Carbamidomethyl (C)]EEDEEFTC[Carbamidomethyl (C)]R_			22720.7	29810	17195.1		22357.5	24836.5			26486				18967.5													17373.2					13800.2												13096.5
P00747	PLG	Plasminogen	_NYC[Carbamidomethyl (C)]RNPDGDVGGPWC[Carbamidomethyl (C)]YTTNPR_			27827.9	67043.7	66091.9		33475.7	25488.6			97503.4																	50016.9																	49677.5
P00748	F12	Coagulation factor XII	_EQPPSLTR_	72965.4	216662	163880	181375	300845	95280.4	234779	79080.4	201961	76741.7	246149	268553	164455	246439	116529	156569	283617	351485	355681	173706	302102	71331.5	242453	270594	257959	231609	211868	158587	95967.7	145157	89086.1	278008	257855	90407.9	94626.9	196588	152022	118404	216000	306777	126670	246175	203692	145950	131571	56645.2
P00748	F12	Coagulation factor XII	_VVGGLVALR_	62377.2	227370	106591	106191	158554	85825.9	112024	61206.6	148480	71133.7	106041	335769	188651	334506	44433	147325	244080	193963	364801	84528.2	261172	50232.2	239427	210357	174740	217860	223675	72089.4	83865	151894	63160.5	213332	204511	89968	84755.7	147520	171372	95441.2	172840	201834	90611.1	121639	216814	128924	72585.7	64749.4
P00748	F12	Coagulation factor XII	_TTLSGAPC[Carbamidomethyl (C)]QPWASEATYR_	18614.9	70689.4	72243.2	91260.5	106588	33628.3	123892	35521.1	41787.7	24569.7	102805	120590	74524	93259.3	52209.4	77524.1	82031.8	72664.6	118767	26892.5	123785	23401.9	94939.4	80119.3	69626.3	104623	69962.8	79141.4	24088.1	52635.3	28866.2	77422.3	121001	36392.4	31225.6	65900.8	96184	38607.4	67899	90679	34003.4	63511.7	107862	61265.7	57038.2	38066.7
P00748	F12	Coagulation factor XII	_GRPGPQPWC[Carbamidomethyl (C)]ATTPNFDQDQR_	26372.9	110688	132136	179723	257989	39667.3	250035	94728.7	53982.8	40863.1	269856	196092	140688	165551	114142	149425	89063.2	153253	221965	36190.8	150117	34066.1	116788	122243	97778.3	181063	104405	143120	31660.9	73100.1	33893.9	124048	269619	60107.2	46462.6	90733.6	156248	46207.1	97820.8	178908	49295.7	92392.1	219581	111444	178330	67996.1
P00748	F12	Coagulation factor XII	_NPDNDIRPWC[Carbamidomethyl (C)]FVLNR_	21124.2	69402.7	49811.3	54257.9	129257	27303.4	83261.4	31842.9	35677.2	31323.2	80787.4	84182.8	49123	92284.8	31232.1	59819.8	60736.4	61742.2	109226	21622	101375	23365.7	113465	72607.1	77432.8	135046	92915.5	63228.3	25974.1	52717.6	25439.9	83063.3	108189	31927.1	38690.1	64090.1	88411.4	39658.6	89687.7	92487.9	49633.3	73384.9	97586.7	69896	60802.5	26821.6
P00748	F12	Coagulation factor XII	_RLTLQGIISWGSGC[Carbamidomethyl (C)]GDR_	22341.8	71645.5	50370.1	52096.9	127789	30240.8	76062.4	40388.7	42493	23115.5	69555.4	106109	52212.3	39877.1	28692.7	59325.7	72955.2	53240.1	95888.4	40794.9	69058.6	20547	124330	57795.4	55819.9	130717	60636.3	54366.5	12963.6	41534.4	28470.2	72342.8	93519.2	24832.6	23771.4	52857	70326.2	29561.6	46430.6	72539.9	29982.2	58992.8	88808.2	69987.2	43242.6	23541.4
P00748	F12	Coagulation factor XII	_C[Carbamidomethyl (C)]FEPQLLR_	9291.27	33781.5	36558.2	50686.5	78434.4	16310.4	47012.5	27579.7	26926.2	15300.4	64420.8	60254	38285.5	44975.9	28782.6	34987.2	40424	59385.4	59556.9	14382.9	59712.2	12942.3	31867	34356.7	45418.6	34807.1	64688.7	36885.8	17559.8	46080.2	14540.2	51592	47720.2	16530.7	20912	33800	39001.4	23375.2	43662.4	53115.1	22588	42260.2	59222.3	41560.4	31613.1	11560.2
P00748	F12	Coagulation factor XII	_NKPGVYTDVAYYLAWIR_	22257.8	49290.6	27254.6	12232.2	11447.1	32722.8	19218	11708.2	47410.1	14818.8	13385	94631	34307.2	120402	13233.3	39705.9	90534.6	44091.1	92830.2	36874.1	69462.8	12288.3	44112	49373.8	40430.1	54914.9	32425.6	15820.8	16588.1	35396	44678.7	35949	39189.9	14907.4	16648.8	27815.1	29504.1	24666.8	32903.1	42377.9	16880.1	23779.4	59736.6	20154.4	8358.57	12490.2
P00748	F12	Coagulation factor XII	_AEEHTVVLTVTGEPC[Carbamidomethyl (C)]HFPFQYHR_	3309.51	10931.2	4172.36		17523.2	5260.97	11030.6	4650.79	6949.26	3071.5	12231.2	19879.9	13982.8	20914.9	3812.57	7292.59	18698.6	8358.71	14067.2	5371.36	29715.1	3591.46	13665.9	13703.4	11808.9	11438.4	21710.3	6076.13	6130.75	12954.7	5544.92	16933.5	12912.5	5203.29	6313.15	13415.9	12185.8	7294.62	16742.1	12510.8	7504.49	13214.8	8263.41	5693.75	5073.12	4061.94
P00748	F12	Coagulation factor XII	_LQEDADGSC[Carbamidomethyl (C)]ALLSPYVQPVC[Carbamidomethyl (C)]LPSGAAR_	58216.7	105037	46635.7	59728.2	50316	71502.9	90587	42995.8	69125.8	40447.6	80144.4	155840	54281.3	133880	74748.9	63590.8	119013	67946.7	108402	43958.2	151244	57201.4	63116.1	99736.7	113699	79101.1	113247	62333.3	31067	74662	39732.3	125834	111062	31591.7	41641.8	162577	87189.9	53570	110349	98208.2	67879.7	91212.5	86341.6	80312.7	43615.6	28703.4
P00748	F12	Coagulation factor XII	_NGPLSC[Carbamidomethyl (C)]GQR_	4981.83	15325.8	12648.7	21058.7	19172.7	6558	15071.9	7178.78	6297.94	4507.93	14796.8	23224.2	9806.83		8032.23	10218.6	11487.2	11715.3	17153.7	11896.5	31269.3	5397.64	13669.2	14851.3	15908.9	12947.6	18881	13617.8	5288.05	8149.98	4270.18	11489.2	14260.5	2443.7		5096.03	6459.82	5606.73	12199.6	10208.9	5218.16	7737.87	6775.27	7158.22	6113.62	2286.37
P00748	F12	Coagulation factor XII	_LTLQGIISWGSGC[Carbamidomethyl (C)]GDR_	3651.71	15967.4	8608.28	4400.71	10897.1	7455.32	17890.9	2477.44	3869.16	5893.1	5618.02	25634.8	9328.29	29213.7		10952.1	32163.2	11438.4	19279.3	2606.3	30733.4	5653.14	11521	17275	9969.15	13310.4	22111.4	4996.27	2099.58	15750.9	8736.27	20128.1	20010.1	9394.15	6948.41	17063	15419.5	8422.86	18003.3	17484.4	5015.19	15717.6	17618.1	10810.9	7038.28	4229.81
P00748	F12	Coagulation factor XII	_TEQAAVAR_	25135.5	80524.5	93400.6	153455	96749.3	59690.7	60476.8	38224.6	56375.9	28943.1	46925.6	97196.5	52132.9	99838.8	24569.3	42391.9	83666.6	71977	304205	58763.2	86155.3	19943.4	154879	64081.8	115081	125032	54204.6	64931.2	22451	52584.4	38079.4	33863	101303	53894.8	67682.1	59288.1	35180.8	51667.7	76866.4	33672	81879	86515	43756.4	35165.7	10454.9	1432.9
P00748	F12	Coagulation factor XII	_PSETTLC[Carbamidomethyl (C)]QVAGWGHQFEGAEEYASFLQEAQVPFLSLER_	15961.3	57746.9	31689.5	45063.8	34634	25677.3		11376.8	27444.2	13933	45107	89822.5	31223.3		28839.6	27349.9	101766	31045.7	55790	10633.9	57028.6	13584.5	30034.4	64408	31858.7	40233.8	42553.6	23158.5	5821.85		29470.5	80590.8	27196.2		27641.4	36722.9	33048.4	37217.7	40458.8	33926.5	13313.6		49107.3		18210.5	8050.78
P00748	F12	Coagulation factor XII	_LHEAFSPVSYQHDLALLR_	39793.8	121294	129209	161568	213853	49165.4	209734	75333.4	62400.4	30802.3	166397	137731	54827.8	115625	83617.9	75726.5	109309	142168	154270	62897.5	105553	42000	186010	96306.8	90561.4	219115	87947	147973	34173.6	81190.5	39216.1	99875.2	133802	49245.6	57000.2	71657.8	96909.2	54720.3	90432.8	171700	66625.6	87454.4	149798	83676.5	74935.7	45128.6
P00748	F12	Coagulation factor XII	_WGYC[Carbamidomethyl (C)]LEPK_	11653.7	14057.3	32505.6	41330.7	58593.4	13097.9	45360.2	21454.1	10265.3	6261.4	36919	51483.2	33211.7	43783.7	28725.4	17692.2	18453.2	31438.9	33284.6	11210.7	23654	10889.2	18479.8	17426.8	21490.8	24856.5	14996.4	36670.9	7808.95	20216.9	15218.1	20172.7	30971.6	13119.8	12156.6	11230	19055	19984.7	16111.4	38508	20045.9	34666.6	47484.7	29429.1	36937.4
P00748	F12	Coagulation factor XII	_NWGLGGHAFC[Carbamidomethyl (C)]R_	10682.4	22130.4	38818.4	36777.6	40184.5	15498.4	46110.9	24080.6	21424.9	17405.7	30285.2	63795.5	37432.7	40005.7	25256.6	38722	30391.3	26100.5	38246.9	11836.9	31361.3	12473.9	34372.2	23914.2	20785.2	27566.6	30918.7	16764.4	8031.62	18962.9	10793.9	28921.8	56273.4	17757.8	20322	20929.7	54892.1	16891.9	24662.7	31641.8	20547.5	24916.3	31477.3	37672.1	53031.3	16159.6
P00748	F12	Coagulation factor XII	_YKAEEHTVVLTVTGEPC[Carbamidomethyl (C)]HFPFQYHR_	4296.3	15062.9	16218.3	10178.6	33046	9786.37	27704.7	17189.4	6687.18	4741.31	30641.6	22537.9	25951.3	20454	20942.6	17180.2	17510.8	11637.5	18137.3	9501.86	17062.3	6509.55	21393.6	15299.6	14653.1	20329.5	15469.8	24889.5	9602.4	8450.67	12672.1	16701.2	22027.2	11212.1	7694.6	13148.8	17395.4	6429.29	13962.5	20183.1	5863.73	11119.4	24489.5	11621.6	15698.7	7875.89
P00748	F12	Coagulation factor XII	_PAPEDLTVVLGQER_	1086.54	3939.67				564.6			1886.62	798.679		11357.8	1881.85	8599.61		420.368	15816.8	2726.89	3906.94	766.742	27515.2	592.456	3054.36	4999.4	5738.49	1041.1	28604.6			20392.3	3993.51	13343.4		477.674	4547.44	9842.58	1634.69	7519.63	17689.3	6272.47	1871.46	10250.5		1285.09
P00748	F12	Coagulation factor XII	_C[Carbamidomethyl (C)]LEVEGHR_			5185.03	6236.16	2415.2		7219.71	1765.35			8869.42		4117.72			4701.57		4958.24	7340.26		5844.86		3678.45	1267.95	3514.31	4488.99		4273.42	1805.85			2742.94	6752.09	2673.32			6368.52			5384.8			8063.68	2699.51	4784.75	1767.25
P00748	F12	Coagulation factor XII	_C[Carbamidomethyl (C)]SAPDVHGSSILPGMLC[Carbamidomethyl (C)]AGFLEGGTDAC[Carbamidomethyl (C)]QGDSGGPLVC[Carbamidomethyl (C)]EDQAAER_			26111.7	23137.5	21714.8		34339.8				36126.9	6515.77	21540.8			26198.5		23465.2	34299.3		7550.27		22972.1			26402.4	5624.87	23943.8					22230.3	14563.4		3941.58	23118.4			19527.7			36869.6	22291.3	14035.9	6957.5
P00748	F12	Coagulation factor XII	_TNPC[Carbamidomethyl (C)]LHGGR_	4778.36	3601.54							4473.87					3924.17			14571.3			8833.05				12816.4	18908		2115.29		6420.56		5204.52					246.711		14655.3	3711.63		15017.2	4667.6
P00748	F12	Coagulation factor XII	_NKPGVYTDVAYYLAWIREHTVS_			9626.26	10025.1	18667		14895	5470.33	321.104		11107.1				1470.13		2055.62	980.568	1	887.547			1609.52	1283.55		2679.39	278.887	8774.82	21.6473				5347.4										2822.92		5512.61	1101.65
P00748	F12	Coagulation factor XII	_C[Carbamidomethyl (C)]SAPDVHGSSILPGM[Oxidation (M)]LC[Carbamidomethyl (C)]AGFLEGGTDAC[Carbamidomethyl (C)]QGDSGGPLVC[Carbamidomethyl (C)]EDQAAER_	3734.73	24378.9				5221.71			13083.8			42554.5					19289				37997.2	3214.61		17597.3			29007.5					20145.8				19479.3			19275.8
P00748	F12	Coagulation factor XII	_FFHKNEIWYR_			13515.5	20823.2	19576.2		46892.4				22100.4		5129.38			6251.35		11182.8	7443.42				13723.8			21986.4		10511.9					19795.1				2139.91						10816.1		19915.3	5442.12
P00748	F12	Coagulation factor XII	_LC[Carbamidomethyl (C)]HC[Carbamidomethyl (C)]PVGYTGAFC[Carbamidomethyl (C)]DVDTK_																												36793.8			6595.25										15493.2				10192	6561.71
P00748	F12	Coagulation factor XII	_LASQAC[Carbamidomethyl (C)]R_
P00748	F12	Coagulation factor XII	_ASC[Carbamidomethyl (C)]YDGR_																					1
P00751	CFB	Complement factor B	_LLQEGQALEYVC[Carbamidomethyl (C)]PSGFYPYPVQTR_	612984	769372	719180	736367	846778	758470	858716	915198	398044	569664	580371	584393	468977	904762	965565	1.05374e+06	645845	586710	692033	440373	625709	688950	780571	589189	458312	575876	457930	827704	736609	573092	642500	520232	584962	743580	402323	742494	1.09134e+06	452872	799007	688148	419498	361914	582212	743362	893183	777583
P00751	CFB	Complement factor B	_DFHINLFQVLPWLK_	591842	433722	327083	211597	241816	446924	221025	260983	423385	340346	198995	234573	356011	248627	377862	680957	1.18866e+06	383788	504644	739271	221620	418668	645410	715458	314785	436390	214299	307374	559890	282268	1.7115e+06	324960	263536	337205	299595	306771	621647	400556	443083	474520	320373	219188	328594	291249	312699	333199
P00751	CFB	Complement factor B	_EAGIPEFYDYDVALIK_	614844	585263	380489	344707	276234	557316	353595	201471	487938	469036	377858	333826	286583	581498	640296	763714	742549	485939	547058	559763	445138	588695	305834	689318	450519	468162	351364	509228	762367	485630	750334	557451	346197	492852	350902	511951	1.02104e+06	489172	693402	599064	402400	380299	530829	357366	428723	479317
P00751	CFB	Complement factor B	_STGSWSTLK_	344940	374257	478500	525512	775347	367023	513622	473103	289125	279968	498866	213188	413936	500941	696644	583596	372001	600714	500369	337729	283799	371276	458957	345439	267107	358818	184816	553081	363461	280510	425781	285558	319339	464170	195548	330115	473203	245720	373291	407614	242622	202105	325491	301410	480957	442142
P00751	CFB	Complement factor B	_YGQTIRPIC[Carbamidomethyl (C)]LPC[Carbamidomethyl (C)]TEGTTR_	294580	336663	256785	227321	308068	329621	239064	303760	191102	280154	230105	257462	246647	216199	408091	545329	295107	380292	304827	217762	250125	331110	237764	248991	245362	233019	206348	270959	404612	226537	300735	275445	247900	311704	179871	304686	495529	195837	383320	232826	261491	192247	234511	325166	385307	326465
P00751	CFB	Complement factor B	_DAQYAPGYDK_	297123	268086	222914	438630	348472	248041	367228	175926	230749	214725	151398	156631	180310	379607	329025	371430	313726	157266	312584	437697	169513	274558	220117	220425	308786	201042	136642	261928	401485	186876	347800	218162	178734	308377	149891	221104	330153	214186	274229	265685	250107	196364	199447	191409	182717	243142
P00751	CFB	Complement factor B	_WSGQTAIC[Carbamidomethyl (C)]DNGAGYC[Carbamidomethyl (C)]SNPGIPIGTR_	290180	253972	176346	247910	168660	371169	255528	315357	116430	245450	184136	193177	134101	250842	282855	305778	308123	161730	206960	197841	332585	341436	178371	283067	201212	151960	229861	218013	334929	207076	243844	231296	162139	167144	163466	294648	286483	187462	332504	155078	168674	163315	148862	197053	160534	202742
P00751	CFB	Complement factor B	_QLNEINYEDHK_	118729	158765	142291	123026	177952	151399	109144	143199	115618	128108	142884	94994.6	129953	96620.7	194279	223249	148745	279190	167342	152103	119959	147168	164611	130997	114089	122264	88730.2	136039	73213.8	110394	160525	119268	116292	183498	86838.5	130425	197864	106334	138955	164497	78497.4	89566.4	139122	113339	157503	151075
P00751	CFB	Complement factor B	_LQDEDLGFL_	52272.9	60124.8	38012	28455.8	16017.4	65010.7	23375.3	21196.4	47714.2	47528.4	28095.3	27829.1	32490.4	122819	28729.6	75194.3	73830.7	46063.2	56161.8	48991.1	40780.7	73230.5	50493.9	49163.4	44047	37786.3	35272.5	34952.5	51679	50635	80131.5	55131.7	33149.9	61066.3	38169.8	55818.6	71316.5	50581.7	70499.8	57116.7	41095.8	48434.2	38713.8	37882.7	37876.3	39551.3
P00751	CFB	Complement factor B	_VASYGVKPR_	63874.9	22798.9	6752.8	4674.29	6433.53	27389.1	7122.16	11539.5	20280.1	22986.5	8449.61	18333.6	20894.4	48628.1	18032.6	36249.6	90705.9	20901.4	29698.7	53150	47498.9	24691.8	28465	34167.2	24652.9	14114.7	31889.7	9600.86	104044	33018.2	160616	41471	16316.3	50740.3	33034	57590.1	48227	66005.9	61978.1	61852.4	43034	58906.4	16395.4	51329.3	15412.2	29478.4
P00751	CFB	Complement factor B	_EELLPAQDIK_	824714	785955	234064	265583	243998	903666	191461	317614	542832	642725	224606	593937	449615	737349	764390	735774	1.09832e+06	710521	662301	629345	714253	898231	508616	647185	702033	304627	537581	237079	913131	795390	1.06463e+06	832279	284206	763004	664139	855130	703365	723818	1.01097e+06	741363	619402	605696	263042	511496	291611	453507
P00751	CFB	Complement factor B	_VSEADSSNADWVTK_	502528	631234	705293	814320	872374	583530	693914	662438	410319	500967	823039	362778	468684	429738	1.86997e+06	878695	582780	960212	725508	487850	433635	614834	693570	515026	408858	626248	342063	759865	589719	434773	629469	501126	496933	327629	341758	534311	743027	413633	602622	633982	356436	366327	506639	483764	923992	637721
P00751	CFB	Complement factor B	_FLC[Carbamidomethyl (C)]TGGVSPYADPNTC[Carbamidomethyl (C)]R_	613355	724478	392316	352844	536797	751268	380238	517711	373766	583264	387150	578992	661934	474979	611798	850621	688937	703627	641410	511532	654245	724744	479511	634088	460426	549430	520840	671583	871536	619948	768924	628779	385866	664838	420548	782730	982900	474086	830876	553707	435755	469595	380638	668503	632457	802284
P00751	CFB	Complement factor B	_DISEVVTPR_	358118	414887	349227	316009	826767	394118	289856	433391	288090	334639	281471	286371	268122	367927	541147	503537	454988	515381	440343	350291	350938	438610	360776	382577	306558	305837	279241	329016	544222	401952	478975	355589	251525	402173	265463	387258	388073	321016	486411	357108	277262	294710	232683	265658	349898	342412
P00751	CFB	Complement factor B	_DLLYIGK_	95893.1	77357.8	5538.07	4037.78	3904.98	82363.1	1178.49	4820.84	42962.5	72844.7	2797.25	81260.3	27681.2	85937	12519	40963	174791	27124.3	56570.9	46572.8	126653	84755.9	40377.6	82563.9	68534.3	15359	131548	5520.31	88552.9	187339	183132	122837	8655.72	90080.6	96506.2	149958	62984.4	116851	180848	101003	59780.4	87426.8	13712.1	40473.6	5322.25	13024.7
P00751	CFB	Complement factor B	_PIC[Carbamidomethyl (C)]LPC[Carbamidomethyl (C)]TEGTTR_	155663	162833	19155.8	12502.9	16983.3	202592	5777.56	17275.7	73835.4	120244		218745	58432.6	173044	22965.4	101524	203271	94748.6	121385	100444	200667	160500	47132.1	125603	93436.1	35857.2	254673	14682.4	191832	432107	211589	192960		142982	170693	244547	147196	136512	339641	125753	96138.2	119204	28916.1	96087.6	15792.5	24360
P00751	CFB	Complement factor B	_GHESC[Carbamidomethyl (C)]MGAVVSEYFVLTAAHC[Carbamidomethyl (C)]FTVDDKEHSIK_	9917.43	10965.5	23975.6	17214.9	18495.1	10279.1	14135.6	36419.5	10784.6	9094.26	18838.2	9794.5	20456.5		56294.1	51743.2	11678.8	20629.1	25036.8	12929.9	4140.53	9793.75	22505.4	5715.15	9748.77	25608.3	4365.82	18544.7	15938.5	4634.36	12394.2	8349.99	17279.1	34525.7	3103.27	7701.7	55734.2	5050.89	9119.61	17746	9863.67	6435.63	23438.1	25373.7	14292.2	21397.6
P00751	CFB	Complement factor B	_VKDISEVVTPR_	172430	235759	264744	278802	536177	200059	217456	467828	174136	195091	282847	148234	264891	223590	489921	438024	237489	396460	529252	292630	202534	381089	308412	221245	151041	301483	92181.1	331666	374738	108147	253447	175749	284202	424593	128926	172681	339856	160829	232760	363733	147249	128763	387334	225299	360195	318966
P00751	CFB	Complement factor B	_ALFVSEEEK_	76424.6	80089.7	148432	85058.6	221739	86465.2	66702.7	91062.4	45649.1	67041.5	86170	106944	57997.9	158547	238444	105891	84947.5	125775	112504	76447.6	58957.1	84742.4	86895.1	74393	49967.2	69307.4	46644.7	80875	84581.4	69081.6	90106	67282.9	59932.4	89277.5	48340.5	78122.9	105075	61122.1	100781	74622.9	55393	49797.7	58082.4	67057.8	114256	70005.8
P00751	CFB	Complement factor B	_EKLQDEDLGFL_	65841.6	68934.5	51982.5	66949.2	85282.5	65127.9	69689.4	79833.2	57729.2	56095.6	42540.8	62077.4	46905.8	32227.5	132187	90096.5	71703.6	62131.8	79939.5	70032.1	42195.4	73066.4	111639	50482.5	46700.3	72732.8	35963.1	51689.2	65311.3	45891.9	76419.5	57568.7	48830.4	80291.6	40707.2	53297.2	86014.6	55361.4	64299.9	74105.3	49694.4	41328.5	55352.5	49746.4	58097.3	68228.2
P00751	CFB	Complement factor B	_GDSGGPLIVHKR_	6632.43	14883.3	107828	90127.7	49565.2	12696.8	91475.6	102175	16072.6	24412.6	92349.2	2758.4	39287.8	18231.3	111334	100125	5124.94	66728.1	47167.7	43810.8	3306.55	20616	72639.8	10704	4484.09	79860.8	2205.82	98209.8	19230.5		6841.38	7093.35	78747.2	35846.9	3151.22	1383.74	64991.8	3414.94	3519.46	23974.5	11180.2	6442.39	83161.8	29972.1	106051	106258
P00751	CFB	Complement factor B	_KEAGIPEFYDYDVALIK_	40188.9	48395.9	34528.6	44519.2	37853.2	51324.8	25061.9	40315.9	36292.2	39792.2	49052.6	48683.6	27132	40023.4	83021	58352.3	46170	32764.2	45165.9	42839.2	28301.1	43634	21571	39206.5	44417.7	32236.6	23746.9	29472.8	42396.1	29822.3	39032.4	33096.4	26425.7	35201.7	23476.9	32980.4	49303.2	27921.2	39199.9	35675.7	23697.7	20775.4	25912.3	24638.5	31167.3	33426.6
P00751	CFB	Complement factor B	_DNEQHVFK_	23857.8	17299.9	17985.7	19841.9	7143.83	14424.7	12954	11944.5	15479.4	19665.9	14707.5	11227.8	12584.7	19740.2	22991.9	18721.6	18160.6	15361.3	16496.7	22540.5	12272.1	18174.7	19525.1	21131.5	16750.6	11008	10512	16467	21367.8	12620.9	17641.4	14008.9	13538.8	16611.2	9411.99	13957.1	20537.1	19778.6	20203.4	16113.1	9125.62	10958.3	12020.6	9078.82	16910.9	18082.6
P00751	CFB	Complement factor B	_LPPTTTC[Carbamidomethyl (C)]QQQKEELLPAQDIK_	97034.9	283396	146100	55382.3	234741	198867	20815.7	361833	161053	84651.1	45068.8	92951.3	28983.5	72097.1	514132	709972	39495.5	42367.8	37100.6	171998	7995.59	97899.2	35585.5	29846.6	1226.42	7674.82		7152.03	199320		16478.7	16907.2	54684.4	96001.9	2803.11	16266.4	6428.71	950.393			48479.2	2277.09	25156.8	46075.3	2546.51	578037
P00751	CFB	Complement factor B	_ALFVSEEEKK_	162592	177688	336900	402588	384855	179698	204740	263154	120221	150196	268952	119217	160684	160458	467464	294787	219877	438846	235795	227348	122925	182675	229336	142259	125970	259162	92427.6	331942	240304	117262	209678	145603	153500	349150	97706.1	147946	413709	209547	172193	290072	100939	113615	252643	205026	261786	221003
P00751	CFB	Complement factor B	_DFHINLFQVLPWLKEK_	17256.6	15797.3	118144	88356.1	124596	33153	88683.6	144509	16699.8	26995	89080.7	1707.54	48825.8	22831.8	148534	89436.9	16120.3	42940.3	55156.6	69613.4	1364.17	55658.1	106372	30477	7371.48	90198		87440.6	32113.6		2828.31	6626.66	91218.5	5648.88	3794.47	4757.33	35404	2252.96	1288.06	4710.77	16399.3	4938.95	89918.9	18379.8	125426	119150
P00751	CFB	Complement factor B	_GDSGGPLIVHK_	106707	111146	44105	26054.2	21052.6	119945	17089.3	36410.4	107339	88126.6	12540.1	117326	64736.6	123768	45018.2	117247	223848	114353	119946	157044	80129.5	111120	77320	94130.1	87320.9	60110.9	61927	17172.4	167228	125617	142387	138312	38717.3	119359	67905	110066	127168	109967	115245	109460	77166.4	79405	47207.2	89798.4	20180.9	47330.3
P00751	CFB	Complement factor B	_EDYLDVYVFGVGPLVNQVNINALASK_	66724.3	66349.7	33834	25026.9	15178.5	108674	24277.7	29030.8	88082.3	47530.1	12128.4	80606.8	37425.9	5027.82	95584.1	59399.6	102730	63483.3	59514	56654.2	60769.9	62830	42975	56987.2	59136.1	43255.6	39812.7	23094	38607.1	65288.2	104431	51575.5	21158.9	69334.2	35268.6	53088.5	58381.8	38176.3	55944.9	73742.8	36633.8	43972	45497.9	66411.7	18321.3	33841.9
P00751	CFB	Complement factor B	_AIHC[Carbamidomethyl (C)]PRPHDFENGEYWPR_	22471.5	31790.8	44867.4	79218.2	123199	33924	69449	104732	26298.4	30782.3	50740.8	25536	43186.4	58930.8	99565.9	55480.8	24609.5	77097.4	42576.3	34322.6	39363.1	41823.3	33895.2	48172.2	27472.3	48438.6	16449.9	79493.7	77231.7	13745.9	29073.8	26998.2	30405.2	31757.7	25253	40853.8	36598.6	22551.7	27709.3	23783.5	26911	15741.9	37310.3	40108.9	35810.1	34072.2
P00751	CFB	Complement factor B	_LEDSVTYHC[Carbamidomethyl (C)]SR_	354950	286776	335344	378319	322547	281172	369705	466696	258303	311968	261895	280691	240955	327787	509873	361895	245310	209311	340350	310901	313069	287000	297929	235409	169747	241008	235025	382083	283667	224278	250691	220490	275372	409371	243742	231004	326027	173410	272860	294257	178580	158056	290500	309447	392533	258901
P00751	CFB	Complement factor B	_HVIILM[Oxidation (M)]TDGLHNMGGDPITVIDEIRDLLYIGK_	2670.1					4208.68			7995.33	426.558		3103.52			1673.2		2938.44	748.125	1548.58	7543	998.741	1254.02				604.631			3810.79	1942.95		1101.48				1772.85		4220.37	866.524	1257.01		1129.42	584.498	2107.42
P00751	CFB	Complement factor B	_YGLVTYATYPK_	482803	540937	941386	1094198	984217	576087	959366	712537	1.20382e+06	684223	798160	558590	384084	749111	1.43029e+06	1224309	859861	773783	891888	494821	385150	822066	1.04744e+06	490695	393616	747057	437373	643978	842212	629616	612970	683340	665536	920235	528724	496843	1.06469e+06	417003	539300	841539	511131	552175	652035	733482	1.36426e+06	1.30678e+06
P00751	CFB	Complement factor B	_PQGSC[Carbamidomethyl (C)]SLEGVEIK_	102431	89307.5	36799.8	14740.1		93150.7	9779.93	13768.5	45378.9	63269.2	9257.86	195551	80640.4	58826.3		77004.7		72844.8		133784	86438.8	231116	84595.7	79350.2	156013	56720.3	235448	27503.2				86753.2	35965	81340.4	179824	121294	89681	208898	326745			77091.1	49689.6	52903.4	11642.2	20106.7
P00751	CFB	Complement factor B	_GTDYHKQPWQAK_	2766.21	9752.6	52705.6	52531.9	37718.3	5038.63	50656.8	50903.3	10675.1	8937.94	49276.3	1160.24	18005.3	2860.75	62812.8	53701.5	3257.85	29508.1	24118.7	17984.9		4981.89	33336.9	6311.27	4924.89	35582.1		57543.3	8507		1376.99	1958.17	37998.9	26744.9	1654.29	834.659	37214.7	717.788	999.2	10583.2	7420.37	1333.94	30286.5	10347.4	67986.5	54185.2
P00751	CFB	Complement factor B	_KNPREDYLDVYVFGVGPLVNQVNINALASK_	3780.09	8645.41	89095.7	71730.2	72562.1	10002.2	101167	107111	14738.2	7316.26	77564.3		24959.7		145603	64265.8	734.554	49769.6	29973.3	38650.9		5489.07	78575.4	6153.5	3996.52	76189.5		82678	9442.24		558.297	586.46	56158	8761.74			25765.3		1	6078.44	5548.67		46977	19759.6	86149.8	99994.1
P00751	CFB	Complement factor B	_LKYGQTIRPIC[Carbamidomethyl (C)]LPC[Carbamidomethyl (C)]TEGTTR_	4932.1	12035.2	46334.4	48917.6	77209.5	13605.8	48234.9	74743.2	5975.31	10291.5	63128.4	3035.76	15760.4		69610.9	43637.2	4120.98	35371.3	13322.9	12882.3	1425.71	10754.5	21824.8	6923.37	2822.56	28417.9		48681.8	11717.6		1820.24	6054.41	40956.8	7272.79	3280.05	2792.69	28918.3	1629.5	1338.52	7110.38	1336.88	2939.26	30155.8	18578.4	81433.1	64411.7
P00751	CFB	Complement factor B	_PHDFENGEYWPR_	39407.6	25674.6	4105.37	6940.39	4694.95	36068.6	4092.74	10231.1	10950.6	23476		37682.3	11888.6	58354.8	5818.69	17271	47777.9	18530	43349.3	16706.1	49179.3	35532.4	12703.3	34205.8	25740.9	12028.4	31517.1	5922.17	41862.6	36368.6	36726	31751.6	7376.52	29720.6	21952.6	37137.9	12781.3	29646.6	45280.7	32399.3	19459.7	23257	8336.05	21285.5	2860.29	9421.52
P00751	CFB	Complement factor B	_ISVIRPSK_	42884.2	80386.9	89945.2	53217.4	24764.3	51867.1	35278.5	44338.9	77124.2	70172	41845.5	65606.9	42706.8	240488	95729.3	84126.3	59887.7	97999.7	148586	138091	56702.2	59890.9	41984.5	38542.1	44567.9	41396.2	29701.6	41872.6	158776	54442.3	59174.5	27522.9	59565.6	134410	48230.6	27032.4	186236	19747.9	40000.2	116982	87272.2	20511	82117.2	52894.7	45270	28219.5
P00751	CFB	Complement factor B	_HVIILM[Oxidation (M)]TDGLHNM[Oxidation (M)]GGDPITVIDEIRDLLYIGK_	25797.7	13628.6		2799.51		23462.2	4058.11	3180.71	13765.8	5794.26		23779.7	7713.08	37684	6131.36	2490.14	40009.3	5278.77	4129.67	40073	9869.41	12439.6	6445.74	35122.1	5369	6320.37	4827.11	3616.52	9197.32	10080.5	85186.7	4467.28	4367.94	38395.7	5148.37	5470.44	2434.02	6578.52	6269.06	25357.6	4713.94	4481.01	15461.9	4007.34		8960.23
P00751	CFB	Complement factor B	_HVIILMTDGLHNM[Oxidation (M)]GGDPITVIDEIRDLLYIGK_													5011.67			5590.29	20956.6			26870.8	1073.93	2229.05	5244.17	10599.5	6104.61				18953.4		39514			4600.47				4220.36		3972.53	5466.21			7937.26
P00751	CFB	Complement factor B	_KC[Carbamidomethyl (C)]LVNLIEK_	10043.1	6217.14				6897.98			5698.23	7496.52		4356.23	3801.49	13251.4	512.199	6112.17	11272.4	6314.42	6496.89	5963.72	10197.2	10037.1	5038.99	6589.62	8694.86	3669.04	10845.9	294.12	13866	11526.2	14669.3	12014.5		11779.8	7807.4	11109	14712.9	10021.1	15218.2	12757.2	8071.83	10295.9		14726.4	2268.63
P00751	CFB	Complement factor B	_C[Carbamidomethyl (C)]LVNLIEKVASYGVKPR_	1109.32	2718.69	2965.64	2339.12	4697.2	1255.91		7784.78	2890.54	1277.06	4506.46		2470.86		2705.69	4981.42	991.259	3439.13	2441.06	2892.4		1681.21	2823.62		965.264	1744.11		3384.9	2946.52		1013.41	910.252	2680.09	3070.67			6287.43				1718.21		3761.69	1026.77	4842.06	4251.56
P00751	CFB	Complement factor B	_FIQVGVISWGVVDVC[Carbamidomethyl (C)]K_	31209.6	39723.1	7378.26			62767.7		11237.4	10985.2	14984.5		46038.6	7142.56	9913.56	20347.2	38246.8	16055.3	10456.9	15824.9	17076.6	10109.7	23094.9	9399.83	16418.7	3169.9	6504.84	15664.6		3774.48	31015.3	15054.9	9240.32			10443.9	18596	11479.8	5149.55	10454	5932.49	151.408	466.562	6217.47			3657.36
P00751	CFB	Complement factor B	_NPREDYLDVYVFGVGPLVNQVNINALASK_	2917.05	7114.74	16952.5	11050.8	6847.53	10809.3	5187.89	3984.89	12130.6	8946.28	8047.12	2820.87	4819.08		26836.5	13022.9	739.843	6332.97	7786.96	5893.63	1089.32	2117.9	6448.02	4953.9	3359.55	7351.43		4711.07	10979.6			7997.82	5936.36	1851.95		1787.83	13297.2	5930.47	4107.21		5317.88		6019.21	4299.71	4974.81	10667.8
P00751	CFB	Complement factor B	_HVIILMTDGLHNMGGDPITVIDEIRDLLYIGK_	3989.03		9427.3	4311.94	6748.5	3503.71	9785.3	8996.71	7827.29	1683.38	9632.19		14291.8		6159.05	24990	12273.8	14224	17566.5	14207.4		2927.56	17893.5	6677.32	4279.23	17079.6		6796.12	7243.09		9859.55	4513.79	6895.29	11899.2			17832.6	3259.4		12087.9	3631.86		12476.4	7477.46	5622.4	12416
P00751	CFB	Complement factor B	_SRFIQVGVISWGVVDVC[Carbamidomethyl (C)]K_	4062.9	6006.97	6224.96		5291.46	11073		27887.4	38890.9		16556	9504.21			14807.2	6142.04		1368.08	954.791	1	14570.8	5182.82		2233.39		2950.72				1817.92	8890.23	1100.3	3770.95			702.412	2899.38	58737.3	2188.34				6219.97		6720.15	4517.21
P00751	CFB	Complement factor B	_DLEIEVVLFHPNYNINGK_	44769.3	46045.1	29792.3	20744.4	18234.1	59055.5	27443.7	59411.9	46676.9	48860.9	10553.4	50771.2	45135.7	97077.9	53976.2	39675	62347.9	49073.5	45632.4	65302	67801.4	70899.7	33275.5	53786.9	53682.8	42552.4	40439.3	25343.7	65133.4	30802.2	77930.1	40825.2	28153.8	35108.5	25307.3	38574.8	48625.2	35043.6	45017	45265	31336.4	31523	36322.2	40190.6	13673	37035.2
P00751	CFB	Complement factor B	_C[Carbamidomethyl (C)]LVNLIEK_	18222.7	32473		10097.6	3990.43	34306	5408.47	8020.59	21274.1	30030.2	7135.25	30939	16497.3	28655.8		24971.6	45934.9	18555.8	23614.2	17254.7	34072.1	21126.3	17628.3	28809.3	27464.9	9338.08	38632.8	9116.02	17908.8	33860.8	41392.3	45072.9	9466.13	48561.9	36245.9	26896.6	54954.6	36133.5	52078.4	45844.1	32775.6	22621.8	12024.5	44352.9	12489.9	14097.9
P00751	CFB	Complement factor B	_HVIILMTDGLHNMGGDPITVIDEIR_	15421.7	6661.23				4409.98			17202.2	8678.69		12733.9	30899.7			29268.2	26855.9	18454.6	32506.9	10274.8	4600.54	13733.9	16879.2	4511.98	13992.6	18326	19866.7		33463.4	15196	51554.2	10075.1	7528.06	47424.6	6822.43	15557.3	33660.4	13736.1	7613.45	58544.4	11977.2	33657.8	14103.9	25565.9	3784.37	9349.38
P00751	CFB	Complement factor B	_VSVGGEK_	82476.5	16188.1				18568.8			48420.5	23174.7						6425.55	127895		3636.29	69859.8	10239.5	13401.1	1209.3	13583.1	36468.8	233.225	7006.95		56500.4	18408.7	96322.1	12172.8	264.331	2005.62	9167.99	6809.69	14767.2	76054.7	6062.41		48501.7	25188.9
P00751	CFB	Complement factor B	_FLC[Carbamidomethyl (C)]TGGVSPYADPNTC[Carbamidomethyl (C)]RGDSGGPLIVHK_	4287.17	20904.9	35025.6	64307.4	41559.2	12130.1	60706.3	51898.8	14784	17534.1	63870.9	2595.04	12220.7	3459.65	106383	37931.2		19827.6	10297.6	7276.27		11164.8	16031.1	8319.77	6216.13	20523.4		29730.8	8069.48			2586.28	28554.2	17467.9			25321.8			8386.78	6450.33		34312	19903.2	23062	28886.8
P00751	CFB	Complement factor B	_GHESC[Carbamidomethyl (C)]M[Oxidation (M)]GAVVSEYFVLTAAHC[Carbamidomethyl (C)]FTVDDKEHSIK_	5393.01	13333.8				17493.6			7684.94	7157.37		11152.4		22091.4		3244.76	14969.9	632.449		11158.7	9086.35	8127.66	1270.24	10072.6	6662.13		5527.13		10434.9	7196	9367.57	6285.59		1044.45	3541.05	8445.42	4575.41	4297.43	7636.37		8615.88	3173.34	733.368
P00751	CFB	Complement factor B	_LPPTTTC[Carbamidomethyl (C)]QQQK_	1.14007e+06	1.09745e+06	174635	249935	107698	1389386	150619	282617	705902	916488	180237	925533	458473	1.28903e+06	445571	876177	1.35892e+06	551509	803511	583162	1.08511e+06	1.24832e+06	506310	928909	855539	257652	834955	234002	775759	1061228	1.34449e+06	995536	227260	1.01261e+06	735795	1223483	1.00987e+06	821925	1.40215e+06	759597	863905	781439	289221	654946	155672	341752
P00751	CFB	Complement factor B	_HVIILM[Oxidation (M)]TDGLHNM[Oxidation (M)]GGDPITVIDEIR_	70013.1	39266.3				67766.1			16219.7	39239.1		53384.1					81377.6			28000.3	71310.1	43112.6		44229.5	27768.9		73129.2		29746	109744	115525	62167.1			43160.1	80352.6		69069.5	107318		16322.5	26559
P00751	CFB	Complement factor B	_HVIILMTDGLHNM[Oxidation (M)]GGDPITVIDEIR_	33090.7	13934.3				26831				22566.1				2022.45			57480.2		3988.15	1246.05		2604.55		13837.3	36141.9		2589.41		28253.8	47550	97866.3	2234.15			28479.7			28594.7	29170.4		42229.9	14343.1
P00751	CFB	Complement factor B	_HVIILM[Oxidation (M)]TDGLHNMGGDPITVIDEIR_		1339.87																2113.77			34914.4									88198.2	40937.2					2625.47
P00751	CFB	Complement factor B	_HVIILMTDGLHNMGGDPITVIDEIRDLLYIGKDR_			13559.7	6655.81	17623.6		10082.7	27391.3	1862.68		10776.8		10089.6		28844.7	12817.3		11666.4	4152.42	2547.08			9015.92			12573.5		9190.79	1546.78				6309.02	3356.87			3903.91						10678.4	3862.31	11066.5	12287.9
P00751	CFB	Complement factor B	_VASYGVK_	3497.63	1859.48								2857.98		1422.52		1103.58			6898.7	634.769	2191.09	1493.1	9501.73	908.171		2986.4	5386.26		11212.8		4955.85	15358.2	8974.16	5900.67		6365.96	5366.82	6162.02	865.454	5708.28	11537.8	8878.23	3063.71	3758.42
P00751	CFB	Complement factor B	_WSGQTAIC[Carbamidomethyl (C)]DNGAGYC[Carbamidomethyl (C)]SNPGIPIGTRK_			35754.6	59524	111100		68292.5	78536.9			51112.3		1635.08		57398.8	6706.77		3006.83		1553.6			4896.76			9576.11		48572					25182				1967.37						10933.6		56651.1	30615.8
P00751	CFB	Complement factor B	_KGTDYHKQPWQAK_		3638.16	15359	21543.4	10012.3	4811.72	9508.51	11727.7	7097.85	5296.88	14475.7		3844.95		19412.5	10689		4276.06	6899.21	6252.13		2503.12	6119.33	466.509		6303.56		11255.5	1910.63				11256	1020.35			3253.34			117.789		5120.13	6143.69	1215.31	12494.8	9748.87
P00751	CFB	Complement factor B	_NPREDYLDVYVFGVGPLVNQVNINALASKK_			15447.3	16069	18653.9		19699.5	25096.8			15324.9				35594.2	8196.6		3444.82		5175.72			7856.92			9478.59		18219.2	904.131				10427				2984.53						7051.7		19560.3	16859.5
P00751	CFB	Complement factor B	_VKDMENLEDVFYQMIDESQSLSLC[Carbamidomethyl (C)]GMVWEHR_			16939	9510.34				17163.6			8288.99		9682.65		3413.86	32277.8		5844.07	12889.4				7638.87			10401		9107.74					5673.49	2348.56			8807.23						16544.6	4342.08	6562.27	9850.69
P00751	CFB	Complement factor B	_DAQYAPGYDKVK_			68471.2	92089.9	125978		81356.2	89505.2	1749.66		77322.9		5642.58		109788	11152.7		17966.8		1314.16			11078			20285.1		92022.3					32244.4										17891.6		85303.1	44387.1
P00751	CFB	Complement factor B	_ALRLPPTTTC[Carbamidomethyl (C)]QQQK_				10670.9	41997.6			21834.1			24034.9				10075.9	3577.61		807.865		455.859			2758.64			2558.69		18141.6					3623.89										1115.49		21544.3	15783.4
P00751	CFB	Complement factor B	_FLC[Carbamidomethyl (C)]TGGVSPYADPNTC[Carbamidomethyl (C)]RGDSGGPLIVHKR_			75803.6	121881	137868		105699	124046			103695		3759.47		94325.9	13616.9		8235.9	761.457				7366.05			15484.1		88779.4					38644.1				4089.53						20921.5		87343.6	41414.7
P00751	CFB	Complement factor B	_DAQYAPGYDKVKDISEVVTPR_			29639	100144	117416		67267.1	43069.7			152876				27411.8											3507.31		62221.8					4147.29										1890.45		89749.4	6317.07
P00751	CFB	Complement factor B	_ALRLPPTTTC[Carbamidomethyl (C)]QQQKEELLPAQDIK_			45081	624694	462427		158991	96604.4			470572				143361	8655.71		4051.54					7553.67			21561.7		256058					163896										6027.43		369989	88512.5
P00751	CFB	Complement factor B	_QLNEINYEDHKLK_	429.546	349.763	4415.4	13713.8	18760.5		7934.91	5029.18		743.811	12319.2				3247.63	1127.6	785.785	263.933		576.641			1161.83	544.895				8874.85			664.708	312.381	500.156			479.424	424.563		449.267				676.695		10744.8	960.868
P00751	CFB	Complement factor B	_DFHINLFQVLPWLKEKLQDEDLGFL_			7878.35	12376.2	5110.79		12026.8	12399.4			18905.8					213.47				1279.34			542.93			2749.8		8001.34					2058.42										1342.05		6767.23	2367.56
P00751	CFB	Complement factor B	_HVIILM[Oxidation (M)]TDGLHNM[Oxidation (M)]GGDPITVIDEIRDLLYIGKDR_	1661.04	1568.91				2850.37			1381.96	289.994							1830.36	54.7269		9675.23		515.435		3755.66					1095.16		1647.59												153.43
P00751	CFB	Complement factor B	_KVGSQYRLEDSVTYHC[Carbamidomethyl (C)]SR_			14046.8	44548.4	63006.8		24999.1	12617			90987.1																	25342.3																	48608.5
P00751	CFB	Complement factor B	_GSC[Carbamidomethyl (C)]ERDAQYAPGYDK_				2274.24		12144.6					3724.63					10618.5						171016									325878								352203						3532.11	6702.35
P00751	CFB	Complement factor B	_VKDMENLEDVFYQMIDESQSLSLC[Carbamidomethyl (C)]GM[Oxidation (M)]VWEHR_																1476.69		412.354	1222.47												3960.11								475.778
P00751	CFB	Complement factor B	_VGSQYRLEDSVTYHC[Carbamidomethyl (C)]SR_			7318	12059.4	19752.6		12522.6	4623.12			23834.8																	13153.8					384.126												19573.6
P00751	CFB	Complement factor B	_STGSWSTLKTQDQK_			1243.37	10718.5	6435.81		3341.55				30159.1																	3650.78																	12430.6
P00751	CFB	Complement factor B	_VKDMENLEDVFYQM[Oxidation (M)]IDESQSLSLC[Carbamidomethyl (C)]GMVWEHR_																							1351.64														314.303						2049.22
P00751	CFB	Complement factor B	_VKDM[Oxidation (M)]ENLEDVFYQMIDESQSLSLC[Carbamidomethyl (C)]GM[Oxidation (M)]VWEHR_		6354.4				14982.5						5748.32												3702.05												13699.7
P00751	CFB	Complement factor B	_EAGIPEFYDYDVALIKLK_											5955.75					1																	1							1					1674.29
P00751	CFB	Complement factor B	_KDNEQHVFK_	31.4727																								8589.37				11112.5												5034.86
P00915	CA1	Carbonic anhydrase 1	_GGPFSDSYR_		2846.11				10505.4	1362.92	25995.8	5395.28			7948.85	7458.41	19566.2	54397.4	3001.04	10653.6		9179.67		7029.72	5496.23	2867.18	4110.69	5268.08		9335.21		6381.83	8471.22		7479.85	13186.1	9405.78	38480.7	9304.14	35568.7		33032.4	2623.14	868.478		34185.6	67565.1		41832.4
P00915	CA1	Carbonic anhydrase 1	_SLLSNVEGDNAVPM[Oxidation (M)]QHNNRPTQPLK_				128.21		10257.6			985.757			5075.77		25891.7	2444.15		9141.34		2086.83	805.918	3918.83	5620.18		5334.9	2422	1841.66	6073.08			6331.91		7130.12			15290.9	8956.98	2153.16	160.842	19639.1			3930.57	3003.84	6008.5		6916.98
P00915	CA1	Carbonic anhydrase 1	_ESISVSSEQLAQFR_			4155.08	7428.92		8940.21	10830.8	38328.3	6367.35		5447.25	15291.8	11392.8	40078	46379.5	3821.4	11885.2	5064.32	12659.6		4447.96	9363.69	5351.1	4819.24	5462.42	5295.57	9137.82			4902.43		11497.7	18741.5	10922.2	28527.1	8046.76	30591		22115.1	5404.46			54242.3	43880.5		50049.2
P00915	CA1	Carbonic anhydrase 1	_VLDALQAIK_						2910.01		4323.79				2236.74			10503.1		8316.72		2046.48		4701.74				2686.44		9810.03			10165		5991.73	3810.69	4453.08	39358.4	5923.33	13422.9		36842			1916	6151.57	46075.8		18380
P00915	CA1	Carbonic anhydrase 1	_YSSLAEAASK_						1247.42		982.293						4750.2			3329.73		364.72		1584.99	940.129		1	851.605		3545.16		811.319	3216.14		2221.72	895.728	1129.39	19286.1	3104.54	9077.63		18434.5				2439.83	15814.9		4196.58
P00915	CA1	Carbonic anhydrase 1	_HDTSLKPISVSYNPATAK_	126.392							8857.56	2344.35			2060.55	1232.31	10343.8	15878		3990.82	1067.18	2975.82		3288.21	2389.76		1033.94	2913.18		5098.67		4178.54	5211.03		4333.26	668.821	2780.5	23209.5	5608.79	9640.41		15715.9	934.697	1628.09	475.387	7134.58	30640.9		11939.9
P00915	CA1	Carbonic anhydrase 1	_YSAELHVAHWNSAK_		607.692	11934.6					1157.76		2992			1070.83	1829.42		292.683	1055.77		3458.51	817.391	869.693	595.226	228.546	3893.22					24089.6	3668.98	1558.19	1116.92	691.441		2988.5		3904.22		2325.03	673.71	2198.61	1944.14	2218.93	6495.44	877.933	2399.03
P00915	CA1	Carbonic anhydrase 1	_EIINVGHSFHVNFEDNDNR_					1.25848	1073.35		5454.81				572.967	187.486	2740	11588.3		1300.72	198.387				298.553			1		235.288			433.494		639.242	3892.89		10405.6		17042.6		11046.9				17622	11028.3		22615.4
P00915	CA1	Carbonic anhydrase 1	_SLLSNVEGDNAVPMQHNNRPTQPLK_									3119.59								5064.05										2997.26			2614.78					12475.9		11428.2		17728.5					64501.3		42421.5
P00915	CA1	Carbonic anhydrase 1	_TSETKHDTSLKPISVSYNPATAK_					7041.79		7218.1	18380.1			5665.98				21942.8			1										1056.1					6879				2430.76						5993.24	1656.16	1549.22	24355.5
P00915	CA1	Carbonic anhydrase 1	_[Acetyl (Protein N-term)]ASPDWGYDDKNGPEQWSK_								3390.46							3718.93														1013.45				1486.58				4636.7		2026.15				4249.57	5643.56		8363.25
P00915	CA1	Carbonic anhydrase 1	_ADGLAVIGVLM[Oxidation (M)]K_														533.535			248.632				1						320.484			721.833		106.641			1828.57				2464.95
P00915	CA1	Carbonic anhydrase 1	_[Acetyl (Protein N-term)]ASPDWGYDDK_																	1671.14																		2238.37
P00915	CA1	Carbonic anhydrase 1	_ADGLAVIGVLMK_																																			1				6000.84					10714.7
P01008	SERPINC1	Antithrombin-III	_ATEDEGSEQKIPEATNR_	541343	614906	520603	845697	471143	559105	626341	395967	625468	644178	553226	555311	622224	785158	655577	874805	659213	524771	523030	554018	644000	570332	592702	564594	580669	663129	556351	713598	358841	468721	512510	760194	448744	774120	689426	651854	462400	743016	466351	1033658	550482	629846	631810	613942	372850	475876
P01008	SERPINC1	Antithrombin-III	_LQPLDFK_	328499	379998	118308	170634	73419.5	362839	109320	134205	374941	407750	84982	416437	369735	602373	244083	546574	419862	261886	284241	209998	382486	373692	270242	323008	375813	308337	372547	121769	202757	363916	302204	567094	155187	392468	514328	430977	169766	439731	242886	583851	281018	348289	214272	364524	85133.6	222745
P01008	SERPINC1	Antithrombin-III	_RVWELSK_	202187	175776	342151	516044	294387	172851	440059	291568	308657	177994	361528	195926	328328	380455	440296	644147	267573	347823	238666	195221	180404	174193	307872	201213	214552	502871	138649	445050	154363	146639	208081	227399	244954	446139	238564	195367	206091	253288	114613	556360	197155	114084	393840	337098	251665	281091
P01008	SERPINC1	Antithrombin-III	_EQLQDMGLVDLFSPEK_	30876.5	26472.9	167137	239672	60467.6	18535.3	211735	112393	101851	31161.9	134043	55133.8	201016	31912	212949	417950	67926.8	120447	157898	38060.7	17543	34246.1	213196	31154.2	66713.8	255642	31400.5	158686	38516.1	34579.4	66000.6	56613.6	125410	365158	54184.8	38707.7	142951	99266.4	43834.4	480968	88692.6	83240.5	224918	297771	87724.6	185330
P01008	SERPINC1	Antithrombin-III	_TSDQIHFFFAK_	115686	119586	35074.8	48607	28255.8	138819	34310.6	40077	145270	122087	31788	131374	84594.9	224077	62744.1	152118	173643	49695.8	75932.3	74271.9	167500	116345	118202	113081	127401	140542	162172	41933.9	67904.6	149674	116698	181524	47084	141261	190271	169617	76210.6	181039	107221	198374	112026	127896	65147	105508	24906.7	119945
P01008	SERPINC1	Antithrombin-III	_FRIEDGFSLK_	75403.1	90965.5	108204	109317	62946.5	87237.7	87316.6	85735.9	131474	103475	54586.5	79599.5	97137.4	137126	119466	214865	77691.5	60857.6	65970	67154.5	62129.7	87357	94736.7	70614.7	72108.9	214806	58610.4	81698.2	41923.9	47863.5	57367.1	119393	65270.2	118223	100627	81377.5	93059.3	97277.7	51645.4	169322	72358.1	83139.2	161640	105106	69831.6	175242
P01008	SERPINC1	Antithrombin-III	_DDLYVSDAFHK_	42272.6	50504	21856.3	32041.4	8516.76	65889.9	22693.9	15738.7	43369.5	51602.3	18023.4	78114.6	68507.5	175649	28547	96962.8	63249.4	24647.2	35107.8	28783.4	80556.8	52458.3	41387.3	58978.9	60980.5	54076.2	68189.6	20914.2	43679.2	87141.3	44154.1	91005.5	20183	89363.5	97375.8	92857.3	38986	62292	53482.9	149802	44632.6	53777.8	40907.9	69961.9	11354.4	28597.7
P01008	SERPINC1	Antithrombin-III	_DIPM[Oxidation (M)]NPMC[Carbamidomethyl (C)]IYR_	89887.2	120601		37790.9	45621.6	74146.7	32289.5	29486.9	94789	152519	34430.1	93593	24393.4	88222.2	54300.2	44589.7	113849	22190.9	31080.9	88620	74094.2	113658	59039.3	90095.9	83216.2	72151.4	101907	20618.3	87073	106100	100873	170603	26132.1	41350.9	124677	102055		135152	102365		55151.3	134108	37662.1	38959.5	26780.8	52035.8
P01008	SERPINC1	Antithrombin-III	_DIPMNPM[Oxidation (M)]C[Carbamidomethyl (C)]IYR_	73790.7	99989.4	50327.5	45530.8	31040.4	52003.9		49119.3	124801	113449	49141	99186.6	54543.7	74545.9	93437	68544	99935.3	34904	28828.9	71592.1	73401.1	81770.6	53663.8	92765.3	84035.3	69858.1	94993.9	17914	128228	79782.5	83802.2	124470	25989.9	32668.8	94916.2	100168	39622.8	116174	115563	54248.1	133341	117431	62514.4	32850	35264	55690.8
P01008	SERPINC1	Antithrombin-III	_SKLPGIVAEGRDDLYVSDAFHK_	35960.7	41205.2	119400	168068	142122	44823.2	138415	119395	78194.2	69575.7	119757	45382.4	74547	73799.5	132138	144922	34632.1	90146.6	45608.3	41840	25031.7	48080.2	87737.4	31601.4	39957.1	197921	30322.1	130750	22327	19874.5	22142.1	52996.8	71743.9	74611.2	44603.1	28251.6	39998.8	44466.9	18642.8	112855	41944.6	34481.9	100252	83676	73262.3	98986.1
P01008	SERPINC1	Antithrombin-III	_ATEDEGSEQKIPEATNRR_	9341.18	15899.5	36525.9	79942	19835.6	11552.5	50013.7	34053	24736.8	18068.8	45141.4	19665.6	17839.8	17683.3	60506.4	42359.4	9033.54	14763	11612.8	13169.8	6025.84	13075.3	23809.1	12493.3	13289.6	38536.9	7555.05	49114.1	7307.82	2006.88	5413.08	11945.2	25780.7	20422.7	9827.97	7906.68	10367.8	7791.12	4302.41	28897.5	13160.3	7067.6	31330.7	19722.7	29145.4	32593.5
P01008	SERPINC1	Antithrombin-III	_VAEGTQVLELPFKGDDITMVLILPKPEK_	47393.9	38299.2	204049	379033	102184	46938.4	305513	226438	140923	46178.9	290974	162989	165106	84421	278584	308216	118303	98313.5	106950	84700.6	28439.3	49711.5	160135	59893.1	56210.2	219923	55268.4	223452	39103.3	29504.5	128001	67294.8	156880	168089	54835.9	42535.7	119888	98302.5	35250.9	309522	99156.4	89031.2	226437	232268	151430	250687
P01008	SERPINC1	Antithrombin-III	_VANPC[Carbamidomethyl (C)]VK_	95834.2	81767.9	185507	448116	84262.4	109973	135287	86958.1	114261	93930.6	99069.4	115094	80021.7	162842	306642	186478	106663	32301.6	51930.2	102676	108250	93190	61218	77044	100792	109336	120051	107905	55311.7	84531.8	90609.6	145369	66740.4	111762	122049	121815	62404.7	172859	48259.6	140352	89838.1	114682	110553	103951	76453.4	108162
P01008	SERPINC1	Antithrombin-III	_FATTFYQHLADSK_	28278	20766.3	6598.1	6361.7	4019.25	24510.9	3435.6	4020.69	22806.2	25996	3266.22	35929.5	16189.3	51654.5	17098.6	20860.3	38748.1	5831	11262.5	11895.9	46733.5	26365.2	10930.3	24871.9	26530.7	10290.9	43177.4	8631.71	14333.6	43431	30858.2	46201.4	4950.68	27038.3	47344.5	38896.3	9207.73	49751.9	30071.6	41715.6	17249.3	32420.6	6555.23	25898.4	3045	7409.93
P01008	SERPINC1	Antithrombin-III	_ADGESC[Carbamidomethyl (C)]SASMM[Oxidation (M)]YQEGK_	26670.9	29696.7		5261.82		32146.1	4891.22		28003.3	29457.3	3321	37032	2752.37			9802.42	26221.9	2423.73	2453.07	15774.3	36642.2	25814.7	3640.76	24475.9	25232.4	7017.49	22055.1	3355	4997.74	22039.5	16561.1	29267.1	3383.9	6473.33	30754.8	35597.1	2207.01	32107.9	14868.3	6079.46	18545.6	19912.8	5325.81	6197.07	2595.08	4001.96
P01008	SERPINC1	Antithrombin-III	_SKFSPENTR_	5647.09	9206.11	11751.8	14236.8	4075.33	7505.69	14677.4	9226.8	14218.9	11089.1	10326	3714.56	13864.9	14231	17723.2	30522.8	5783.67	10657.8	8724.89	11767.7	3380.6	8935.23	11779.7	7097.99	7458.88	18814.9	921.716	14452.4	2794.26		4303.06	7243.96	8301.38	19367.9	7039.78	3884.21	9255.39	7474.74		16845.9	7064.17	5424.36	22075.2	11240.7	8390.65	17502.6
P01008	SERPINC1	Antithrombin-III	_AFLEVNEEGSEAAASTAVVIAGR_	83786.3	79572.9	115690	202088	88479.6	89236	214651	152362	117490	97701.4	132434	145169	78619.3	197733	227909	137948	137289	65471.4	89159.6	54965.1	114416	60348.3	73582.9	74012.1	109107	139192	90657.1	145783	60824.4	87747	66186	115768	59692.5	119530	131239	106772	59973.8	114359	46769.4	228938	109917	94877.7	102164	116794	68809.5	83088.5
P01008	SERPINC1	Antithrombin-III	_ADGESC[Carbamidomethyl (C)]SASM[Oxidation (M)]MYQEGK_	11765.6	10146.2				6885.2	3800.78		15727.4			7837.41		20013.2			11305.6			6690.88	12361.9		3499.08		12209.6		8807.85	4015.65	3344.16	8278.59	7950.45							12344.1	5821.02		11307.9	4566.25
P01008	SERPINC1	Antithrombin-III	_FDTISEK_	148783	143015	20774.3	51232.5	10161.6	150763	8272.03	20741.6	181896	145737	18705.5	210371	79062.1	241670	67994.1	118574	190792	57931.8	76081.2	115665	221209	149339	56534	156228	162583	44485.2	181322	40294.8	76091.6	192807	132823	248034	21852.9	175629	267875	209844	64674.3	229891	110963	279209	124865	162698	39228.5	130998	8249.63	29276.4
P01008	SERPINC1	Antithrombin-III	_KATEDEGSEQKIPEATNR_	33086.8	33470.6	42434.7	61702.5	30633.3	31739.7	50530	54755.5	71360	41258.7	44752.1	48725.7	46369.7	64802.6	102168	66922.3	60160.8	38894.3	45008.6	48134.3	30746.6	37785	47867.3	32278	44065.3	52895.4	43448.8	54663.1	31983.8	34155.5	34951.5	49176.4	39164.1	61764.5	37892.9	48095.5	33712	47342.6	45599.4	78728.5	46689.1	35645.5	53991.7	50375.4	29115.8	43579.7
P01008	SERPINC1	Antithrombin-III	_LPGIVAEGR_	20916.5	13804.4		18262.1		34707.8	7154.4	11083.9	52706.3	6059.81	7262.26	78154.5	34184.1	163118	10291.4	49564.9	19748.3	29396.6	34501.5	10918.8	146354		19171	67107.1	65001.2	26628.8	128228	11122.1	56727.3	161820	88978.9	128774		51276.9	165763	143929	28493.1	142844	88486.9	80682.6	52759.6	110702	16295.2	38905.9	6591.68	10796.1
P01008	SERPINC1	Antithrombin-III	_IPEATNR_	413671	259105	115169	74536.9	57746.5	344931	100725	113927	322377	332276	50630.8	736788	194346	597627	207302	216296	444007	121252	301442	403868	521752	318047	180714	324809	401707	111022	351332	124616	326735	395550	496200	506698	97475.8	374255	429675	365805	249654	602642	464237	444314	441265	522069	172401	588425	70476.1	114063
P01008	SERPINC1	Antithrombin-III	_ANRPFLVFIR_	167079	134737	56612.2	56200.8	73952.2	144982	43848.3	99757.8	175967	164050	69564.5	180669	107139	294567	163855	208569	217128	57708.2	90173.5	76250.6	189251	148199	152632	133320	144041	173841	198581	96176.7	79880	244029	164048	248657	53986.8	211656	268402	463642	103263	294014	147557	304457	146460	183352	83252.5	159866	61236.8	136986
P01008	SERPINC1	Antithrombin-III	_SKLPGIVAEGR_	80830.9	70319.6	24332.8	32162.4	12310.9	82864.3	21169.2	19900.6	82822.2	89270.1		99531.9	81961.8	181582	29489.7	94056.6	121276	90455.5	65148.9	56702.6	110551	96549.3	40693.5	74540.1	75472.4	50335.7	91647.8	16398.6	62677.4	111490	91336.6	136397	18075.2	95400.7	148561	122043	47193.4	130236	70353.5	138168	66796.1	106090	28530	64644.3	3422.17	21225.6
P01008	SERPINC1	Antithrombin-III	_GDDITMVLILPKPEK_	48374.4	34255.3	18788.1	19941.5	9535.23	42987.3	13124.4	16390	49267.4	43301.4	11556	57463.4	30530.5	36502.6	24825.6	57847.5	81037.7	14442.4	33300.1	23827.3	54674.3	48485.1	28101.1	36248.2	45240.8	28091.7	72291.9	16323.6	24490.3	92447.5	76974.6	83722	9625.27	65724.8	90527.7	71579.9	23631.9	120629	63892.4	102106	38988.7	76212.6	26773.1	66003.5	7095.78	15184.8
P01008	SERPINC1	Antithrombin-III	_FSPENTR_	170873	116400	64833	122039	20761.6	149388	51139.5	55397.8	172473	132923	35978.5	358866	81048.3	335069	128348	138798	203682	43232.5	79808.7	134305	198480	143465	63539.1	130439	167927	68033.4	185135	27803.6	74613.3	215030	153917	219831	43244.7	207945	265744	205413	71476.5	298760	133233	223304	125300	195266	43482.4	121274	35198.3	47263.6
P01008	SERPINC1	Antithrombin-III	_EVPLNTIIFMGR_	30611.1	21635.8	85768	76165.5	31507.1	20930.4	110124	40368.6	71441.7	27493.3	81932.1	77602.4	120029	58427.6	114786	215283	70406.8	119210	97473.4	24133.7	20643.1	56706	143520	23957.6	54693.3	140835	44792.5	74527.9	67757.2	45481.3	74028.2	55411.8	106108	246064	54744.3	37770.2	94785.1	122847	58019.2	411210	71004.9	91027.6	99566.6	161452	64555	80933.5
P01008	SERPINC1	Antithrombin-III	_ADGESC[Carbamidomethyl (C)]SASMMYQEGK_	12068.4	30832.9	66938	117270	33797.8	30621	94876.2	55477.3	28361.7	38277.5	57568.8	45489.3	62677.9	33696.8	102532	134627	34163.3	42805.8	80677	26615.4	24849.8	33571.9	80364	24050.9	21428.1	91146.2	36199	77326.5	9383.07	33095.1	24491.6	51238.2	34834.7	147646	53202.3	34427.3	77956.7	24852.4	28059.6	83696.1	11483.3	39591.1	79604.3	65635.5	42689.2	59857.1
P01008	SERPINC1	Antithrombin-III	_LPGIVAEGRDDLYVSDAFHK_	9676.37	10641.9	4574.27	6011.18	7431.23	14311.5	2913.53	10416.7	257953	13458	7388.09	25177	18611.5	21846.2	14987.9	26164.1	9839.75	8080.28	8186.67	7985.34	25135.7	13252.2	15522.9	9081.93	16504.2	25778.9	11903.3	3299.44	6999.16	9020.87	12263.1	17419.9	4408.91	24081.1	15385.1	20617.1	3615.08	11114	5970.41	20963.5	9073.48	10770.3	8249.43	10330.7	5577.77	11562.2
P01008	SERPINC1	Antithrombin-III	_RVAEGTQVLELPFK_	15026.7	9885.31	1909.24			14495.9			11720.9	12203.4		20522.2	6808.74	23756		12420.3	19208.3	2589.33	7161.76	6617.61	11378.6	12328.2	5232.67	11381.7	13731.9	7067.06	12323.3		6169.15	18951.4	14522.9	20654		15538.7	22770.1	18507.1	4503.38	23033.1	10982.1	24604.2	10778.4	12535.2	4540.77	10458.6		3262.92
P01008	SERPINC1	Antithrombin-III	_EQLQDM[Oxidation (M)]GLVDLFSPEK_	143078	285578				310988			350937	336399		206252	19215	611558		28851.4	343584	20986.4	22351.3	205695	275184	272995	12015.7	270589	232707	25485.8	262306		69586.6	271681	256552	399258		32944.1	377910	315349	33971.1	170335	200131	43191.3	175580	254422	40677.6	28692.6		3788.97
P01008	SERPINC1	Antithrombin-III	_VAEGTQVLELPFK_	129966	92477.8	30752.2	40129.9	16468.3	124403	29644	24093.1	93892.7	112600	18536.8	149454	42016	283967	40966	138864	168940	42793.4	88822.1	116652	162779	115092	48732	100469	110842	112814	179228	27487	56012.8	241484	124498	201376	26943	94477.9	230638	207749	69334.1	238282	143056	133158	89802.9	155125	61345.3	172192	14207.6	39026.2
P01008	SERPINC1	Antithrombin-III	_NDNDNIFLSPLSISTAFAMTK_	3907.91	3963		23578.6		2252.54	14457		7185.44	4896.33	4901.86	6241.9	18749.4	410.484	8772.12	18270.3	5949.74	10092.7	20787.3	3416.04	3837.36	3821.22	17533.3	4382.8	9163.27	11635.8	8344.48		4420.54	7145.21	8384.12	8714.01	11844.4	39797.1	10063	8293.02	22154	16805.8	6823.24	60139.9	8427.7	13590.7	20248.5	33880.5		8509.45
P01008	SERPINC1	Antithrombin-III	_FATTFYQHLADSKNDNDNIFLSPLSISTAFAM[Oxidation (M)]TK_	33437.2	36748.4				39033.5			37220.7	47455		42393.7		62181.7	3559.56	6177.2	35466.1	4981.31	8801.04	15896.5	14826.4	35738.1	7788.4	49893	21889.3	5196.59	16112		10284.6	15658.6	23478.3	38293.5		5658.69	33484.5	24721.4		31314.1	9755.72	8136.66	19497.6	22996.7	6306.52
P01008	SERPINC1	Antithrombin-III	_LQPLDFKENAEQSR_	2083.94	21811.4	183317	249856	178251	6829.33	214146	149761	52924.4	16404.3	180451	6460.72	72414.6	13304.1	220623	140462		111122	25680.9	19020.3		5018.07	75008.4	6069.29	13202.5	262349		226472	3350.11			4350.96	93943.6	42007.9	1768.05		29991.5		1403.22	35433.4	3477.38	2395.39	119106	43592.2	161798	115961
P01008	SERPINC1	Antithrombin-III	_ANRPFLVFIREVPLNTIIFM[Oxidation (M)]GR_	28798.2	11827	4193.52	2731.06		52838.3	1623.57	4621.74	53819.6		2122.79	17325.3	1969.48	83059	2051.66	10250.6	42018.3	1761.72	2915.62	68705.4		6021.37	1391.68	3970.54	9268.19	10401.1		409.459	6535.04	1537.34	18727	4037.71	672.605					3154.14		323.208	8200.66		11488.3		906.668	3936.68
P01008	SERPINC1	Antithrombin-III	_ANRPFLVFIREVPLNTIIFMGR_	8227.52	5456.31	101134	256433	125409	4332.01	201314	104710	68239	2730.26	169792	14195.9	47573.8		131545	125848	21660.9	23145.2	60965.9	31449.5	1169.48	3805.24	29926.6	3245.93	8648.57	124816	1080.12	151215	5997.82	1622.98	31033.2	2867.68	50892.4	45185.9	2158.35	1182.76	21785.1	7465.73	1816.28	33668.3	23913	4538.71	116087	55689.9	60016.1	84481.7
P01008	SERPINC1	Antithrombin-III	_FATTFYQHLADSKNDNDNIFLSPLSISTAFAMTK_	10426.8	14030.1	35679.1	39353.7	17947.2	9679	41482.4	31070.7		14554.1	23583.9	22277.4	38621.2	11656.1	93168.8	48671.6	12901.4	36376.5	45378.3	8899.18		12818.3	30885.3	9145	19396.4	32192.2	3517.3	32437	8724.64	3471.39	12908.5	14993.3	29129.5	75817.8	12686.3	10041.2	32629.1	15815.4	5499.55	58832.2	29748.5	11469.1	30940.4	98862.3	11917.3	30114.1
P01008	SERPINC1	Antithrombin-III	_DIPMNPMC[Carbamidomethyl (C)]IYR_	31780	41513.3	1053658	2.00413e+06	651317	14017.2	1.90968e+06	733817	93350.9	48967.4	931334	66310.9	871796	16247.3	1.29204e+06	1394247	55224.4	500357	644001	37127	21708.9	41101.9	633045	42727.2	72888.5	964724	55540.4	792002	125269	34458.1	81236.1	59101.1	1.19098e+06	947234	55109	46205.5	763160	111009	105017	1.11428e+06	62972.1	123341	991563	748570	1.22347e+06	582324
P01008	SERPINC1	Antithrombin-III	_EVPLNTIIFM[Oxidation (M)]GR_	105407	86297.6				120366			97188.9	199567		131797	10823.7	528036	2937.39	25339	131845	9973.08	17243.6	53575.4	292954	100844	13820.1	171561	94327.3	14230.9	312350		47984.1	316077	228337	400594	4259.24	35238.1	409144	327642	15659.3	415245	260502	51148.7	65460.1	211211	14422.6	14244.3		5195.55
P01008	SERPINC1	Antithrombin-III	_DIPM[Oxidation (M)]NPM[Oxidation (M)]C[Carbamidomethyl (C)]IYR_	90733	98585.2				246814			55678.2	86548.7		82456.5		686618		957.529	68506.2			59467.8	165781	166696		137249	51989.2		92008.3		31863.6	88224.7	41076.6	99859.3			181938	92857.9		114631	84091.6		44677.8	50163.9
P01008	SERPINC1	Antithrombin-III	_NDNDNIFLSPLSISTAFAM[Oxidation (M)]TK_	15583.9	9601.66				12707.4			13880.5	12061.7		15609.3		21625.7		601.85	16197.9			4355.71	30464.8	14230.9		23187.3	10680.5		27728.9		5282.81	22886.3	11276.5	27078.9		2314.94	27637	22376.6	231.737	21839.1	20346.5	4584.32	8894.5	17402.1
P01008	SERPINC1	Antithrombin-III	_VAEGTQVLELPFKGDDITM[Oxidation (M)]VLILPKPEK_	137172	216177	28225.3	31490.9	7354.14	133982	28932.7	22571.8	119297	250059	14739.8	241152	15690.9	416435	56268.5	42909.3	219813	16121.3	21948.3	123845	123729	110368	27209.8	97349.3	81856	42234.9	141153	21417	40990	126462	118060	81897.8	16642	33139.7	118059	96323.6	16105	184078	68774.9	36864.2	42331.5	234186	30992.3	25775.5	17266.1	14079.1
P01008	SERPINC1	Antithrombin-III	_IEDGFSLKEQLQDMGLVDLFSPEK_			26780	34354.7	19818		35931	19591.5			12206.6		8596.94		26265.2	19028.8		7522.65					12235.7			22440		24537.6					13876.1	12356.2			5121.86						18963.8		11480.1	19262.9
P01008	SERPINC1	Antithrombin-III	_GDDITM[Oxidation (M)]VLILPKPEK_	43809.5	44062.7				69476.9			36394.7	44231		79665		60597.8		1976.95	41102.2			30130.4	62791.6	43720.7		27858.2	22697.9		42217.7		10450.9	59867.2	29700	41153.8			48532.5	52680.1	1081.52	54334.9	26726.2		21391.7	37428.6
P01008	SERPINC1	Antithrombin-III	_FRIEDGFSLKEQLQDMGLVDLFSPEK_			83148.8	156045	70211.6		118386	61768.1			114876				87500.9	10744.8		5698.08					8336.83			26514.1		101064					17644.2				875.854						17475.1	2081.78	56944.2	28545.8
P01008	SERPINC1	Antithrombin-III	_IEDGFSLK_	10986.5		4831.13	4984.23	5713.53			8009.35		1547.02		3704.35		67089.2	15217.2	21264.1		1		601.077	4228.35		5675.79	1173.56	1568.35	8630.75	18332.2	8284.85		15214	16917.3	8294.82				22924.6			14965.3		1440.85			14170.6
P01008	SERPINC1	Antithrombin-III	_ITDVIPSEAINELTVLVLVNTIYFK_	29373.2	26683.7				34999.8			81915.4	6475.15		38386.9				6695.04	66319.2	6717.93	51347.9	99906.3	62974.7	14415.5		16445.8	4983.01		10914.2		6118.94	26604.1	22007.2	10028.8			13866.1	7936.24		12385.5	3870.67	3200.27	25880.8	11233.7			9966.29
P01008	SERPINC1	Antithrombin-III	_SLNPNRVTFK_			56075.8	131732	110239		97411.4	51123.7			98064.6	20896	33228.4		82822	3796.66			1691.68				58660.6			17580.3		54184.9					8877.25	1723.09									44747.8		63575.4	32009.8
P01008	SERPINC1	Antithrombin-III	_ELTPEVLQEWLDELEEM[Oxidation (M)]M[Oxidation (M)]LVVHM[Oxidation (M)]PR_	39311	26351.7				51640.8			26896.9	23266.2		61775.2		11392.9			71059			20948.5	44728.7	32182.6		30194.7			15500.9			45675.7	106937	15196.9			20769.9	14304.9		29604.8	13050.3
P01008	SERPINC1	Antithrombin-III	_ELFYKADGESC[Carbamidomethyl (C)]SASMMYQEGK_			16508.4	47651.2	20697.8		29540.6	16528.2			37092.4				15193.6											2207.29		23364.9					4088.42										2096.66		16310.6	5834.32
P01008	SERPINC1	Antithrombin-III	_ELTPEVLQEWLDELEEMM[Oxidation (M)]LVVHM[Oxidation (M)]PR_		4100.89				8303.81						9082.59	7408.51						11074.2		4317.66	3357.02								6848.4	14344.3								2612.79
P01008	SERPINC1	Antithrombin-III	_ADGESC[Carbamidomethyl (C)]SASM[Oxidation (M)]M[Oxidation (M)]YQEGK_	5805.23	2612.49				3378.24			4102.16	2732.4							4802.48		1.0281e+06	52714.2	5522.17	2662.23		2163.23	3251.25		1231.02		793.996	656.863	2346.15	2668.42			501.963	3398.41		4459.56			7676.57				148778
P01008	SERPINC1	Antithrombin-III	_ELTPEVLQEWLDELEEM[Oxidation (M)]MLVVHMPR_													6155.18			7149.16
P01008	SERPINC1	Antithrombin-III	_ELTPEVLQEWLDELEEMM[Oxidation (M)]LVVHMPR_				1904.53
P01009	SERPINA1	Alpha-1-antitrypsin	_AVLTIDEK_	1.8924e+06	3.27182e+06	11170740	7.77951e+06	9685648	11275701	10044834	6681235	9460098	9534531	4888135	8663211	7717973	9963272	8761811	11328881	6.91324e+06	6733984	12178073	8522951	4.60155e+06	4.71163e+06	4670352	6052826	7.40523e+06	4.45441e+06	6497227	7023983	1.16217e+06	3.3843e+06	4930174	3330473	11159198	9392829	2.65047e+06	6.08378e+06	7586036	4868969	3.45268e+06	10728794	6.72424e+06	6.87816e+06	8.19505e+06	9956473	8598266	5273517
P01009	SERPINA1	Alpha-1-antitrypsin	_SPLFMGK_	2.99003e+06	6.12705e+06	10004486	6.76771e+06	8925741	7262189	8.08536e+06	6969578	5.31103e+06	6384272	4652264	5803663	6113052	4739488	6755224	10481422	4845716	13160248	9966388	4578541	2.61367e+06	6.25067e+06	10214949	3478522	4350706	8758211	3.87747e+06	6.10348e+06	5676389	3.35406e+06	3752815	5203960	4.59217e+06	7313739	6.3683e+06	3.88885e+06	6738131	4022934	2.90907e+06	8643443	2.23745e+06	4.02553e+06	6411455	7.96968e+06	11895253	4.49104e+06
P01009	SERPINA1	Alpha-1-antitrypsin	_VVNPTQK_	5.07205e+06	5.79222e+06	9138833	1.51838e+06	3.83902e+06	8130982	8894839	6.16899e+06	5161941	7543584	6510137	5707551	3.7273e+06	6793830	7.60161e+06	7.10468e+06	8721993	3.96292e+06	4.73993e+06	8774981	3391346	7.46454e+06	6263381	3.62536e+06	4200003	5115532	4.08945e+06	7.61013e+06	4475755	3.51949e+06	5065409	5399932	6351638	5970040	6198314	4820505	4.18269e+06	6.79375e+06	2.84722e+06	6593015	4.23019e+06	4.3282e+06	6.6423e+06	5514397	5865540	3483335
P01009	SERPINA1	Alpha-1-antitrypsin	_SVLGQLGITK_	2.03257e+06	704936	6036259	2.7756e+06	3.31852e+06	7251075	3.56043e+06	3782783	6.12413e+06	6468493	1.67363e+06	6053172	8434877	5.44936e+06	3.44253e+06	9335862	7987647	7085243	7.3781e+06	7366211	3.57748e+06	7.43266e+06	9430004	582923	5107988	8416952	4641460	3.48425e+06	492921	4078134	7.93253e+06	5.70415e+06	1.53336e+06	5.31329e+06	5755348	5034769	8893653	4.80845e+06	3.89777e+06	8981208	5.07706e+06	5.64174e+06	8914272	7881991	3912102	396715
P01009	SERPINA1	Alpha-1-antitrypsin	_LSITGTYDLK_	4.27203e+06	5.92876e+06	5066710	2.78939e+06	2.5994e+06	7.97044e+06	3.42651e+06	2.83975e+06	5.35313e+06	7577475	1.67813e+06	6.24145e+06	3.83632e+06	4681359	3.79966e+06	6935842	7661540	4.45529e+06	6.24078e+06	4.87179e+06	3.25366e+06	8447890	671366	3.53348e+06	4717721	4.71296e+06	4.30318e+06	3.34265e+06	4770580	4.04949e+06	4264875	6531706	5.00788e+06	5842698	7440610	4813093	4651840	4834343	3.43869e+06	7.16434e+06	3152647	5.00053e+06	4.8007e+06	6.1311e+06	3712421	3.23821e+06
P01009	SERPINA1	Alpha-1-antitrypsin	_VFSNGADLSGVTEEAPLK_	4044371	4843656	2.14815e+06	1.31937e+06	1.14957e+06	8628183	1897279	1763333	4.23661e+06	6253922	496835	4.34485e+06	2.62178e+06	6.46102e+06	2.06e+06	4.49053e+06	6.33893e+06	3.22815e+06	5282557	5.41483e+06	4440394	7876599	10030578	4.08681e+06	4.58582e+06	4.85628e+06	4208013	1573405	5.68795e+06	2.57635e+06	2.98895e+06	4.26558e+06	2854229	3.14142e+06	5.2763e+06	3820723	2.89884e+06	3.98758e+06	2.47222e+06	3.73419e+06	3.45706e+06	3.80171e+06	2.29659e+06	4.02938e+06	737270	3192765
P01009	SERPINA1	Alpha-1-antitrypsin	_SASLHLPK_	1.04359e+06	1.31966e+06	1.79324e+06	1.14384e+06	1605926	1.6476e+06	1.41159e+06	976890	1.52127e+06	1.5899e+06	752484	1.3112e+06	984115	2.43623e+06	945179	1998432	1.9561e+06	2.05302e+06	1.70334e+06	2.85153e+06	767396	1633962	1.6828e+06	881984	1.08272e+06	1.25178e+06	944958	1.0382e+06	1.84908e+06	779554	1.32554e+06	1.22215e+06	1.47476e+06	1.51042e+06	1.56397e+06	997671	1.34259e+06	1.47871e+06	731382	1.70826e+06	1.10631e+06	1.21841e+06	1302922	1.24805e+06	1.03045e+06	733530
P01009	SERPINA1	Alpha-1-antitrypsin	_LQHLENELTHDIITK_	1.02738e+06	409353	330628	165208	144574	1.40363e+06	144945	192803	817592	1.09797e+06	88924.9	1.17465e+06	641461	1.02954e+06	167409	675535	1838684	803608	955901	857682	976338	1.32618e+06	547416	784361	803570	352600	635267	128764	492992	717620	1.43571e+06	581905	409793	735918	562976	338202	551751	607575	1.02442e+06	1.06714e+06	826987	571554	262293	952739	215570	218690
P01009	SERPINA1	Alpha-1-antitrypsin	_QINDYVEK_	607952	887778	953278	688242	486715	1.03956e+06	681523	521687	937735	1607311	393211	1.05916e+06	1.08768e+06	684639	822978	1.70542e+06	988542	1.57315e+06	1.83863e+06	1.09564e+06	1.1772e+06	1.66125e+06	1.51339e+06	1229712	1.15343e+06	895252	594128	616463	1.3563e+06	512201	759268	700670	1.06015e+06	1.85572e+06	865222	548390	1.04821e+06	696341	392385	2.17298e+06	900555	606675	1.12597e+06	1.8637e+06	575130	540718
P01009	SERPINA1	Alpha-1-antitrypsin	_TDTSHHDQDHPTFNK_	580833	703828	252961	64799.5	67858.8	918008	241672	118065	165452	788890	140329	196258	327370	848836	283451	599731	1.0766e+06	321644	777519	612373	661376	867841	492387	516005	615152	281092	812850	191566	318285	362289	734906	835136	316305	762442	916412	730537	472663	803909	510060	904695	533021	758601	344834	653466	184610	170345
P01009	SERPINA1	Alpha-1-antitrypsin	_ITPNLAEFAFSLYR_	329524	351598	376272	164943	164760	424784	222077	138546	400953	522830	81886	473450	544206	1.08532e+06	310542	796788	720200	796683	543576	140840	391841	544759	889444	625142	365197	253770	702962	154840	344622	496955	667876	522437	351274	689191	728906	360257	1.01044e+06	770074	512289	1263695	328293	519055	286881	1.90804e+06	232127	394830
P01009	SERPINA1	Alpha-1-antitrypsin	_LYHSEAFTVNFGDTEEAK_	529241	676005	263629	174085	126088	837367	185119	158042	483773	807898	115978	763034	396025	1.0318e+06	264496	574676	758463	412078	419443	469029	586117	888953	513172	554014	543673	352634	745069	232374	456827	638500	574205	735412	324780	630730	956783	738239	611256	653496	543343	737127	501755	674639	296539	576096	257100	232092
P01009	SERPINA1	Alpha-1-antitrypsin	_SPLFM[Oxidation (M)]GK_	867556	802485	176190	105975	110660	1.06793e+06	130853	106158	869411	477336	64226.2	809115	87175	2.19094e+06	161974	190933	1.0499e+06	177516	234314	1.41894e+06	435922	840334	247832	309477	847478	170203	409694	99187.8	1.05325e+06	431913	716162	538226	185886	143132	440660	437799	50390.6	637850	293648	147154	1.35041e+06	364819	120231	186008	124267	98002.6
P01009	SERPINA1	Alpha-1-antitrypsin	_VVN[Hex]PTQK_	285838	357252	575188	111271	237040	468067	605748	367444	371587	404501	395283	160580	241365	445500	456013	388714		257730	421861	634811	187662	452125	399168	178398	253250	337370	265402	402163	277751	238285	324401	351616	453718	348420	407610	285375	297800	232650	233392	471830	297455	302488	446162	320399	383988	292561
P01009	SERPINA1	Alpha-1-antitrypsin	_WERPFEVK_	134120	156087	8781.86	48611.2	20145.7	278395	18499.8	32093.1	105694	162269	19052.4	193176	57930.1	258846	25551.5	48903	231895	84937	102900	102602	165186	187340	52977.3	125137	135372	27351.2	236700	26905.7	164425	232832	161466	169492	37016.1	97339.3	243149	174407	45127.2	169606	107616	102972	96673	129126	12967.9	51218.2	20292.7	11418.7
P01009	SERPINA1	Alpha-1-antitrypsin	_LVDKFLEDVK_	50448.9	121830	54483.4	21986.9	22440.8	84517.1	25113.6	33950.2	119187	105774	8982.88	74467.2	106168	69782.4	41518.2	156307	56770.6	208120	56967.7	71940.4	13199.2	85855.1	140773	57510.1	66153.8	84710.1	19323.6	30260.9	79641.7	11778.6	36401.2	58526.3	88189.3	114300	58022.8	41284.6	128695	32158.3	20627.9	111610	59421.3	37939.8	62241.4	131871	43805.4	69783.5
P01009	SERPINA1	Alpha-1-antitrypsin	_LYHSEAFT[Hex]VN[Hex]FGDTEEAKK_	75639.4	92444		14209.8	13058.7						12341.7				35566					49756.7					80014.5	42457.7		19584.2	68095.2	75456.5						88032.2		91096.5			67147.9				36340.9
P01009	SERPINA1	Alpha-1-antitrypsin	_GTEAAGAMFLEAIPM[Oxidation (M)]SIPPEVK_	469983	553467	520631	416331	271770	394630	681417	739984	1.47911e+06	653259	441801	1.34791e+06	379559	552651	1.13945e+06	846167	781016	526807	832220	757662	412069	713934	959205	503949	661955	611469	389483	430757	762416	686097	578613	893597	544113	1.03904e+06	639859	406372	588376	890628	450633	692180	814752	700715	494128	678542	338717	536154
P01009	SERPINA1	Alpha-1-antitrypsin	_FNKPFVFLMIEQNTK_	666512	421359	1.71764e+06	1.09035e+06	786746	115521	1.78718e+06	1.6202e+06	1.19216e+06	1.01196e+06	951979	56162.3	535668	1.23812e+06	966751	1862546	1.39312e+06	198099	1.59574e+06	1.01958e+06	174516	933802	1.43055e+06		646525	1.38289e+06	283236	506059	499209	530591	980122	336123	760433	1.14546e+06	853311	492178	650638	795089	370292	693735	689230	599491	723795	1.24276e+06	1.13628e+06	416311
P01009	SERPINA1	Alpha-1-antitrypsin	_LVDKFLEDVKK_	19636.8	103704	104020	110756	219703	10531.4	122360	196597	35449.3	67979.8	56030.5	26829.6	67408.1	216373	176943	76084.2	70800.1	1.2058e+06	93124.6	31127.2	30877.1	58569.1	50280.3	133533	32611.5	71301.2	34589.3	140314	445826	26236.9	87307.6	151638	123264	130385	69221.7	79859.5	75390.1	96666.8	45777.3	349626	39296.3	31159.6	25862.3	391127	343821	163320
P01009	SERPINA1	Alpha-1-antitrypsin	_GTEAAGAMFLEAIPMSIPPEVK_	117710	260975	3886331	3.68867e+06	2.9863e+06	145455	5217406	3094351	878854	275837	1.73034e+06	402598	3.17136e+06	111352	5300789	9611206	358654	4.21917e+06	6.04169e+06	388354	72180.2	369215	4.40609e+06	150753	716332	3.58533e+06	182420	2.53561e+06	877734	179482	568809	324008	6555902	5511708	311964	185729	5566637	625144	299433	7493733	851269	686249	4708336	7767609	2.22079e+06	3235296
P01009	SERPINA1	Alpha-1-antitrypsin	_TLNQPDSQLQLTTGNGLFLSEGLK_	715163	827078	317542	153752	90077.9	584007	232376	185172	1.26649e+06	2.39867e+06	62294.9	1.98602e+06	741004	2.42804e+06	558542	1.18132e+06	2.60098e+06	944096	855933	1284686	747278	1.19953e+06	1168430	608544	1.47837e+06	605047	965070	253985	1.31182e+06	1.31121e+06	764054	1.01807e+06	299234	1.38689e+06	761638	780050	1.16924e+06	979778	1.32932e+06	973406	1.28516e+06	1.82778e+06	289783	1.62666e+06	241885	331564
P01009	SERPINA1	Alpha-1-antitrypsin	_RLGMFNIQHC[Carbamidomethyl (C)]K_	210323	525970	609256	1.74546e+06	1.81288e+06	595068	1.69112e+06	1.5401e+06	465497	539687	418852	514715	259483	452915	1.18552e+06	678042	340661	301168	446253	460817	73572.3	527453	817628	258762	321588	454350	143150	1.18371e+06	439064	194859	262408	403137	493994	560906	464747	308584	698680	269236	193907	307268	352720	324216	476452	424424	1.23213e+06	308943
P01009	SERPINA1	Alpha-1-antitrypsin	_LYHSEAFTVNFGDTEEAKK_	414594	318410	485837	243586	246812	279064	299882	304393	237301	361708	148065	282146	247548	455130	161675	921090	1.10301e+06	324598	263099	713328	210138	317651	840098	234180	787432	184977	276549	304419	408585	232998	859412	311430	282306	329740	403387	841385	837789	314788	222425	1.20987e+06	700100	279442	224846	327918	411099	432230
P01009	SERPINA1	Alpha-1-antitrypsin	_IVDLVKELDRDTVFALVNYIFFK_	222661	183151	33553.5	21109.9	5136.07	464418	13103.1	25329.8	251092	80803.1	9808.13	663132	70466.9	44318.1	11795.3	84328.7	173767	45483.6	142579	195124	207816	158548	66788.5	247602	85464.6	52771.2	111376	12575.1	98379.7	340049	666837	105997	35357	44889.1	156354	93050.2	61917.4	48232.1	74661.6	70130.5	44620.8	50367.5	78735	50288.8	16219.4	20040
P01009	SERPINA1	Alpha-1-antitrypsin	_KLYHSEAFTVNFGDTEEAKK_	12757.6	97833.6	53283.8	51469	38029.4	90828.9	25515.4	30249.7	97817.5	102265	16866	105133	76519.8	102342	64335.2	103743	89991.3	136679	146540	67105.1	43623.5	94676.4	16465	68967.4	42639.4	85528.7	56493.6	25918.7	76291.6	54035.6	71008.8	78805.8	45581.1	110371	82445.8	64187.2	107380	78324.6	48703.7	102381	57777.4	62112.4	58074.6	121364	34685.5	28300.9
P01009	SERPINA1	Alpha-1-antitrypsin	_GTEAAGAM[Oxidation (M)]FLEAIPMSIPPEVK_	497473	1.20202e+06	566358	176938	78995.4	715763	277276	358385	1.66937e+06	931160	71347.9	1.56622e+06	544719	738628	1.16868e+06	2.2395e+06	811501	1.05986e+06	1.2486e+06	734421	510196	1457682	1.22007e+06	653236	1.03848e+06	986135	449571	106127	914709	698156	645833	1.222e+06	738597	1.35326e+06	968292	943054	1.33664e+06	875808	810720	1.34673e+06	651394	1.11608e+06	820583	1.92178e+06	404331	380905
P01009	SERPINA1	Alpha-1-antitrypsin	_LSSWVLLMK_	133246	176164	531101	338922	143413	130992	415009	401098	311241	219102	282878	368713	435837	185655	760125	758545	247946	501020	675327	148980	138933	207575	614699	120379	227370	459716	233593	340097	355861	128095	318391	209975	585377	697641	248851	134743	632511	288628	186204	791603	251655	235725	506957	626875	391117	323502
P01009	SERPINA1	Alpha-1-antitrypsin	_GKWERPFEVK_	174587	430503	41903.7	64015.5	25256.2	436536	39925.5	44286	170682	264596	26774.6	592936	164619	632483	83793.2	206988	581905	244466	372342	243404	256014	451184	145210	198400	264210	68936.7	359308	34289.9	309684	528090	422961	386066	87138.6	336367	477914	332383	187203	390558	251241	421238	180500	315041	75945.4	198854	31211.2	25994
P01009	SERPINA1	Alpha-1-antitrypsin	_FLENEDRR_	1.06313e+06	1739057	3.34696e+06	3.53755e+06	1.57858e+06	2.10508e+06	4930073	1.82211e+06	1.66708e+06	1602769	2.47742e+06	2708109	1.78128e+06	3.39472e+06	4.18442e+06	2141599	1.71794e+06	1919984	1.87327e+06	2.14978e+06	1.27423e+06	1.66108e+06	2.31617e+06	1.06443e+06	1.7421e+06	1.65146e+06	1.07078e+06	2874819	1.4586e+06	954020	1102239	1.21395e+06	1.74112e+06	1.72879e+06	1800490	1.1115e+06	1.30781e+06	1.38788e+06	587364	1.53981e+06	1.46938e+06	985297	1.71467e+06	2.71574e+06	1.86596e+06	1.76143e+06
P01009	SERPINA1	Alpha-1-antitrypsin	_LGMFNIQHC[Carbamidomethyl (C)]K_	286886	908362	905401	984884	1.03709e+06	698853	767890	705877	471365	693836	455498	610129	543293	302254	1.56109e+06	1.01599e+06	503027	1.00567e+06	1.68783e+06	335163	550740	711027	728764	543908	385494	661733	1.01791e+06	1.54522e+06	528943	500274	479734	688398	1.1217e+06	753377	445906	538279	1.00057e+06	495995	467928	798936	283911	600666	489599	962136	1.28337e+06	445835
P01009	SERPINA1	Alpha-1-antitrypsin	_FLEDVKK_	498133	383564	140015	70143.7	62298	523340	57547.8	69921.1	296245	523968	26036.8	606624	241890	1.68134e+06	111055	356485	1.15123e+06	410320	259877	563501	464625	626368	221114	330920	452202	130991	516087	59461.1	746280	481211	852867	509342	109960	614895	827261	514149	444929	790957	410716	733572	369350	615351	128894	417169	38133	55791.2
P01009	SERPINA1	Alpha-1-antitrypsin	_FLENEDR_	222526	267618	347039	236547	315087	408034	207112	284569	218232	260749	136472	676135	318593	372330	424073	223358	469477	239736	289731	229750	334106	352337	242026	217656	261248	134058	335300	285141	176465	305108	337677	314771	204789	277885	406004	316049	191183	349375	272838	381692	202659	278991	210592	452864	172900	112202
P01009	SERPINA1	Alpha-1-antitrypsin	_KLSSWVLLMK_	170272	259668	481599	221743	213454	190663	321687	217355	427357	370131	130486	459501	356284	284604	360328	772230	378036	532866	691478	242741	131508	268086	1.25697e+06	222630	413380	793732	193335	202410	286800	209975	435462	289410	424919	872564	307887	288780	1.1576e+06	305680	314713	1.04804e+06	304294	238178	387397	711666	215808	271346
P01009	SERPINA1	Alpha-1-antitrypsin	_GTEAAGAM[Oxidation (M)]FLEAIPM[Oxidation (M)]SIPPEVK_	3.30715e+06	5.62233e+06	108672	25820.7		7350138	22368.5	96529.6	2.96051e+06	5502180	66394.9	3.8875e+06	67740.9	6967760	111893	178210	3.63853e+06	114522	161452	3.22037e+06	2.92556e+06	5493722	178657	3.07997e+06	2.50383e+06	101358	2.74089e+06		1.87789e+06	2232145	1.42918e+06	3538674	63522.5	139132	4.47486e+06	3328732	94810.7	2294686	1.75316e+06	139634	1.69355e+06	1.41326e+06	163415	170934	55674.5	27735.5
P01009	SERPINA1	Alpha-1-antitrypsin	_KQINDYVEK_	86343.6	113333	73066.3	45196.2	34705.1	144823	82029.5	62832.3	100309	120349	57699.2	167273	89509	148797	104954	152022	121785	101540	159957	142414	66367	135929	137107	72565.7	115645	67788.2	131893	65486	113142	102467	72936.9	96563.3	103667	156221	104411	77439	95675.1	79402.9	48239.4	169249	86148	109533	68131.3	145113	56875.7	57929.9
P01009	SERPINA1	Alpha-1-antitrypsin	_LGM[Oxidation (M)]FNIQHC[Carbamidomethyl (C)]K_	120389	103551	19170	18732	19441.2	146201	22616.1	24424.2	91525.5	106113	13136.1	178481	19983.2	136392	22796	40863.1	140627	27004.9	20750.6	135464	125811	119779	26822.5	88029.4	152960	17861.5	99835.5	12643.9	103737	66909.2	95426.4	77706.3	23445.6	21644.5	102576	105003	30281.8	110342	58654.6	27202.9	127291	93797.1	26307	34595.6	14483.3	13654.7
P01009	SERPINA1	Alpha-1-antitrypsin	_LSSWVLLM[Oxidation (M)]K_	288983	412635	57975.1	17486	20861.4	591400	24808.4	29766.2	295530	405753	14563.1	377804	59345.2	527645	49946	74065.5	404638	28804.8	90791.4	255009	331275	470856	45075.5	248928	253327	77799.8	424495	16359.7	230512	264486	287149	330722	26567.7	79543.7	477291	322110	73618.8	314968	200823	86019.5	161998	214623	51311.3	88990.4	27381.4	46487.4
P01009	SERPINA1	Alpha-1-antitrypsin	_LSITGTYDLK[Hex]SVLGQLGITK_	6813.09	3554.14												3855.46			4631.41			4800.76		3399.99		3537.46	1306.09						11288.8			13299.4	6210.87	5745.98		8307.78		8613.81
P01009	SERPINA1	Alpha-1-antitrypsin	_KLSSWVLLM[Oxidation (M)]K_	255569	324347	23051.2	5716.37	9564.18	294190	6766.79	9660.81	276908	302489	3451.69	520136	32555.8	310230	21898.5	54887	356836	65339.1	66827.8	162301	258153	264532	40618.2	187163	206882	38396.1	235284	4781.09	189209	214193	274462	271482	29950.3	58502.1	301778	258920	66710.4	263868	152753	74023	159089	157229	26552.8	69253.6	15649.7	18726.7
P01009	SERPINA1	Alpha-1-antitrypsin	_DTEEEDFHVDQVTTVK_	653610	1.04055e+06	364013				677469		603904	1146131	206388	1.15856e+06	897271	1.22786e+06	332682			907519	716754	393460	1.58103e+06			1.50683e+06	365992	404665	1.78281e+06	501169	525503	1.7329e+06		1.01968e+06	726024	687441	790438	960882	1.142e+06	1.9796e+06		1.87649e+06	501977		760056		170751	481966
P01009	SERPINA1	Alpha-1-antitrypsin	_FNKPFVFLM[Oxidation (M)]IEQNTK_	38207.4	670548	109294	57013	35807.1	39632.7	99551.1	43382.4	510780	523824	51537.7	582321	30130.7	539148	112366	67885.1	31059.8	15923.6	81774	38860.4	324432	551962	69224.5		358194	65504.3	166442	31268.7	288874	437959	458377	160279	61330.8	100205	421689	326030	27713.7	347784	279291	51725.7	232594	67357.5	56322.7	132896	69008.1	29953.8
P01009	SERPINA1	Alpha-1-antitrypsin	_ELDRDTVFALVNYIFFK_	59380.7	50719.1	5481.1	11142.2	2952.34	85358.9	7368.21	9531.95	41494.8	30223	6854.79	108656	19897	13026.8	14274.8	16215.3	147637	11734.9	30381.4	48751.8	243767	71742.9	17321.6	84063	27681.1	14577	154465	10439.4	25781.8	202976	280906	48566.2	23145.6	40326.4	67051.2	38534.8	25563.8	49021.2	58711.4	47972.2	29979.2	35237.7	17363.4	35941.4	8394.19	13580.2
P01009	SERPINA1	Alpha-1-antitrypsin	_RLGM[Oxidation (M)]FNIQHC[Carbamidomethyl (C)]K_	127421	155211	66277.3	110055	50094.9	173980	77945.8	91123.3	187995	199455	33502.4	253001	37605.7	215207	93889.4	40035.5	132055	61337.5	41461.9	245656	60354.3	169289	44909.1	153709	123324	39315.7	55376.9	36629.8	114599	80291.5	90646.8	112397	52831	71889.8	135409	138678	94274.7	87138.7	56816.9	33083.7	157289	61071	74982.4	53117.2	37270.7	27370.5
P01009	SERPINA1	Alpha-1-antitrypsin	_LSITGTYDLKSVLGQLGITK_	3101.48	20857.1	210624	96398	133846	20990.6	299295	345139	19693	17134.6	131181	2952.61	61331.8	7654.76	446446	50378.7	7682.43	37896.3	50852.3	60992.6		20236.5	80164.1	7932.57	4691.21	72275	511.79	141956	12007.3		3723.95	2242.42	112694	10889.4	3196.36	887.591	24034.7	577.41	637.935	6061.4	16319.4	2017.26	74692.5	27679.1	139672	58426.8
P01009	SERPINA1	Alpha-1-antitrypsin	_LSITGT[Hex]Y[Hex]DLK_			17483.1	43443.1	5815.78		27871.5	5736.06		3741.67			13854.3	8874.87	13238.7	17682.4		14475.5	14401.4		5158.65		14250.1	37484.7	16033.2	25867.1		51455.9	7541.83				29830.3	4394.87		38067.4	18908.2			13992.9			24304.2	14982.3	31873.8	4081.69
P01009	SERPINA1	Alpha-1-antitrypsin	_VFSNGADLSGVTEEAPLKLSK_	13382.5	7644.19	213243	139153	248321	29050.9	301866	182141	20430.9	8245.64	79904.6	19662.4	42219.4	29167.6	385509	50361	21559.8	45954.6	20967.4	18577.3	16938.6	26269.5	175609	13897.6	15349.9	214107	16200.3	215497	12500	4582.36	9690.96	15578.1	156026	5826.39	19781.4	15046.5	19431.1	11214.6	6209.93	3639.47	10863.3	12927.7	57171.1	35932.8	148666	151025
P01009	SERPINA1	Alpha-1-antitrypsin	_WERPFEVKDTEEEDFHVDQVTTVK_	10703.2	26680.8	33628.3				32415.6		25764.1	26374.9	6359.43	46169.4	28579.8	38814.8	15714			27327.5	34993.7	30239.6	22947.8			28529.6	29381	30883.4	25358.2	20481.7	27767.4	22270		37992.9	27398.4	41836.2	34572.3	19220.5	71789.4	28500.3		60225.8	18026.1		37809.6		9521.03	32294.6
P01009	SERPINA1	Alpha-1-antitrypsin	_ELDRDTVFALVNYIFFKGK_	3634	978.387		1274.64		5800.84		1078.27	1448.98	1752.65	1278.01	4918.7	590.667	3426.11		832.889	11375.8	502.59	2087.84	5437.21	4351.89	3033.83	1203.77	1598.89	2665.31	435.267	2978.19	1151.96	2564	3148.43	15807.8	2362.9	1911.61	747.745	2575.37	1554.9	703.046	4320.8	2660.78	1918.97	1863.62	3505.27		1542.93	804.125	620.947
P01009	SERPINA1	Alpha-1-antitrypsin	_QINDYVEKGTQGK_	636.116	7037.47	45454.4	35224.6	54249.6	3765.57	53414.6	29974.2	10923	6770.73	37282.2		11954.5	1252.69	35201.7	23256.6		32330	4859.66	9052.6		3894.73	26405.9	1239.44	2044.2	23544.8		42613.8	2718.62				47872.8	3473.74			11153			1640.73	3488.42		27376.1	1807.14	64064.4	14275.8
P01009	SERPINA1	Alpha-1-antitrypsin	_RLGMFNIQHC[Carbamidomethyl (C)]KK_	3088.58	21492.4	168237	228453	116586	21474.8	218251	147363	10253.1	13084.6	140492		27523.8		126944	73418.9		36633	28260.9	18834.6		9194.43	39587.4		8334.94	43370		148989	2602.76				116262				24391.1						78986.1	25600	134209	61508.9
P01009	SERPINA1	Alpha-1-antitrypsin	_LVDK[Hex]FLEDVKK_	3986.46	1514.92				1911.82			6047.66	1924.94		645.01		4838.19		638.042	3580.72	12894.9		7708.32	417.253	3315.21	732.995		3672.15		1105.98		10257.5		2273.88	3044.22			3895.24	1261.91	1004.15	2115.61	1198.32	3509.93		1625.41	1031.1		2446.04
P01009	SERPINA1	Alpha-1-antitrypsin	_FNKPFVFLMIEQNTKSPLFM[Oxidation (M)]GK_	909.758	2292.34	56920	31552.2	13877.9	7222.11	54060.9	61232.3	10027	5118.21	57384.5	3242.59			53413.7	10717.7	2183.53	1	1023.02	27896.4		3661.21	17290			29734.7					16949.6				1443.77								8314.15		39738.6	3327.49
P01009	SERPINA1	Alpha-1-antitrypsin	_SVLGQLGITKVFSNGADLSGVTEEAPLK_			22572.4	21705.6	23646	10667.9	40393.7	24576.7			13935.4			25674.4	19360.1	4980.3	4347.04	3360.18	5811.72	4477.45		6721.73		3141.36		10573.6		22514.7				6289.23	12589.1		5661.65			4027.22	4721.25		3185.92			17841.9	12148.2	7496.95
P01009	SERPINA1	Alpha-1-antitrypsin	_TLNQPDSQLQLTTGNGLFLSEGLKLVDKFLEDVK_			3748.12	4961.2	6594.94	4115.18	11832.9	6890.69	5304.48	1957.13	4384.17		4651.89		5407.53	7277.29		5319.5		13336.8		1631.55	6844.57	1070.99	1129.23	9705.85		8412.96	954.79				4936.03	2093.71			3833.95						3206.14	1946.26	7672.2	5770.75
P01009	SERPINA1	Alpha-1-antitrypsin	_LSITGTYDLKSVLGQLGITKVFSNGADLSGVTEEAPLK_	5747.07	20419.9	533919	139994	373060	34582.9	606258	457707	15780.8	16011.1	91906.8		67017.4	13710.9	418838	123525	3389.88	67582.1	86042.6	135889		17691.1	190534	8944.96	5487.7	221076	2019.68	59285	7148.36			3405.77	320839	12519.9			19982.2				20771.1		154670	25448.8	175288	179204
P01009	SERPINA1	Alpha-1-antitrypsin	_SASLHLPKLSITGTYDLKSVLGQLGITK_	353.693	12465	171970	151972	104819	23025.5	95431	329268	10502.7	7763.69	109264		46392.2	11540.8	228908	77954		50449.9	35561.8	62764.1		12353.4	58073.1	1550.97	1843.58	82884.9		105018	10368.6				110915	4721.4			15051.2				3247.41		81923.7	11944.6	100162	58372.6
P01009	SERPINA1	Alpha-1-antitrypsin	_FNKPFVFLMIEQNTKSPLFMGK_			295899	381477	193156		580663	403551	6218.04		391371		22099.5		172187	55711.1	708.262	5762	13937.1	4572.22			60576.9		1440.88	111611		148110	3577.25		5058.52		68895.6	5555.46			6309.41	132.344		2632.16	1320.66		48025.9	14831	275932	32138.7
P01009	SERPINA1	Alpha-1-antitrypsin	_TDTSHHDQDHPTFNKITPNLAEFAFSLYR_		4209.57	31624.6	29441.2	29229.6		38282.8	26045.5	5057.83	2668.49	28902.8		5412.48		23034.1	11500.7		12086.3	1775.82				10696.8			10347.2		27123.8					19007.4				5339.29		562.57		3028.25		10514.4		49448.2	10359.2
P01009	SERPINA1	Alpha-1-antitrypsin	_ADTHDEILEGLNFNLTEIPEAQIHEGFQELLR_	1728.2	1895.45				101929			3932.2	5387.75		24744.7				3174	433150			4749.71	1594.19	4978.95	2759.22	14391.9	3047.63					9445.17	5507.06				11801.3			9942.09				2313.76		3093.77
P01009	SERPINA1	Alpha-1-antitrypsin	_AVLTIDEKGTEAAGAMFLEAIPMSIPPEVK_			1.366e+06	1.51977e+06	1.54125e+06		1970251	989924			990639		79092.4		1.18149e+06	194202		135901	103980				186027		15334.4	291586		1.30057e+06	6625.97			3868.97	638395	82033.7			96721.6	7860.68		153987			265011	150252	960784	319072
P01009	SERPINA1	Alpha-1-antitrypsin	_LGM[Oxidation (M)]FNIQHC[Carbamidomethyl (C)]KK_			53691.7	66346.3	80094.9		73375.7	61706.5			48634.6		4222.47		32337.1	20657.5		16251	4747.38				12175.2			16864.5		48729.9					41594.8				7259.07						23687.4	6384.65	56047.3	17366.2
P01009	SERPINA1	Alpha-1-antitrypsin	_PFEVKDTEEEDFHVDQVTTVK_	10276.8	9678.06	8478.82				4391.51		8301.8	12322.7		12034.1	13364.8	11650.4				12026.4	14233.3	8267.7	9908.42	909.085		8297.28	20332.4	7559.14	14002.5		10639.9	12340.6		12884.2	19463.2	17936.6	14790.3	11956.1	22516.4	11532.5		17768.4	8840.9		10357.1			9884.87
P01009	SERPINA1	Alpha-1-antitrypsin	_AVLTIDEKGTEAAGAM[Oxidation (M)]FLEAIPMSIPPEVK_				374268	268869		557213	447225							653440	31062	24295.1	68521.2			12939.8		89707.3			125968							63862.2
P01009	SERPINA1	Alpha-1-antitrypsin	_FNKPFVFLM[Oxidation (M)]IEQNTKSPLFMGK_	650.87		33803.3	29067.2	26555.7		42500.3	31159.5	7632.53		16505				33114.6	5750.47				9788.19			9483.47			17002.9		9408.08			8834.66		7655.05								1139.39		5060.54		18762.1	1591.09
P01009	SERPINA1	Alpha-1-antitrypsin	_DTVFALVNYIFFK_	358.263	302.911				835.86			45.3095	198.768		1628.6					1497.86			108.279	3685.07	189.76		181.239			2993.94		57.2211	2864.4	2985.09	286.572			548.634	224.774		483.201	488.581
P01009	SERPINA1	Alpha-1-antitrypsin	_VFSNGADLS[Hex]GVTEEAPLK_		6570.58							4401.61	8272.26						4032.55				6805.61	4810.99	8584.46	9303.84	4696.29	11381.7				8007.68	2493.87		4531.95			6028.8			2895.7	3309.05		6862.94
P01009	SERPINA1	Alpha-1-antitrypsin	_AVLTIDEKGTEAAGAMFLEAIPM[Oxidation (M)]SIPPEVK_				423572	252450		547494	378548			206963																	291348
P01009	SERPINA1	Alpha-1-antitrypsin	_K[Hex]LSSWVLLMK_										814.503						3244.11																		8942.54
P01009	SERPINA1	Alpha-1-antitrypsin	_LGMFNIQHC[Carbamidomethyl (C)]KK_			30361.6	66382.4	44197.4		37806.7	32291.9			28168.4		4761.05		33804.9	11357.9		10452	5526.89				12327.9			9053.59		25750.9	616.835				22897.5				7751.54			2511.68			12829.2	6911.84	31112.3	17656
P01009	SERPINA1	Alpha-1-antitrypsin	_AVLTIDEKGTEAAGAM[Oxidation (M)]FLEAIPM[Oxidation (M)]SIPPEVK_									8909.79		85997.4			5299.97		28460.3		19666.4	35935.6	13037			1234.18		43820.7				32871.9		7486.01		9620.9				20326.4				22602.6				21721.9	3151.59
P01009	SERPINA1	Alpha-1-antitrypsin	_FNKPFVFLM[Oxidation (M)]IEQNTKSPLFM[Oxidation (M)]GK_	4872.99	13470.9				16285			8868.11	7493.26		5616.16								22828.8		8109.09								872.861	9621.51										1361.97
P01009	SERPINA1	Alpha-1-antitrypsin	_DTEEEDFHVDQVTTVKVPMMK_			29925.3				109599				31156.1				16432.6													49988.9					34842.1												28754.7	7011.3
P01009	SERPINA1	Alpha-1-antitrypsin	_SPLFMGKVVNPTQK_				651.881					412.878		8363.1													203.063
P01011	SERPINA3	Alpha-1-antichymotrypsin	_ADLSGITGAR_	1.95087e+06	3.16277e+06	2.49785e+06	2595252	3.9241e+06	2.63383e+06	2676466	1.54655e+06	1.71196e+06	2.00813e+06	1328160	1378912	1.34248e+06	2.67521e+06	1.84418e+06	1.76763e+06	2.31353e+06	1.37238e+06	1.05513e+06	2.48993e+06	1.39867e+06	2.47925e+06	2.07441e+06	1547312	1.9964e+06	1.48208e+06	1330648	2.16504e+06	1.34951e+06	2.05907e+06	1.31809e+06	1.84743e+06	1.21563e+06	1246832	1.63174e+06	1.73013e+06	1.72544e+06	1.67737e+06	2.13248e+06	1.19138e+06	1.43962e+06	1788219	1.299e+06	982297	1.64878e+06	1.1984e+06
P01011	SERPINA3	Alpha-1-antichymotrypsin	_AVLDVFEEGTEASAATAVK_	1.64027e+06	3.09497e+06	1.50685e+06	1.43232e+06	880811	2.35997e+06	1401446	1291017	1.03333e+06	1.88379e+06	1.30034e+06	1268055	1.22771e+06	2.00679e+06	1.47356e+06	2239801	2.23074e+06	1420212	1.05405e+06	1.73898e+06	1.13947e+06	1.95792e+06	1.99664e+06	1322102	1.14207e+06	1.45972e+06	1.2534e+06	930995	1.17518e+06	1.70996e+06	1.26871e+06	1.67663e+06	1.20652e+06	1483182	1.43626e+06	1.41194e+06	2.20757e+06	1.46694e+06	1.68265e+06	1389190	904666	1.48073e+06	1.24131e+06	928025	1.03916e+06	952740
P01011	SERPINA3	Alpha-1-antichymotrypsin	_EIGELYLPK_	907741	1610625	1.18957e+06	978556	1.01914e+06	1.21162e+06	946850	842447	776671	983059	699410	647326	941927	976300	1.05951e+06	1.39301e+06	1.16618e+06	957942	764074	1.06259e+06	632101	1.06911e+06	1.91229e+06	702172	955476	1.4941e+06	672129	849442	710058	903438	653978	819849	829687	1.11469e+06	754651	792278	1.4465e+06	844793	1004695	979971	690518	796244	891890	1.12946e+06	845383	1.30933e+06
P01011	SERPINA3	Alpha-1-antichymotrypsin	_WRDSLEFR_	139199	383169	602418	466213	728318	223308	511982	499083	221054	251539	364356	80563.3	405038	181893	545483	658013	121703	744109	299135	302412	61348.4	202325	620235	151741	184083	704171	35543.3	416885	166680	25627.7	66279.2	118418	484423	278617	93109.9	86369.6	486282	79318.3	95306.8	241030	154740	107304	406009	250089	781899	386970
P01011	SERPINA3	Alpha-1-antichymotrypsin	_LINDYVK_	140484	292458	97871.1	94150.8	140563	247092	92913	104199	151967	209786	84584	160517	278917	248712	136930	213304	210651	335781	187258	205698	178890	234079	264023	150391	184424	165423	103725	90367.7	188770	169449	127678	168820	168089	227531	116277	187631	301377	113272	187192	243862	158783	164305	134523	212654	173973	130592
P01011	SERPINA3	Alpha-1-antichymotrypsin	_WEMPFDPQDTHQSR_	144577	267018	87207.1	94978.3	65676.4	209045	66693.6	68376.8	101481	158165	65321.4	139791	150687	130931	169983	228132	250223	130184	158933	124768	140449	204313	248166	134817	161580	114105	167721	58087.1	151834	276844	139673	183954	71699.5	214743	170234	190851	251899	163192	250857	226432	87636.2	191369	99838.6	112585	49524.4	65111.5
P01011	SERPINA3	Alpha-1-antichymotrypsin	_NLAVSQVVHK_	420395	532617	1.13645e+06	1.2776e+06	1.22696e+06	504729	1.01589e+06	898047	435634	410991	1.03358e+06	266502	912432	1274437	1.39445e+06	684270	885222	1.4792e+06	853971	973889	327981	482567	1.04145e+06	343883	505473	802738	213995	753056	525063	330259	437484	320341	691948	871350	327589	298118	1.18778e+06	419595	372980	754441	396254	388369	828033	503163	838261	558539
P01011	SERPINA3	Alpha-1-antichymotrypsin	_LYGSEAFATDFQDSAAAK_	604557	1.24904e+06	402209	325061	243083	929491	542963	238527	283974	767290	190290	589584	400250	944792	505320	725383	840747	497263	396932	624716	586207	821236	618218	531681	404482	465428	494377	215267	348430	875689	442855	792639	292007	613850	641792	696020	908020	617526	856581	537725	310876	676814	356914	382264	175136	259278
P01011	SERPINA3	Alpha-1-antichymotrypsin	_FNRPFLM[Oxidation (M)]IIVPTDTQNIFFMSK_	31388.7	31104	19982.3	11675.5		19805	10498.8	13772.6	41720.5	13568.7	6835.33	33990.1	24292.2	15196.7	20866.1	46637.7	60119.6	35861.4	25547.4	38088	7481.23	17886.7	39603.7	19964.2	32432.7	23685.8	10733.8	6442.25	23812.6	19820.7	55964.8	13094.8	15242.7	22701.5	11231.6	9275.22	60303.7	27466.2	14717	15637.8	23949.7	15682.4	31113.1	22535.1	6239.03	13796.5
P01011	SERPINA3	Alpha-1-antichymotrypsin	_EQLSLLDR_	1.64197e+06	2.39829e+06	351361	641454	254056	2.09199e+06	249130	303530	921903	1.43871e+06	253608	1.22649e+06	1.43236e+06	1.49542e+06	856813	1666820	1912458	1.49503e+06	1.07302e+06	1.33732e+06	992004	1.64251e+06	1.38177e+06	1120281	1.3063e+06	730521	1.10773e+06	305765	898079	1.40358e+06	999877	1.47242e+06	681843	1548919	1.25621e+06	1.36539e+06	1.78836e+06	1.08458e+06	1.72808e+06	1.59487e+06	1.05128e+06	1.36773e+06	626620	1.2295e+06	379779	617428
P01011	SERPINA3	Alpha-1-antichymotrypsin	_RLYGSEAFATDFQDSAAAK_	78278.2	227828	132759	100420	69245.5	115881	107471	79420.3	95786.9	111866	80089	179898	129007	116405	257981	166455	85502.3	120427	103105	124413	25198.6	109910	194897	86769.4	70496.5	124743	46488	94534.8	59947.1	68398.7	57572.7	75410.5	97783.6	157969	63511.1	59104.4	200398	57380.8	71893.3	124478	69225.2	62843.6	119512	99889.3	95775.6	83324.1
P01011	SERPINA3	Alpha-1-antichymotrypsin	_AKWEMPFDPQDTHQSR_	80666.9	169267	99174.3	94554.4	80478.2	89820.2	76896.7	128202	79224.7	99382.5	90521.8	96434.3	168463	81403.9	136518	225117	72959.8	202623	127077	68101.6	45935.7	97440.4	214358	71961.2	75786.3	128907	46262.5	66608.2	68788.2	58757.8	54097.1	83075.5	103968	179723	65331.6	58683.8	225276	60004.3	81107.4	197191	66329.5	79886.3	109906	118332	83354	96702.1
P01011	SERPINA3	Alpha-1-antichymotrypsin	_WVMVPM[Oxidation (M)]MSLHHLTIPYFR_		8182.02														10939.3															16020.5		4987.22	16747		6126.7
P01011	SERPINA3	Alpha-1-antichymotrypsin	_WVM[Oxidation (M)]VPMMSLHHLTIPYFR_	6872.08	5338.39							9867.59	2696.82			9576.97			13198.9	22869.3	9708.64	11034.8	10212.8			13183		11454.8	6019.02	4150.98		16439.9	5606.99	17529	5284.42	5091.23	17913.5		3660.86	15224.3		8356.66	13232	10980	15880.5	4487.41		3484.54
P01011	SERPINA3	Alpha-1-antichymotrypsin	_LYGSEAFATDFQDSAAAKK_	10148.1	38909.1	101267	89254.4	118843	22378.9	101363	92866.8	20686.6	23299.6	89515.6	8324.97	45358.3	14578.4	108288	82840.3	6526.86	63969.5	28415.6	34928.8	4139.67	18017.7	92618.4	13373.4	25132.5	90174.9	2592.75	77147	12923	1302.73	5408.34	7840.21	80094.4	56389.2	4747.53	5430.15	57049.6	6498.62	4057.15	25522	18445	11640.1	69212.8	33585.3	110312	78647.2
P01011	SERPINA3	Alpha-1-antichymotrypsin	_RLYGSEAFATDFQDSAAAKK_	5006.84	21387.5	52829.6	55830.5	81104.7	9540.05	53327.3	56217.9	13043.3	12250.3	53572	2624.41	26528.2	6396.02	59131.4	40553	3250.02	62581.6	15606.6	22607.4	1537.3	7790.09	43682.4	5238.78	7488.57	35399.3		44788	7319.64		1771.78	3231.45	40994.7	14680.2	3284.69	1545.24	33583.1	2211.45	2211.17	11807.4	5819.44	2769.13	32182.7	15597.1	75300.5	41530.9
P01011	SERPINA3	Alpha-1-antichymotrypsin	_MEEVEAMLLPETLK_	14439.7	11430		13464.8	3936.75	11463.2	9180.83		15320.7	8981.73	14074.2	27855.6	43497	5778.96	10060.5	37066.2	44056.8	29499.9	40420.8	14727	9473.42	14680.3	45692	6851.88	23872.9	11350	25244.5	8827.95	24844.9	43198.2	42703.4	20213.9	12624.8	77298	18734.7	18002	53621.9	38921.3	49340.2	82654	27526.2	43813.9	8539.45	32304	8189.12	10360
P01011	SERPINA3	Alpha-1-antichymotrypsin	_MEEVEAM[Oxidation (M)]LLPETLKR_	67921.8	195431				128417		2897.07	40506.7	132101		38723.7	4829.55	61172.1	5169.84		111863	10277.5	7307.42	131946	44521.8	82355.3	29548.5	47295.3	116185	5745.21	75664.7		89119.3	58336.5	56085.2	66692.5	3571.87	7524.16	54887.2	73928.2	11437.5	48021.9	71221	10462.7	36124.9	59957.9	2297.11	5867.27		3979.29
P01011	SERPINA3	Alpha-1-antichymotrypsin	_EQLSLLDRFTEDAKR_	4643.66	33469.4	163598	106894	216945	13575.2	134688	158971	27874	18470.1	107990	3123.23	73735.5	10044.1	131187	119138	2063.74	102652	30023.4	41298.3		10031.9	157411	5757.76	6908.61	199240		101022	9372.96			2705.72	133888	24677.3	1116.81	1377.83	92353	679.982	316.869	13210.6	8876.7	1640.08	119160	28815.6	180014	250914
P01011	SERPINA3	Alpha-1-antichymotrypsin	_KLINDYVK_	29808.8	66098.6	40762.5	39572.2	43666.2	44916.8	38406.8	28983.3	56163.6	51592.1	29014.5	54927.1	48561.3	74566.6	42468.3	64250.8	48748.8	87161.5	47186.2	99411.9	34744.1	42261.6	51955.4	35729.6	33694.7	56945.8	19678.4	36392	43609.7	35222.1	22549.1	39020.2	27616.3	77285.4	28581.8	42350.2	95746.4	38545.6	28177.2	66360.4	28968.3	38317.9	70332.2	84894.7	25614.9	41777.9
P01011	SERPINA3	Alpha-1-antichymotrypsin	_M[Oxidation (M)]EEVEAMLLPETLKR_	74598	126788				72737.8			53977.1	87380.2		59142.7	11433.4	66514		17193.2	98232.1	13753.8	16254.3	79675.7	56997.6	101818	40014.9	64969.4	69110.1	13366	71252.5		48996.8	75866.9	63903	84393.4	4717.66	15349.5	68616.7	76779	20906.1	64659.8	113079	19498	47935.7	84371	5327.74	11160.7		10502.9
P01011	SERPINA3	Alpha-1-antichymotrypsin	_DYNLNDILLQLGIEEAFTSK_	8957.86	13713.4	150385	140597	91310.5	7437.43	191669	104167	10005.1	162914	145355	3349.68	184633		157856	250004	8432.74	170632	153036	2747.9	1757.66	5080.84	262672	5301.13	145015	192228	4734.13	135183	21769	1345.78	15958.8	5072.52	154122	108307	3719.59	4456.5	247128	9903.34	6816.51	135084	101581	2452.87	163265	97761.4	133032	155123
P01011	SERPINA3	Alpha-1-antichymotrypsin	_MEEVEAMLLPETLKR_	27379.4	25973.2	45426	104724	87181.1	19131.7	70899.8	75716.1	44854.1	19817.6	73532.4	34592.4	113190	12027.5	154902	156184	69124.4	108038	100421	24820.8	17634.8	25504.6	209699	14358.9	55264	69151.7	31958.5	62167.6	69167.5	28932.1	51575.2	19189.3	71578.2	145405	28623.9	33162.3	146777	44200.9	35104.4	157986	50070.2	30186.1	50432.9	75825.9	56179.7	76985
P01011	SERPINA3	Alpha-1-antichymotrypsin	_ITLLSALVETR_	1.67425e+06	2.42977e+06	4.79922e+06	2.12626e+06	1.47544e+06	2.25419e+06	2441359	2.59798e+06	1.1958e+06	2.52729e+06	2712465	1.47435e+06	2.28277e+06	4411871	1.7776e+06	3.53019e+06	3.53057e+06	4582436	1.68929e+06	2.21907e+06	1.48548e+06	2.2953e+06	1.86367e+06	3146673	1.50334e+06	2.26102e+06	1.22297e+06	1.13679e+06	2.20253e+06	2.31205e+06	2.21512e+06	1.55296e+06	1.94824e+06	4559538	1.39072e+06	1.88573e+06	3.10694e+06	1.38603e+06	2.79796e+06	2.06117e+06	1.63699e+06	1.20151e+06	2474308	1539484	1.88516e+06	1.90097e+06
P01011	SERPINA3	Alpha-1-antichymotrypsin	_FNRPFLMIIVPTDTQNIFFMSK_	10132.9	16351.6	171724	127965	97092.6	7867.78	215335	112809	54669.5	7524.65	99808	24062.3	177331		283545	373945	52932.9	156296	137486	33938	1594.24	12180.6	120977	11133.7	27843.9	93856	7331.02	88944	23078.5	13970	71466.9	7751.69	109777	119205	7436.62	6741.44	280222	24198.8	11954.7	122037	37812.7	22509.2	179438	116845	59781.4	106933
P01011	SERPINA3	Alpha-1-antichymotrypsin	_WEM[Oxidation (M)]PFDPQDTHQSR_	105240	146327		1463.5		146544		3014.47	39806.8	80137.8		82739.3	6479.81	199946		10977.1	147625	5694.48	7894.84	77805.4	131842	100922	11964.6	89639.6	75850.3	5886.36	97792.7		51964.9	153517	58449.7	92918.9	4210.91	11841.1	92039.5	113815	16118.4	85853.3	93238.4	10933	65995.4	63609.1	4330.81	8695.07		1829.77
P01011	SERPINA3	Alpha-1-antichymotrypsin	_WVM[Oxidation (M)]VPMM[Oxidation (M)]SLHHLTIPYFR_																															22820.6					20925.7			23240.4
P01011	SERPINA3	Alpha-1-antichymotrypsin	_WVMVPM[Oxidation (M)]M[Oxidation (M)]SLHHLTIPYFR_	25338.3	30469.3				18675.8			13875.9	20554.8		10106.4		17792.8			33330.5	928.216		22230	17207.7	23328.9		14306.9	19682.8		21458.8		20077.4	26253.5	16708.5	22036.6			19033.7	21465.1		23336	31094.3	1797.35	18689.1	18974.7
P01011	SERPINA3	Alpha-1-antichymotrypsin	_ITDLIKDLDSQTM[Oxidation (M)]MVLVNYIFFK_																															5436.41
P01011	SERPINA3	Alpha-1-antichymotrypsin	_WVMVPMMSLHHLTIPYFR_	1350.13	1343.54	28147.2	29938.4	23402.1		21460.7	21174.6	5224.25	1227.22	26416.5		35836.7		27063.4	45198.6	5627.09	29186.9	25900	3931.37		2333.66	37406.6		5773.93	19220.5	1658.11	33104.4	7131.57	1705.4	6468.85	2538.47	22307.4	47765.8	1315.02	937.099	42026.9	5914.53	4328.54	41928.4	7352.39	10694.6	15618.6	21593.3	20802.4	16278.3
P01011	SERPINA3	Alpha-1-antichymotrypsin	_WVM[Oxidation (M)]VPM[Oxidation (M)]MSLHHLTIPYFR_														211097																						68286.1
P01011	SERPINA3	Alpha-1-antichymotrypsin	_M[Oxidation (M)]EEVEAMLLPETLK_	36399.7	41712.1				29053.8			15984.7	29679.1		30304.1		27662.1			67835.4	3581.43		21706.4	45115.1	37621.7	8521.98	27250.4	29662.7		76151.9		23532	113468	47645.1	47021.5		11779.8	45664.5	48552.5		49634.1	104538	6897.1	21875.6	46754.6
P01011	SERPINA3	Alpha-1-antichymotrypsin	_WVM[Oxidation (M)]VPM[Oxidation (M)]M[Oxidation (M)]SLHHLTIPYFR_	103497	178643				191836			33119.4	96958.5		69374.5	21003.5	157189		18915.5	96191.8			64509	151434	108582		93964.1	42890.7		92075.6		34705.6	135367	41721.3	79642.8		13696.6	89315.1	112833	15059.8	47629.1	86900.1		35882.6	37400.8	7290.51
P01011	SERPINA3	Alpha-1-antichymotrypsin	_MEEVEAM[Oxidation (M)]LLPETLK_	62616.3	57592				44891.4			25571.9	40357.8		43210.6	4471	66175.8		3402.24	225011	5430.23	11190.5	37416	60054.2	52088.3	15435.3	33909.5	46264.4		87577.5		35225.2	133409	72106.4	57330.3		17421	60209.1	66345.3	14923.9	75472	96790.3	15161.1	33859.9	59108.5
P01011	SERPINA3	Alpha-1-antichymotrypsin	_DEELSC[Carbamidomethyl (C)]TVVELK_	136766	198145	77018.5	228948	95779.2	327128	110214	91670.1	99869.9	166629	121012	283781	154282	343544	160800	384117	231477	180744	184638	310269	141506	251856	188701	125604	100857	183434	157109	127481	130977	256231	99378.8	371605	147165	314713	365287	163900	454862	264943	189324	240984	89603.3	166670	110795	354577	111603	102570
P01011	SERPINA3	Alpha-1-antichymotrypsin	_GTHVDLGLASANVDFAFSLYK_	129798	149134	79373.8	35120.6	30047.9	76780.1	51910.8	53222.4	87885.6	96543	25527.6	126080	99493.7	98834	62830.8	151369	172281	91599.1	101127	65093.8	111205	121011	63931.5	75062.5	84169.6	81119.8	98903.1	30470.8	120008	164923	79126.1	52950.4	53011.7	137668	92129.5	89797.7	183955	98018.8	78361.2	155275	44510.9	78774.1	86262.7	105445	41963.7	50080.4
P01011	SERPINA3	Alpha-1-antichymotrypsin	_TIVRFNRPFLMIIVPTDTQNIFFM[Oxidation (M)]SK_	1007	2329.62	11796.8	3255.52		330.046	6238.46	11078.9	3737.48		8082.24				7033.2	5884.51		3703.96		6208.31			9325.7	1090.91		7217.23			1394.54		3608.88		5756.9				2609.61				1184.18		7731.62
P01011	SERPINA3	Alpha-1-antichymotrypsin	_AKWEM[Oxidation (M)]PFDPQDTHQSR_	26052.9	54115.6	1195.44		877.847	37424.4			23243.3	42076.6		27095.9	3190.76	87159.9		6625.66	30830.3	4942.92	5898.12	37221.6	23212.1	28936.9	6057.96	33747.7	24762.6	2880.65	18675.6		25815.5	22910.2	16962.6	26072.3	1991.39	5604.77	22042.6	30156.8	6691.45	24609.2	16850.2		28585.5	15116.6		4724.22	2181.16	1373.59
P01011	SERPINA3	Alpha-1-antichymotrypsin	_TIVRFNRPFLMIIVPTDTQNIFFMSK_			131097	163606	101331		149884	117936			74856.3		32690.4		110121	59472		33116.6	11254.2				60192.2			44065.5		81370.5					40633.3	3961.44			21237.8			12147.3	1887.78		50624.6	11690	49187.8	61978.8
P01011	SERPINA3	Alpha-1-antichymotrypsin	_WVMVPMMSLHHLTIPYFRDEELSC[Carbamidomethyl (C)]TVVELK_			30571.5	17847.3	11899.9		19290.6	14361.7			13440.2		11375.7		5965.23	37408.7		8262.3	5938.77				12236.9			17274.5		10669.1	380.239				12329.8	7516.75			35234			5008.53			29714.7	20620.2	14220.9	8836.38
P01011	SERPINA3	Alpha-1-antichymotrypsin	_M[Oxidation (M)]EEVEAM[Oxidation (M)]LLPETLK_	94031.4	110587				157231			17061.4	71968.7		62809.6		6782.32			118273			37019.1	183400	89981.8		57019.1	30691.8		146375		19316	237790	54120.8	77248.2			94676.2	127103		56331	105435			46226.5
P01011	SERPINA3	Alpha-1-antichymotrypsin	_M[Oxidation (M)]EEVEAM[Oxidation (M)]LLPETLKR_	92838.9	145042				230978			34805.3	100504		101165		208754			85917.5			73641.6	117414	122319		69227.5	46608		76471.3		31587.2	76499.3	32214.6	80786.9			76926.2	97889.7		39754.1	65393.4		56315.8	38541.8
P01011	SERPINA3	Alpha-1-antichymotrypsin	_FNRPFLMIIVPTDTQNIFFM[Oxidation (M)]SK_	44506.9	81363.6	48339.8	17926.7	9747.34	54107.8	14884.3	22474.3	47061.8	60894.3	11657.7	69792.5	47734.5		58614.9	76248.1	131843	56264.3	61888.4	35203.3	39531.1	77800.8	48718.6	50372.8	47719	41897.8	53560.3	10437.5	60446	107991	75214.9	58341.6	28640.5	43646.5	36952.2	47808.7	60764.6	83479.2	31260.9	33935.7	34695.6	66298	72907.5	44167.8	12172.7	27797.3
P01011	SERPINA3	Alpha-1-antichymotrypsin	_EQLSLLDRFTEDAK_			34999.6	29853.8	29969.2		36304.1	19177.7	9534.13	1666.16	22590.9		20142	5285.73	33748.4	43342.2		20340.6	16038.3	13771.5			21261.1		3145.02	21245.5		31651	2418.12				16758.2	14723.8			20230.6			4309.92	4508.23		29925.9	9151.63	18304.5	31620.1
P01011	SERPINA3	Alpha-1-antichymotrypsin	_KKWVMVPMMSLHHLTIPYFR_	234.022	591.332	12952.5	29933.4	32293.9		12881.3	12387.9		287.993	14246.1		15262.3		7792.81	15219.3	669.76	10669.3	14646.8	197.201			36990.5	277.307		15085.5		19279.1	928.3		1125.1	597.417	9428.31	22616.1			20900.5		734.655	19365.5			9209.36	8161.23	12249.3	16009.4
P01011	SERPINA3	Alpha-1-antichymotrypsin	_ITDLIKDLDSQTM[Oxidation (M)]M[Oxidation (M)]VLVNYIFFK_	6368.4	6384.84	3527.96			9151.81			5036.72			9205.62	1411.5	10180.2		3928.67	10988.6	1079.13	5386.9	7018.47	6281.17	4024.55	1555.69	7105.73	5950.65		4761.92			7127.97	9494.37	5173.83	1451.77		4298.03	4082.82	563.346	5985.64	7688.89		2179.04		4488.62			1044.27
P01011	SERPINA3	Alpha-1-antichymotrypsin	_FNRPFLM[Oxidation (M)]IIVPTDTQNIFFM[Oxidation (M)]SK_	113948	165479				183309			157010	84622.3		253903		162537		5179.73	173643	4679.47	5092.69	110550	71095.7	94393.2	3476.86	81925.6	102846	1846.21	57270		77895.5	118147	106514	111440			110246	64833.3		94790.2	48472.1		45026	49760.3	3788.44
P01011	SERPINA3	Alpha-1-antichymotrypsin	_GKITDLIKDLDSQTM[Oxidation (M)]M[Oxidation (M)]VLVNYIFFK_	17263	15668.5				15132.6			6571.18	1658.69		41724.6		1803.36			23764.2		5187.58	5150.24	10996.9	6922.6		9241.48	1016		4982.21		1340.03	18922.2	20271.3	4064.36			2628.1	4066.36		1159.22	7790.69		369.312	796.983
P01011	SERPINA3	Alpha-1-antichymotrypsin	_ITDLIKDLDSQTMMVLVNYIFFK_			3363.33					2806.8			4766.29		5883.8			6579.31		2463.47	4082.59	2657.73			2924.46			4816.45							2736.65	1580.19			4650.64			3090.01			4229.55	2373.71	2951.76	3468.58
P01011	SERPINA3	Alpha-1-antichymotrypsin	_DLDSQTM[Oxidation (M)]M[Oxidation (M)]VLVNYIFFK_	1537.73	1460.36		2520.61		2302.45			334.907	581.426		1308.59					2080.95			608.155	4741.11	309.695		321.558			1554.38			5775.04	5241.91	564.889				343.696		340.513	2322.62
P01011	SERPINA3	Alpha-1-antichymotrypsin	_KWVMVPMMSLHHLTIPYFR_				2247.83							2494.57		4412.62			5752.23		3864.07	2949.1				5618.9										2482.34	6441.29			6228.82			6766.04				2003.62	1912.99	1378.31
P01011	SERPINA3	Alpha-1-antichymotrypsin	_GKITDLIKDLDSQTMM[Oxidation (M)]VLVNYIFFK_	1299.42																1509.37			3067.3
P01011	SERPINA3	Alpha-1-antichymotrypsin	_WRDSLEFREIGELYLPK_			10155.8	24472.4	28423.6		18614.8	8950.99			42148.9				459.381											879.291		9250.25					1080.72										351.055		24526.4
P01011	SERPINA3	Alpha-1-antichymotrypsin	_TIVRFNRPFLM[Oxidation (M)]IIVPTDTQNIFFM[Oxidation (M)]SK_	4074.74	9967.86				9293.59			2838.75	4235.51				10051			3502.96			14818.9	2294.23	2956.05		2689.08							2933.42					310.709
P01011	SERPINA3	Alpha-1-antichymotrypsin	_GKITDLIKDLDSQTMMVLVNYIFFK_									247.662				2443.29			2683.34		562.74	889.711	527.993			1261.8			727.193			202.775				398.921				1051.33			421.4			946.815		143.778	445.307
P01011	SERPINA3	Alpha-1-antichymotrypsin	_FTEDAKR_	63744.6								121702								12893.2			1712.03					160325				37869.4		7262.18						132.228	17497.6			61862.8
P01011	SERPINA3	Alpha-1-antichymotrypsin	_FSISRDYNLNDILLQLGIEEAFTSK_			9113.29	9919.18	12785.3		14495.2	9376.17			14889.3																						4445.24												10239.1
P01011	SERPINA3	Alpha-1-antichymotrypsin	_DYNLNDILLQLGIEEAFTSKADLSGITGAR_	1177.6					3174.22					2736.16		2281.31			2342.75		1315.31		1857.12			233.013														1141.83						2966.78		1341.05	1683.26
P01011	SERPINA3	Alpha-1-antichymotrypsin	_WVM[Oxidation (M)]VPM[Oxidation (M)]M[Oxidation (M)]SLHHLTIPYFRDEELSC[Carbamidomethyl (C)]TVVELK_	5107.86	14064.1				24735.8				6390.03				26465.7						7179.71
P01011	SERPINA3	Alpha-1-antichymotrypsin	_AVLDVFEEGTEASAATAVKITLLSALVETR_				1909.04	1750.12		1519.82				8752.64																	1486.67																	4047
P01011	SERPINA3	Alpha-1-antichymotrypsin	_FSISRDYNLNDILLQLGIEEAFTSKADLSGITGAR_			1458.69	3452.76				1710.52			7817.99																																		1375.64
P01011	SERPINA3	Alpha-1-antichymotrypsin	_DLDSQTMMVLVNYIFFK_		2501.62											518.651			959.043							751.312			815.134											504.667
P01011	SERPINA3	Alpha-1-antichymotrypsin	_YTGNASALFILPDQDK_						11849.6											23685.7																						3085.3
P01019	AGT	Angiotensinogen	_VANPLSTA_	623913	616973	761920	789177	893666	546054	695262	364340	686823	464269	629960	1.28313e+06	651070	647131	908078	735653	753985	3080595	2.2895e+06	500711	702900	446742	602988	588318	638477	664788	587650	609705	530543	612915	578549	673489	3.33132e+06	617527	551837	679643	582025	459251	726818	563868	365246	640772	810849	550845	781704	588977
P01019	AGT	Angiotensinogen	_TSPVDEK_	194470	126816	55035.9	11449.1	111205	61170.8	168751	40452.6	217286	115186	236580	280192	33130.7	57989.7	88776.1	51787.8	242902	106085	199953	155776	176573	29716.4	144175	145059	172428	124692	127303	74301.8	98538.2	95494.8	136030	37531.8	591571	53985.1	60268.6	118176	43368.1	115602	151335	8765.31	117294	78432.7	37359.1	32375.7	52518.7	40235.9
P01019	AGT	Angiotensinogen	_LDTEDKLR_	39115.7	30534.4	24323.9	16620.6	12371	25345.3	19255.6	13175.5	37267	26686.7	19378.2	88087.9	34678.2	86355.8	29315.3	38134.1	43895.4	190509	148643	67936.5	41751.3	26061.6	38393.1	25917.4	49158.1	33334.4	25460.5	24191.3	69920.1	20806.8	41711.8	33936.7	133488	44574.4	23277.1	37450.5	38870.2	28145	45723.2	34734.9	33825.7	23876.8	44218.8	31982.1	20264	20830.8
P01019	AGT	Angiotensinogen	_QPFVQGLALYTPVVLPR_	134020	131716	84925.9	77200	53569.8	109805	64980.2	40768.2	150781	106975	87901.2	266375	96628.3	112839	171009	114030	155111	379518	444863	73358.8	143797	104961	109649	125614	120289	80313.7	149864	60639.7	100959	157346	116367	164775	365390	138099	110486	141346	111097	101056	169761	111089	78308	165966	133170	103562	56252.8	83862.1
P01019	AGT	Angiotensinogen	_TIHLTMPQLVLQGSYDLQDLLAQAELPAILHTELNLQK_	50046.2	63253.4	174514	166949	216346	57966.6	175907	110462	70591.1	32775.6	200618	217286	117358	5535.37	193861	136661	69516.9	318746	372059	82163.6	49214.8	40115.7	111337	65866.8	54684.2	140079	49290.5	136833	32679.1	56242.3	39896	69949.3	261558	107433	53463.7	56205.1	108599	21208.3	46868.6	97327.1	16550	41723.3	164861	122668	97973.3	153470
P01019	AGT	Angiotensinogen	_AAMVGMLANFLGFR_	5463.34	2997.84	12851.9	15147.4	5822.45	2638.93	9727.76	6057.74	15436.3	2990.36	1532.44	20265.8	62353.6	2187.94	24030.8	33785	20046.8	135224	157544	6846.17	3256.13	3849.38	40644.1	5698.86	11796.2	20829.8	9834.13	6072.43	18533	9404.6	32846.3	8587.52	82963.1	68363.5	6723.54	5081.31	45005.3	14919.1	16360.7	81314.8	11042.1	25218.2	38329.9	59378.7	4760.94	18935.2
P01019	AGT	Angiotensinogen	_PKDPTFIPAPIQAK_	52978.7	50985.2	38106.3	24745.9	25372.3	36469.3	13310.2	8351.13	56781.8	37100	17869.2	124516	65701.2	15293.1	52202	53239.1	62119.9	307771	215982	37029.8	68553.2	34669.8	35161.9	51263	58478.8	32690.4	60622.9	26704.3	58273.1	54050.2	54747.7	53798.1	101171	58653	48058.9	68817.9	57507	43038.3	66550.5	43353.1	30707.3	53993.4	49549.6	44884.6	11164.4	30010.1
P01019	AGT	Angiotensinogen	_SLDFTELDVAAEK_	309392	249293	152926	122797	67219.9	224323	90441.4	62894.6	256050	98860	119855	513332	175785	391392	195213	329454	331978	608896	935911	189999	299553	206300	180754	222770	244398	166868	367505	116291	210911	251204	257284	297727	607610	243397	230908	289700	214256	224309	313816	361032	208998	258735	204219	313218	182038	187259
P01019	AGT	Angiotensinogen	_ALQDQLVLVAAK_	127132	92208.5	90790.2	87694.1	92688	128264	155170	118285	136251	78042.9	86225.5	323688	84240.7	154979	265369	103370	141926	319979	363712	124363	147250	85837.8	80479.2	100429	118776	91908.6	129000	93701.3	111844	122086	118983	133858	355964	160891	108628	135224	104864	98118.9	163217	122843	74307.1	123815	151500	138968	48708.4	73705.3
P01019	AGT	Angiotensinogen	_FMQAVTGWK_	39145.6	55246.7	106122	100689	157416	66612	68296.4	62038.3	71263.5	40198.9	118127	110164	100848	52679.8	214567	120696	103750	506754	383287	61895	48161.3	35914.9	112785	50343.8	57978.8	190821	55735.3	169522	50487.9	60690.3	48242.3	60704.5	565394	22600.3	96534.8	54616.4	92843.5	39226.2	81681.5	102751	43390.6	64301.9	140885	153464	96207.4	118238
P01019	AGT	Angiotensinogen	_VLSALQAVQGLLVAQGR_	28438.3	16250.7	189817	226798	171810	10110.2	213526	194133	18455.1	12833.9	275082	63380.9	9633.2	39764.5	381661	268982	83242	26377.6	47909.8	16561.6	41555	13920.2	9926.93	34135.6	18677.4	236979	66682	187007	16712.8	60577.8	146123	31642.5	14125	28463	23431	29279.7	19787.2	45002.8	66486.6	37315.6	14549.8	50561.1	510347	32942	244645	546065
P01019	AGT	Angiotensinogen	_LDAHKVLSALQAVQGLLVAQGR_	436723	167437	85617.9	101029	77733.7	193029	95695.1	104608	409492	166070	118337	503399	312508	65454.2	269873	381309	917506	972238	2.1439e+06	773591	254875	233502	306530	496223	211252	124420	211848	92615.3	310507	224129	750036	273193	1.77336e+06	247922	223806	221929	431525	383804	424527	321948	211084	579839	362147	370571	112821	380536
P01019	AGT	Angiotensinogen	_ADSQAQLLLSTVVGVFTAPGLHLK_	296363	220602	120616	127495	86909	228078	136065	96917.6	229587	140162	154401	399970	105815	127888	218382	143056	557994	591740	836354	339734	194964	162168	172469	178831	180652	136427	224300	112870	180092	331683	427656	95386.6	527360	243676	159328	246909	132171	213986	253296	131250	54950.3	212488	183670	194956	92297.9	151012
P01019	AGT	Angiotensinogen	_LQAILGVPWK_	26484.2	15892.8				15042.3			20731.7	18095.8		39925.1	8494.19	37789.7		4705.52	33344.3	18728.2	36538.1	9419.36	88062.4	20102	10608.1	20320.9	27673.7		90860.8		21735.6	55422.6	40842	41189.4	17479.7	21475.6	33883	36006.9	11352.3	35552.9	75761.1	22693.7	24466.9	45848.9	3915.29	30829.1		4133.01
P01019	AGT	Angiotensinogen	_FM[Oxidation (M)]QAVTGWK_	43073.7	38658.1	5747.42		4246.87	28125.2	982.077	415.19	37838.1	25971.9	3707.92	56063.2	2958.72	58516	8965.2	6864.74	40078	31349.1	19137.2	31427.8	61309.6	41809.7	4977.53	46802	39140.4	7575.82	36402.1	2659.13	32239.4	37518.4	30619.3	35805.4	18920.5	6622.43	29128.1	43712.5	9838.09	46532.7	39816.6	4397.34	22079.7	43747.1	8436.77	7509.67	3804.88	6786.45
P01019	AGT	Angiotensinogen	_ANAGKPKDPTFIPAPIQAK_	15754.7	28366.1	193383	166646	302927	17580.4	132779	95197	46578.5	27216	227587	16665.9	72251.9	29367.9	255523	110657	10383.1	482376	164258	28837.2	5156.23	17171.9	72310.7	22208	26275.3	123628		132713	29419.9		4094.41	12186.6	291358	28346.4	5511.46	5563.69	53879.9	3605.47	5607.81	31305.5	15125.4	9764.41	101688	50743	172034	95358.7
P01019	AGT	Angiotensinogen	_DPTFIPAPIQAK_	444363	393261	288370	265065	318010	712085	240781	188114	421817	567443	247898	1.04473e+06	550238	1324301	497010	667999	1.04718e+06	1.83845e+06	1.38618e+06	302918	637184	626308	568604	415580	517232	750770	450892	259347	507654	506268	813518	499243	933766	807182	845926	562259	679293	719403	699975	809161	600548	463497	624513	590612	200587	410265
P01019	AGT	Angiotensinogen	_TIHLTM[Oxidation (M)]PQLVLQGSYDLQDLLAQAELPAILHTELNLQK_	27259.3	20633.8	12315.4		7210.24	36153.4		8661.28	17551.6	17247.8	7703.53	106772	4422.3	11340.2	21657.9	3021.06	60404.2	10450.6	11025	42530.4	38262.7	13525.4	5185.1	30012.3	19171.9	4420.88	15043.4	4518.89	22195.2	17619.5	57071.6	19711.7	12305.8	6272.96	22009.1	18057.9	3604.48	23271.2	21134.8	6060.2	11682.6	7982.35	3980.73	11976.6	3220.27	4076.27
P01019	AGT	Angiotensinogen	_AAMVGM[Oxidation (M)]LANFLGFR_	18339	7192.43				11442.8			21251.8	6328.24		30700.7				5293.97	110234	20741.7	20587.6	27303.7	14757.3	6927.55	6007.05	20856.1	37714.2		20879.6		25234.3	22797.5	53199.7	34006.5	9190.13	12629.6	26608.8	14077.5	4615.51	48712.3	31237.9	12775.7	11992	26238.3	5116.23	5136.4
P01019	AGT	Angiotensinogen	_EPTESTQQLNKPEVLEVTLNRPFLFAVYDQSATALHFLGR_	16898.6	9587.25				14966			12820.6	5284.62		53040.9	7875.9	30815.3			47202.1	17999.9	26746.6	14884.9	27139	7434.07	3819.32	10450.6	13108.8		23195.6		9717.87	22400.4	25887.9	11457	4991.42	4349.65	12780.3	10897.8	5184.33	11861.4	19423.3	5265.36	10904.1	11514.7		1541.22
P01019	AGT	Angiotensinogen	_VGEVLNSIFFELEADER_	16057.8	25415.3				5423.78			8896.01	24829.7		27571.6	711.921	21908.5		15630.3	32050.3	13673.3	12760.3	5520.52	24424.4	20404.2	5085.71	32410.3	10124.4	65.9116	22147.3		9780.99	16578.4	20059.5	10057.3	8126.89	1367.06	14425.9	14493.4	991.827	13396.4	17120.2	2158.73	2120.78	16681.2		1299
P01019	AGT	Angiotensinogen	_VEGLTFQQNSLNWMK_		829.882		2416.46					1600.5		4060.78	1819.17	4517.86		2287.45	3671.22	1814.33	15228.1	19227.3				3519.92		1273.49	2932.78	1762.34			628.462	2761.43	882.088	21304.4	6057.42	966.76	600.429	4888.15	2600.72	2173.01	5703.19		1939.85		3402.89		4160.55
P01019	AGT	Angiotensinogen	_SLDFTELDVAAEKIDR_	2310.44	13900.4	107707	90971	86204.7	5636.33	102631	71991.6	23284.6	3302.49	152727		37881.5		121444	51226.4	866.919	186115	70426.6	14977			47646.3	6755.56	6387.36	83671.3		118047	5959.05			3251.73	436755	16517.2			31974			15826	4841		99256.4	37804.5	115990	107148
P01019	AGT	Angiotensinogen	_AAM[Oxidation (M)]VGMLANFLGFR_	6136.16	2263.03							5867.66					8542.05					7087.93						6570.17		7309.67			7945.87	14243.3	5176.01			4004.28	18412.5		15194.7	21167.1			16516.9
P01019	AGT	Angiotensinogen	_ADSQAQLLLSTVVGVFTAPGLHLKQPFVQGLALYTPVVLPR_	1738.44	2453.62	20032.1	19090.2	19804.8		13109.9	11761.7	4932.6	986.643	12930.1		2874.09		26926	5147.77		16256.3	12350	4343.58	1677.32		7648.95	1504.14	1148.38	16658.8		11323.7	605.877		3518.57		54361.8	2131.08			1657.97						19365.6	2233.48	12774.9	16497.9
P01019	AGT	Angiotensinogen	_AAM[Oxidation (M)]VGM[Oxidation (M)]LANFLGFR_	24002.4	7091.48				20410			11324.5	5531.84		22550.3		48269.9			13695.4			9316.72	41553	5743.77		9135.9	8100.57		15456.4		4341.39	15593.8	20199.7	11708			19999.6	13193.4		7428.26	12315.9		2783.42	5319.74
P01019	AGT	Angiotensinogen	_PFLFAVYDQSATALHFLGR_	9851.4	3203.42				5102.47			3811.41	2139.76		18917.3		4417.49			15585.1		8620.97	8166.75	11301.3	3129.91		3999.29	986.433		6425.54		1046.59	8409.79	7279.39	3993.47			2302.71	4976.37	956.597	5876.61	4925.19		3203.07	1053.44
P01019	AGT	Angiotensinogen	_IYGM[Oxidation (M)]HSELWGVVHGATVLSPTAVFGTLASLYLGALDHTADR_	3316.34	1549.46				1395.75						9289.38					4036.84	1275.5	1290.86	1660.42	6446.5	948.945		1864.74	844.245		3118.92			5217.35	2839.62	1228.99				974.754			1765.65		1115.51
P01019	AGT	Angiotensinogen	_TGC[Carbamidomethyl (C)]SLMGASVDSTLAFNTYVHFQGK_		2162.63					6132.8			975.061				4982.53				34007.6	800.129		10391				5041.19	5324.44	2254.1					1605.44	23269.4		5683.93	592.499		2857.82	533.11
P01019	AGT	Angiotensinogen	_LDTEDKLRAAMVGMLANFLGFR_	558.923	524.073	3510.02		2304.13	719.776	2218.77	2105.01	1850.68	239.812	3763.83		2292.22			2497.13	1109.23	6168.02	6143.8	1437.19			3092.95	790.967	656.923	4810.71		2838.54	715.406		581.418		9274.47	1186.53		239.449	2938.37		94.7348	1043.92			4866.35		2098.49	4557.34
P01019	AGT	Angiotensinogen	_VEGLTFQQNSLNWM[Oxidation (M)]K_	1964.47	2468.83				2678.18				3499.94		7013.31		6852.02			3740.24				3253.78	3262.87		1640.43	3388.12		4551.52		2444.49	413.66	3680.98	2670.38			3815.23	2864.02		2667.67	2598.24		2645.78	2205.14
P01019	AGT	Angiotensinogen	_TGC[Carbamidomethyl (C)]SLM[Oxidation (M)]GASVDSTLAFNTYVHFQGK_		11094.3								9366.26				15436.9				5538.04			49656.2				10537.4		11821.8			11338.3		11453.1			18683.6	14695.1		8724.86
P01019	AGT	Angiotensinogen	_IDRFMQAVTGWK_			7808.24	13252.3	26557.8		10735.1	8049.68			15174.5		560.676		15378.3	1469.46		3097.6	1497.29				2380.17			8255.17		12066.9					19964										5646.11		10180.2	7261.7
P01019	AGT	Angiotensinogen	_SLDFTELDVAAEKIDRFMQAVTGWK_			2639.08	7069.79	2854.28		4832.72	1919.25			18258.7							1								169.104		1363.55					1481.6												3427.86
P01019	AGT	Angiotensinogen	_TSPVDEKALQDQLVLVAAK_											15254																																		2187.11
P01023	A2M	Alpha-2-macroglobulin	_LPPNVVEESAR_	3700996	13625029	6.90095e+06	7.62477e+06	8849891	12581879	8662729	8934922	18283170	15998966	4.01154e+06	10931102	8842239	16914528	12783703	4961863	10477982	17620132	16322266	10891233	6792638	38181920	4.587e+06	14375362	9430479	5.55951e+06	9094924	5.26056e+06	11691608	8761598	12256796	14014299	7.37916e+06	10767053	24152162	15832217	5896874	13019383	9900708	18604280	13217673	13763345	9964753	16119303	7167352	5495320
P01023	A2M	Alpha-2-macroglobulin	_LLIYAVLPTGDVIGDSAK_	2390254	3898650	3.59817e+06	4393429	2.07812e+06	4.03053e+06	7.75018e+06	3.94577e+06	6.06589e+06	6072182	3119264	3.20898e+06	2.3412e+06	598118	5924728	2.1299e+06	5.91768e+06	4.17058e+06	4.94139e+06	4.05679e+06	1.89989e+06	14494953	1.74537e+06	4.54156e+06	2.84101e+06	1.69443e+06	2.65469e+06	2.93238e+06	3.32899e+06	3.04781e+06	6.40962e+06	4906731	2.77564e+06	3.74808e+06	8506990	5316617	2.55217e+06	4.74466e+06	3325833	6.35826e+06	4.08275e+06	4.58828e+06	4238511	5.03931e+06	2.68982e+06	3197101
P01023	A2M	Alpha-2-macroglobulin	_VSVQLEASPAFLAVPVEK_	2686055	4499506	2491775	2.48134e+06	1.14339e+06	4.85179e+06	4.18873e+06	2939317	6.6281e+06	6135341	1.51765e+06	3.68434e+06	2205879	3.755e+06	3.56876e+06	1792997	5209965	2952401	4475068	3.85462e+06	2.27705e+06	16085653	1.48305e+06	4692814	3600821	1.46892e+06	3.12854e+06	1.92693e+06	3045055	3.47862e+06	5732543	5.35561e+06	2.08737e+06	3.4963e+06	8870339	6.01169e+06	2.08189e+06	5423601	4.09677e+06	6515218	4540228	6122019	3.60404e+06	4753208	1.66112e+06	2.02628e+06
[truncated: 5,652 more rows]
[truncated: 12 more columns]

## Sheet: Hex peptide analysis
Normalized peptide level for Hex modified peptides, as well as the differential modification level analysis result (right)
[truncated: 57 more rows]
[truncated: 16 more columns]
